# Supplementary material for: Crystal structure of (5Z)-5-(2-hy­droxy­benzyl­idene)-1,3-thia­zolidine-2,4-dione
Source: Acta Crystallogr E Crystallogr Commun. 2015 Nov 21;71(Pt 12):o965–6. doi: 10.1107/S2056989015021908 (PMC4719925; doi:10.1107/S2056989015021908)
Supplement: Supplementary file 1 [file e-71-0o965-sup1.cif]

##############################################################################
#                                                                            #
# This CIF contains the data in a paper accepted for publication in          #
# Acta Crystallographica Section E. It conforms to the requirements of       #
# Notes for Authors for Acta Crystallographica Section E, and has been       #
# peer reviewed under the auspices of the IUCr Commission on Journals.       #
#                                                                            #
# Full details of the Crystallographic Information File format               #
# are given in the paper "The Crystallographic Information File (CIF):       #
# a New Standard Archive File for Crystallography" by S. R. Hall, F. H.      #
# Allen and I. D. Brown [Acta Cryst. (1991), A47, 655-685].                  #
#                                                                            #
# The current version of the core CIF dictionary is obtainable from          #
# ftp://ftp.iucr.org/pub/cif_core.dic.                                       #
#                                                                            #
# Software is freely available for graphical display of the structure(s)     #
# in this CIF. For information consult the CIF software page                 #
# http://www.iucr.org/resources/cif/software.                                #
#                                                                            #
# This file may be used for bona fide research purposes within the           #
# scientific community so long as proper attribution is given to the journal # 
# article from which it was obtained.                                        #
#                                                                            #
##############################################################################
data_global
_audit_creation_method     'APEX2 v2014.11-0'
_journal_date_recd_electronic     2015-10-30
_journal_date_accepted     2015-11-17
_journal_name_full     'Acta Crystallographica, Section E'
_journal_year     2015
_journal_volume     71
_journal_issue     12
_journal_page_first     o965
_journal_page_last     o966
_journal_paper_category     HO
_journal_paper_doi     10.1107/S2056989015021908
_journal_coeditor_code     IS5432
_publ_contact_author_name
;
Mustafa R. Albayati
;
_publ_contact_author_address
;
Kirkuk University,
College of Science,
Department of Chemistry,
Kirkuk,
Iraq
;
_publ_contact_author_email     'shaabankamel@yahoo.com'
_publ_contact_author_fax     ?
_publ_contact_author_phone     ?
_publ_section_title
;
Crystal structure of
(5<i>Z</i>)-5-(2-hydroxybenzylidene)-1,3-thiazolidine-2,4-dione
;
loop_
    _publ_author_name
    _publ_author_address
    'Joel T. Mague'
;
Department of Chemistry,
Tulane University,
New Orleans,
LA 70118,
USA
;
    'Mohamed, Shaaban K.'
;
Chemistry and Environmental Division,
Manchester Metropolitan University,
Manchester M1 5GD,
England
Chemistry Department,
Faculty of Science,
Minia University,
61519 El-Minia,
Egypt
;
    'Akkurt, Mehmet'
;
Department of Physics,
Faculty of Sciences,
Erciyes University,
38039 Kayseri,
Turkey
;
    'Sabry H. H. Younes'
;
Department of Chemistry,
Faculty of Science,
Sohag University,
82524 Sohag,
Egypt
;
    'Mustafa R. Albayati'
;
Kirkuk University,
College of Science,
Department of Chemistry,
Kirkuk,
Iraq
;
data_I
_database_code_depnum_ccdc_archive 'CCDC 1437385'
_audit_creation_method     'SHELXL-2014/7'
_chemical_name_systematic
;
(5<i>Z</i>)-5-(2-Hydroxybenzylidene)-1,3-thiazolidine-2,4-dione
;
_chemical_name_common     ?
_chemical_formula_moiety     'C10 H7 N O3 S'
_chemical_formula_sum     'C10 H7 N O3 S'
_chemical_formula_iupac     'C10 H7 N O3 S'
_chemical_formula_weight     221.23
_chemical_melting_point     ?
_shelx_space_group_comment
;
The symmetry employed for this shelxl refinement is uniquely defined
by the following loop, which should always be used as a source of
symmetry information in preference to the above space-group names.
They are only intended as comments.
;
_space_group_crystal_system     triclinic
_space_group_name_H-M_alt     'P -1'
_space_group_name_Hall     '-P 1'
loop_
    _space_group_symop_operation_xyz
    'x, y, z'
    '-x, -y, -z'
_cell_length_a     7.2040(7)
_cell_length_b     13.6544(14)
_cell_length_c     18.9346(18)
_cell_angle_alpha     90.226(2)
_cell_angle_beta     95.531(2)
_cell_angle_gamma     91.330(2)
_cell_volume     1853.3(3)
_cell_formula_units_Z     8
_cell_measurement_reflns_used     6790
_cell_measurement_theta_min     2.6189
_cell_measurement_theta_max     28.4372
_cell_measurement_temperature     150.(2)
_exptl_crystal_description     parallelepiped
_exptl_crystal_colour     yellow
_exptl_crystal_size_max     0.220
_exptl_crystal_size_mid     0.110
_exptl_crystal_size_min     0.083
_exptl_crystal_density_diffrn     1.586
_exptl_crystal_density_meas     ?
_exptl_crystal_density_method     'not measured'
_exptl_crystal_F_000     912
_exptl_absorpt_coefficient_mu     0.332
_exptl_absorpt_correction_type     multi-scan
_exptl_absorpt_process_details
;
(<i>TWINABS</i>; Sheldrick, 2009)
;
_shelx_estimated_absorpt_T_min     0.931
_shelx_estimated_absorpt_T_max     0.973
_exptl_absorpt_correction_T_min     0.93
_exptl_absorpt_correction_T_max     0.97
_exptl_special_details
;
The diffraction data were obtained from 3 sets of 400 frames, each of width
0.5\% in \w, colllected at \f = 0.00, 90.00 and 180.00\% and 2 sets of 800
frames, each of width 0.45\% in \f, collected at \w = -30.00 and 210.00\%. The
scan time was 20 sec/frame. Analysis of 852 reflections having I/\s(I) > 13
and chosen from the full data set with <i>CELL_NOW</i> (Sheldrick, 2008)
showed the crystal to belong to the triclinic system and to consist of one
major and two minor components. The second of the minor components was
considered to be small enough compared to the others that it could be
neglected in the integration. The raw data were processed using the
multi-component version of <i>SAINT</i> under control of the two-component
orientation file generated by <i>CELL_NOW</i>.
;
_diffrn_ambient_temperature     150(2)
_diffrn_radiation_type     MoK\a
_diffrn_radiation_wavelength     0.71073
_diffrn_radiation_monochromator     graphite
_diffrn_measurement_device_type     'Bruker SMART APEX CCD'
_diffrn_measurement_method     '\f and \w scans'
_diffrn_detector_area_resol_mean     8.3333
_diffrn_reflns_number     64240
_diffrn_reflns_av_R_equivalents     0.0742
_diffrn_reflns_theta_min     1.837
_diffrn_reflns_theta_max     29.390
_diffrn_reflns_theta_full     28.500
_diffrn_measured_fraction_theta_max     0.967
_diffrn_measured_fraction_theta_full     0.993
_diffrn_reflns_limit_h_min     -9
_diffrn_reflns_limit_h_max     9
_diffrn_reflns_limit_k_min     -18
_diffrn_reflns_limit_k_max     18
_diffrn_reflns_limit_l_min     -26
_diffrn_reflns_limit_l_max     26
_refine_special_details
;
Refinement of <i>F</i>^2^ against ALL reflections. The weighted <i>R</i>-factor
<i>wR</i> and goodness of fit <i>S</i> are based on <i>F</i>^2^, conventional
<i>R</i>-factors <i>R</i> are based on <i>F</i>, with <i>F</i> set to zero for
negative <i>F</i>^2^. The threshold expression of <i>F</i>^2^ >
\s(<i>F</i>^2^) is used only for calculating <i>R</i>-factors(gt) <i>etc</i>.
and is not relevant to the choice of reflections for refinement.
<i>R</i>-factors based on <i>F</i>^2^ are statistically about twice as large
as those based on <i>F</i>, and <i>R</i>- factors based on ALL data will be
even larger. H-atoms attached to carbon were placed in calculated positions
(C---H = 0.95 \%A) while those attached to nitrogen and oxygen were placed in
locations derived from a difference map and their coordinates adjusted to give
N---H = 0.91%A and O---H = 0.84%A. All were included as riding contributions
with isotropic displacement parameters 1.2 times those of the attached atoms.
Trial refinements after all atoms were included indicated that the single
component reflection file extracted from the twinned data set gave superior
results.
;
_reflns_number_total     9869
_reflns_number_gt     5466
_reflns_threshold_expression     'I > 2\s(I)'
_refine_ls_structure_factor_coef     Fsqd
_refine_ls_matrix_type     full
_refine_ls_R_factor_all     0.0993
_refine_ls_R_factor_gt     0.0507
_refine_ls_wR_factor_gt     0.1160
_refine_ls_wR_factor_ref     0.1248
_refine_ls_goodness_of_fit_ref     0.926
_refine_ls_restrained_S_all     0.926
_refine_ls_number_reflns     9869
_refine_ls_number_parameters     541
_refine_ls_number_restraints     0
_refine_ls_hydrogen_treatment     constr
_refine_ls_weighting_scheme     calc
_refine_ls_weighting_details
                      'w=1/[\s^2^(Fo^2^)+(0.0665P)^2^] where P=(Fo^2^+2Fc^2^)/3'
_atom_sites_solution_hydrogens     mixed
_atom_sites_solution_primary     direct
_atom_sites_solution_secondary     difmap
_refine_ls_shift/su_max     0.000
_refine_ls_shift/su_mean     0.000
_refine_diff_density_max     0.534
_refine_diff_density_min     -0.379
_refine_ls_extinction_method     none
_refine_ls_extinction_coef     .
loop_
    _atom_type_symbol
    _atom_type_description
    _atom_type_scat_dispersion_real
    _atom_type_scat_dispersion_imag
    _atom_type_scat_source
    'C' 'C' 0.0033 0.0016
                         'International Tables Vol C Tables 4.2.6.8 and 6.1.1.4'
    'H' 'H' 0.0000 0.0000
                         'International Tables Vol C Tables 4.2.6.8 and 6.1.1.4'
    'N' 'N' 0.0061 0.0033
                         'International Tables Vol C Tables 4.2.6.8 and 6.1.1.4'
    'O' 'O' 0.0106 0.0060
                         'International Tables Vol C Tables 4.2.6.8 and 6.1.1.4'
    'S' 'S' 0.1246 0.1234
                         'International Tables Vol C Tables 4.2.6.8 and 6.1.1.4'
_computing_data_collection
;
<i>APEX2</i> (Bruker, 2015)
;
_computing_cell_refinement
;
<i>SAINT</i> (Bruker, 2015)
;
_computing_data_reduction
;
<i>SAINT</i> (Bruker, 2015)
;
_computing_structure_solution
;
<i>SHELXT</i> (Sheldrick, 2015<i>a</i>)
;
_computing_structure_refinement
;
<i>SHELXL2014</i> (Sheldrick, 2015<i>b</i>)
;
_computing_molecular_graphics
;
<i>DIAMOND</i> (Brandenburg & Putz, 2012)
;
_computing_publication_material
;
<i>SHELXL2014</i> (Sheldrick, 2015<i>b</i>)
;
loop_
    _atom_site_type_symbol
    _atom_site_label
    _atom_site_fract_x
    _atom_site_fract_y
    _atom_site_fract_z
    _atom_site_U_iso_or_equiv
    _atom_site_adp_type
    _atom_site_calc_flag
    _atom_site_occupancy
    _atom_site_disorder_assembly
    _atom_site_disorder_group
    S S1 0.40644(8) 0.38610(4) 0.38644(3) 0.02299(14) Uani d 1 . .
    O O1 0.6291(2) 0.42858(11) 0.12068(9) 0.0370(5) Uani d 1 . .
    H H1O 0.6690 0.4266 0.0804 0.044 Uiso d 1 . .
    O O2 0.4643(2) 0.63917(11) 0.30031(8) 0.0254(4) Uani d 1 . .
    O O3 0.2764(2) 0.47843(12) 0.49334(8) 0.0294(4) Uani d 1 . .
    N N1 0.3645(2) 0.57249(13) 0.40148(9) 0.0219(4) Uani d 1 . .
    H H1N 0.3543 0.6318 0.4226 0.026 Uiso d 1 . .
    C C1 0.5409(3) 0.34462(16) 0.22111(12) 0.0208(5) Uani d 1 . .
    C C2 0.5130(3) 0.25416(16) 0.25447(12) 0.0254(5) Uani d 1 . .
    H H2 0.4697 0.2536 0.3003 0.031 Uiso calc 1 . .
    C C3 0.5467(3) 0.16666(17) 0.22248(13) 0.0294(6) Uani d 1 . .
    H H3 0.5272 0.1066 0.2462 0.035 Uiso calc 1 . .
    C C4 0.6098(3) 0.16625(17) 0.15511(12) 0.0279(5) Uani d 1 . .
    H H4 0.6335 0.1059 0.1329 0.033 Uiso calc 1 . .
    C C5 0.6375(3) 0.25316(17) 0.12096(12) 0.0271(5) Uani d 1 . .
    H H5 0.6813 0.2527 0.0752 0.032 Uiso calc 1 . .
    C C6 0.6020(3) 0.34172(16) 0.15285(12) 0.0241(5) Uani d 1 . .
    C C7 0.5131(3) 0.43940(16) 0.25299(11) 0.0217(5) Uani d 1 . .
    H H7 0.5366 0.4937 0.2237 0.026 Uiso calc 1 . .
    C C8 0.4605(3) 0.46345(15) 0.31612(11) 0.0184(5) Uani d 1 . .
    C C9 0.4339(3) 0.56730(16) 0.33623(11) 0.0195(5) Uani d 1 . .
    C C10 0.3375(3) 0.48608(17) 0.43577(12) 0.0225(5) Uani d 1 . .
    S S2 0.32807(8) 0.01122(4) 0.37273(3) 0.02336(14) Uani d 1 . .
    O O4 0.1704(2) -0.04010(11) 0.64706(8) 0.0285(4) Uani d 1 . .
    H H2O 0.1434 -0.0225 0.6873 0.034 Uiso d 1 . .
    O O5 0.3142(2) -0.24179(11) 0.46129(8) 0.0268(4) Uani d 1 . .
    O O6 0.4279(2) -0.07906(12) 0.25874(8) 0.0293(4) Uani d 1 . .
    N N2 0.3748(2) -0.17408(13) 0.35499(9) 0.0218(4) Uani d 1 . .
    H H2N 0.3958 -0.2309 0.3322 0.026 Uiso d 1 . .
    C C11 0.2175(3) 0.04760(16) 0.54267(11) 0.0192(5) Uani d 1 . .
    C C12 0.1743(3) 0.04827(16) 0.61370(12) 0.0202(5) Uani d 1 . .
    C C13 0.1370(3) 0.13555(16) 0.64762(12) 0.0242(5) Uani d 1 . .
    H H13 0.1067 0.1347 0.6953 0.029 Uiso calc 1 . .
    C C14 0.1441(3) 0.22250(17) 0.61207(13) 0.0267(5) Uani d 1 . .
    H H14 0.1205 0.2818 0.6356 0.032 Uiso calc 1 . .
    C C15 0.1853(3) 0.22489(17) 0.54197(13) 0.0292(6) Uani d 1 . .
    H H15 0.1884 0.2854 0.5174 0.035 Uiso calc 1 . .
    C C16 0.2219(3) 0.13864(16) 0.50825(12) 0.0243(5) Uani d 1 . .
    H H16 0.2509 0.1408 0.4604 0.029 Uiso calc 1 . .
    C C17 0.2538(3) -0.04522(16) 0.50986(11) 0.0190(5) Uani d 1 . .
    H H17 0.2452 -0.1002 0.5400 0.023 Uiso calc 1 . .
    C C18 0.2977(3) -0.06743(15) 0.44423(11) 0.0188(5) Uani d 1 . .
    C C19 0.3286(3) -0.16940(16) 0.42378(11) 0.0202(5) Uani d 1 . .
    C C20 0.3851(3) -0.08749(16) 0.31868(12) 0.0217(5) Uani d 1 . .
    S S3 0.90516(8) 0.88184(4) -0.11410(3) 0.02609(15) Uani d 1 . .
    O O7 0.6217(2) 0.92781(11) 0.14016(8) 0.0326(4) Uani d 1 . .
    H H3O 0.5773 0.9192 0.1791 0.039 Uiso d 1 . .
    O O8 0.7715(2) 1.13295(11) -0.04415(8) 0.0266(4) Uani d 1 . .
    O O9 1.0061(2) 0.97420(12) -0.22769(8) 0.0329(4) Uani d 1 . .
    N N3 0.8938(2) 1.06761(13) -0.14051(9) 0.0222(4) Uani d 1 . .
    H H3N 0.9001 1.1261 -0.1631 0.027 Uiso d 1 . .
    C C21 0.7074(3) 0.84107(16) 0.04052(11) 0.0199(5) Uani d 1 . .
    C C22 0.6480(3) 0.83940(16) 0.10950(12) 0.0239(5) Uani d 1 . .
    C C23 0.6200(3) 0.75171(17) 0.14383(12) 0.0262(5) Uani d 1 . .
    H H23 0.5818 0.7518 0.1905 0.031 Uiso calc 1 . .
    C C24 0.6476(3) 0.66414(17) 0.11018(13) 0.0292(6) Uani d 1 . .
    H H24 0.6277 0.6042 0.1339 0.035 Uiso calc 1 . .
    C C25 0.7037(3) 0.66242(17) 0.04226(13) 0.0302(6) Uani d 1 . .
    H H25 0.7211 0.6019 0.0191 0.036 Uiso calc 1 . .
    C C26 0.7342(3) 0.75025(17) 0.00866(12) 0.0268(5) Uani d 1 . .
    H H26 0.7748 0.7490 -0.0376 0.032 Uiso calc 1 . .
    C C27 0.7336(3) 0.93551(16) 0.00744(11) 0.0200(5) Uani d 1 . .
    H H27 0.6925 0.9899 0.0327 0.024 Uiso calc 1 . .
    C C28 0.8069(3) 0.95820(16) -0.05322(11) 0.0202(5) Uani d 1 . .
    C C29 0.8192(3) 1.06154(16) -0.07655(11) 0.0196(5) Uani d 1 . .
    C C30 0.9443(3) 0.98161(17) -0.17070(12) 0.0238(5) Uani d 1 . .
    S S4 0.87243(9) 0.50738(4) 0.87921(3) 0.02846(16) Uani d 1 . .
    O O10 1.1108(2) 0.46387(11) 0.61625(8) 0.0274(4) Uani d 1 . .
    H H4O 1.1551 0.4753 0.5776 0.033 Uiso d 1 . .
    O O11 0.9134(2) 0.25436(11) 0.79255(8) 0.0286(4) Uani d 1 . .
    O O12 0.7722(3) 0.41381(13) 0.99199(9) 0.0386(5) Uani d 1 . .
    N N4 0.8343(2) 0.32045(13) 0.89658(9) 0.0237(4) Uani d 1 . .
    H H4N 0.8161 0.2615 0.9174 0.028 Uiso d 1 . .
    C C31 1.0119(3) 0.54867(16) 0.71490(11) 0.0197(5) Uani d 1 . .
    C C32 1.0756(3) 0.55082(15) 0.64669(11) 0.0197(5) Uani d 1 . .
    C C33 1.0984(3) 0.63921(16) 0.61191(12) 0.0233(5) Uani d 1 . .
    H H33 1.1400 0.6396 0.5658 0.028 Uiso calc 1 . .
    C C34 1.0609(3) 0.72617(17) 0.64428(12) 0.0269(5) Uani d 1 . .
    H H34 1.0772 0.7864 0.6205 0.032 Uiso calc 1 . .
    C C35 0.9989(3) 0.72613(16) 0.71194(12) 0.0249(5) Uani d 1 . .
    H H35 0.9735 0.7862 0.7342 0.030 Uiso calc 1 . .
    C C36 0.9750(3) 0.63891(16) 0.74614(12) 0.0220(5) Uani d 1 . .
    H H36 0.9323 0.6395 0.7921 0.026 Uiso calc 1 . .
    C C37 0.9820(3) 0.45351(16) 0.74680(11) 0.0203(5) Uani d 1 . .
    H H37 1.0082 0.3991 0.7182 0.024 Uiso calc 1 . .
    C C38 0.9236(3) 0.42983(16) 0.80996(11) 0.0204(5) Uani d 1 . .
    C C39 0.8931(3) 0.32598(17) 0.82932(12) 0.0223(5) Uani d 1 . .
    C C40 0.8174(3) 0.40666(18) 0.93258(12) 0.0259(5) Uani d 1 . .
loop_
    _atom_site_aniso_label
    _atom_site_aniso_U_11
    _atom_site_aniso_U_22
    _atom_site_aniso_U_33
    _atom_site_aniso_U_12
    _atom_site_aniso_U_13
    _atom_site_aniso_U_23
    S1 0.0304(3) 0.0206(3) 0.0193(3) 0.0001(2) 0.0096(2) 0.0009(2)
    O1 0.0658(13) 0.0232(9) 0.0265(10) 0.0031(8) 0.0273(9) 0.0037(7)
    O2 0.0356(10) 0.0195(8) 0.0230(9) 0.0006(7) 0.0114(7) 0.0011(7)
    O3 0.0359(10) 0.0323(9) 0.0221(9) -0.0022(8) 0.0137(7) -0.0027(7)
    N1 0.0288(11) 0.0153(10) 0.0228(11) 0.0019(8) 0.0095(8) -0.0044(8)
    C1 0.0215(12) 0.0188(12) 0.0230(12) 0.0014(9) 0.0065(9) -0.0009(9)
    C2 0.0302(13) 0.0224(12) 0.0251(13) 0.0008(10) 0.0094(10) 0.0022(10)
    C3 0.0354(14) 0.0212(13) 0.0328(14) -0.0007(10) 0.0090(11) 0.0012(11)
    C4 0.0333(14) 0.0229(13) 0.0280(14) 0.0030(10) 0.0059(10) -0.0052(10)
    C5 0.0323(14) 0.0264(13) 0.0239(13) 0.0019(10) 0.0099(10) -0.0024(10)
    C6 0.0272(13) 0.0214(12) 0.0251(13) -0.0001(10) 0.0097(10) -0.0003(10)
    C7 0.0251(12) 0.0188(12) 0.0221(12) -0.0001(9) 0.0060(9) 0.0048(9)
    C8 0.0172(11) 0.0182(11) 0.0204(12) 0.0005(9) 0.0040(9) 0.0016(9)
    C9 0.0191(12) 0.0205(12) 0.0200(12) 0.0013(9) 0.0068(9) -0.0030(9)
    C10 0.0210(12) 0.0275(13) 0.0197(12) 0.0017(10) 0.0052(9) -0.0020(10)
    S2 0.0310(3) 0.0213(3) 0.0192(3) 0.0022(2) 0.0094(2) 0.0018(2)
    O4 0.0447(10) 0.0212(9) 0.0225(9) 0.0020(7) 0.0180(7) -0.0001(7)
    O5 0.0372(10) 0.0206(9) 0.0246(9) 0.0006(7) 0.0133(7) -0.0011(7)
    O6 0.0388(10) 0.0313(10) 0.0198(9) 0.0010(8) 0.0126(7) -0.0017(7)
    N2 0.0296(11) 0.0193(10) 0.0174(10) 0.0010(8) 0.0071(8) -0.0032(8)
    C11 0.0186(11) 0.0213(12) 0.0186(11) 0.0004(9) 0.0056(9) -0.0012(9)
    C12 0.0207(12) 0.0178(11) 0.0227(12) 0.0000(9) 0.0050(9) 0.0000(9)
    C13 0.0250(13) 0.0269(13) 0.0219(12) 0.0009(10) 0.0088(9) -0.0064(10)
    C14 0.0305(14) 0.0181(12) 0.0330(14) 0.0026(10) 0.0102(10) -0.0070(11)
    C15 0.0348(14) 0.0221(13) 0.0321(14) 0.0038(11) 0.0102(11) 0.0020(11)
    C16 0.0291(13) 0.0221(12) 0.0231(13) 0.0033(10) 0.0092(10) 0.0013(10)
    C17 0.0198(11) 0.0191(11) 0.0188(11) -0.0003(9) 0.0051(9) 0.0012(9)
    C18 0.0185(11) 0.0189(11) 0.0199(12) 0.0003(9) 0.0064(9) 0.0011(9)
    C19 0.0184(11) 0.0213(12) 0.0217(12) -0.0002(9) 0.0055(9) -0.0004(10)
    C20 0.0218(12) 0.0227(12) 0.0212(12) 0.0007(9) 0.0052(9) 0.0004(10)
    S3 0.0365(4) 0.0219(3) 0.0220(3) 0.0032(3) 0.0137(3) -0.0002(2)
    O7 0.0552(12) 0.0220(9) 0.0238(9) -0.0029(8) 0.0209(8) -0.0031(7)
    O8 0.0334(9) 0.0227(9) 0.0255(9) 0.0038(7) 0.0118(7) 0.0005(7)
    O9 0.0461(11) 0.0348(10) 0.0206(9) 0.0025(8) 0.0174(8) 0.0000(8)
    N3 0.0301(11) 0.0182(10) 0.0197(10) 0.0015(8) 0.0088(8) 0.0029(8)
    C21 0.0199(11) 0.0207(12) 0.0200(12) -0.0004(9) 0.0060(9) 0.0015(9)
    C22 0.0271(13) 0.0201(12) 0.0252(13) -0.0013(10) 0.0076(10) -0.0019(10)
    C23 0.0316(14) 0.0275(13) 0.0208(12) -0.0018(10) 0.0095(10) 0.0044(10)
    C24 0.0314(14) 0.0213(13) 0.0360(15) -0.0019(10) 0.0093(11) 0.0085(11)
    C25 0.0369(15) 0.0181(12) 0.0374(15) 0.0009(10) 0.0129(11) 0.0002(11)
    C26 0.0317(14) 0.0252(13) 0.0249(13) 0.0012(10) 0.0100(10) 0.0001(10)
    C27 0.0234(12) 0.0175(11) 0.0199(12) -0.0009(9) 0.0063(9) -0.0010(9)
    C28 0.0193(12) 0.0237(12) 0.0181(12) 0.0017(9) 0.0045(9) -0.0001(9)
    C29 0.0177(11) 0.0223(12) 0.0195(12) 0.0009(9) 0.0044(9) 0.0015(10)
    C30 0.0275(13) 0.0257(13) 0.0192(12) -0.0007(10) 0.0069(9) 0.0016(10)
    S4 0.0442(4) 0.0226(3) 0.0206(3) -0.0011(3) 0.0146(3) -0.0020(2)
    O10 0.0387(10) 0.0227(9) 0.0236(9) 0.0050(7) 0.0162(7) 0.0006(7)
    O11 0.0428(10) 0.0209(9) 0.0240(9) 0.0017(7) 0.0135(7) 0.0009(7)
    O12 0.0602(13) 0.0379(11) 0.0212(9) -0.0016(9) 0.0220(8) -0.0018(8)
    N4 0.0326(11) 0.0188(10) 0.0208(10) -0.0032(8) 0.0087(8) 0.0022(8)
    C31 0.0193(11) 0.0188(11) 0.0215(12) 0.0001(9) 0.0040(9) 0.0011(9)
    C32 0.0219(12) 0.0182(11) 0.0199(12) 0.0021(9) 0.0066(9) -0.0004(9)
    C33 0.0233(12) 0.0267(13) 0.0209(12) -0.0009(10) 0.0080(9) 0.0017(10)
    C34 0.0277(13) 0.0223(12) 0.0311(14) -0.0022(10) 0.0050(10) 0.0068(11)
    C35 0.0286(13) 0.0171(12) 0.0295(13) -0.0005(10) 0.0059(10) -0.0038(10)
    C36 0.0260(13) 0.0199(12) 0.0209(12) 0.0007(9) 0.0062(9) -0.0021(9)
    C37 0.0238(12) 0.0179(11) 0.0201(12) 0.0023(9) 0.0059(9) -0.0014(9)
    C38 0.0220(12) 0.0209(12) 0.0188(12) -0.0001(9) 0.0055(9) -0.0001(9)
    C39 0.0235(12) 0.0229(12) 0.0211(12) -0.0007(9) 0.0048(9) 0.0022(10)
    C40 0.0304(13) 0.0304(14) 0.0178(12) -0.0023(10) 0.0083(10) -0.0017(10)
_geom_special_details
;
All e.s.d.'s (except the e.s.d. in the dihedral angle between two l.s. planes)
are estimated using the full covariance matrix. The cell e.s.d.'s are taken
into account individually in the estimation of e.s.d.'s in distances, angles
and torsion angles; correlations between e.s.d.'s in cell parameters are only
used when they are defined by crystal symmetry. An approximate (isotropic)
treatment of cell e.s.d.'s is used for estimating e.s.d.'s involving l.s.
planes.
;
loop_
    _geom_bond_atom_site_label_1
    _geom_bond_atom_site_label_2
    _geom_bond_site_symmetry_2
    _geom_bond_distance
    _geom_bond_publ_flag
    S1 C10 . 1.759(2) ?
    S1 C8 . 1.770(2) ?
    O1 C6 . 1.354(3) ?
    O1 H1O . 0.8404 ?
    O2 C9 . 1.224(2) ?
    O3 C10 . 1.218(2) ?
    N1 C10 . 1.368(3) ?
    N1 C9 . 1.379(3) ?
    N1 H1N . 0.9104 ?
    C1 C6 . 1.406(3) ?
    C1 C2 . 1.409(3) ?
    C1 C7 . 1.452(3) ?
    C2 C3 . 1.375(3) ?
    C2 H2 . 0.9500 ?
    C3 C4 . 1.395(3) ?
    C3 H3 . 0.9500 ?
    C4 C5 . 1.373(3) ?
    C4 H4 . 0.9500 ?
    C5 C6 . 1.389(3) ?
    C5 H5 . 0.9500 ?
    C7 C8 . 1.331(3) ?
    C7 H7 . 0.9500 ?
    C8 C9 . 1.488(3) ?
    S2 C18 . 1.758(2) ?
    S2 C20 . 1.769(2) ?
    O4 C12 . 1.365(2) ?
    O4 H2O . 0.8403 ?
    O5 C19 . 1.228(2) ?
    O6 C20 . 1.210(2) ?
    N2 C20 . 1.374(3) ?
    N2 C19 . 1.377(3) ?
    N2 H2N . 0.9093 ?
    C11 C16 . 1.407(3) ?
    C11 C12 . 1.409(3) ?
    C11 C17 . 1.450(3) ?
    C12 C13 . 1.395(3) ?
    C13 C14 . 1.369(3) ?
    C13 H13 . 0.9500 ?
    C14 C15 . 1.388(3) ?
    C14 H14 . 0.9500 ?
    C15 C16 . 1.380(3) ?
    C15 H15 . 0.9500 ?
    C16 H16 . 0.9500 ?
    C17 C18 . 1.346(3) ?
    C17 H17 . 0.9500 ?
    C18 C19 . 1.471(3) ?
    S3 C28 . 1.760(2) ?
    S3 C30 . 1.771(2) ?
    O7 C22 . 1.362(3) ?
    O7 H3O . 0.8400 ?
    O8 C29 . 1.223(3) ?
    O9 C30 . 1.211(2) ?
    N3 C29 . 1.373(3) ?
    N3 C30 . 1.376(3) ?
    N3 H3N . 0.9104 ?
    C21 C26 . 1.402(3) ?
    C21 C22 . 1.413(3) ?
    C21 C27 . 1.452(3) ?
    C22 C23 . 1.385(3) ?
    C23 C24 . 1.380(3) ?
    C23 H23 . 0.9500 ?
    C24 C25 . 1.385(3) ?
    C24 H24 . 0.9500 ?
    C25 C26 . 1.383(3) ?
    C25 H25 . 0.9500 ?
    C26 H26 . 0.9500 ?
    C27 C28 . 1.344(3) ?
    C27 H27 . 0.9500 ?
    C28 C29 . 1.483(3) ?
    S4 C38 . 1.754(2) ?
    S4 C40 . 1.770(2) ?
    O10 C32 . 1.357(2) ?
    O10 H4O . 0.8399 ?
    O11 C39 . 1.218(3) ?
    O12 C40 . 1.205(3) ?
    N4 C40 . 1.372(3) ?
    N4 C39 . 1.382(3) ?
    N4 H4N . 0.9104 ?
    C31 C36 . 1.407(3) ?
    C31 C32 . 1.412(3) ?
    C31 C37 . 1.455(3) ?
    C32 C33 . 1.391(3) ?
    C33 C34 . 1.378(3) ?
    C33 H33 . 0.9500 ?
    C34 C35 . 1.397(3) ?
    C34 H34 . 0.9500 ?
    C35 C36 . 1.373(3) ?
    C35 H35 . 0.9500 ?
    C36 H36 . 0.9500 ?
    C37 C38 . 1.344(3) ?
    C37 H37 . 0.9500 ?
    C38 C39 . 1.483(3) ?
loop_
    _geom_angle_atom_site_label_1
    _geom_angle_atom_site_label_2
    _geom_angle_atom_site_label_3
    _geom_angle_site_symmetry_1
    _geom_angle_site_symmetry_3
    _geom_angle
    _geom_angle_publ_flag
    C10 S1 C8 . . 91.68(10) ?
    C6 O1 H1O . . 116.9 ?
    C10 N1 C9 . . 117.22(19) ?
    C10 N1 H1N . . 122.4 ?
    C9 N1 H1N . . 119.8 ?
    C6 C1 C2 . . 117.1(2) ?
    C6 C1 C7 . . 118.6(2) ?
    C2 C1 C7 . . 124.3(2) ?
    C3 C2 C1 . . 121.8(2) ?
    C3 C2 H2 . . 119.1 ?
    C1 C2 H2 . . 119.1 ?
    C2 C3 C4 . . 119.8(2) ?
    C2 C3 H3 . . 120.1 ?
    C4 C3 H3 . . 120.1 ?
    C5 C4 C3 . . 119.9(2) ?
    C5 C4 H4 . . 120.0 ?
    C3 C4 H4 . . 120.0 ?
    C4 C5 C6 . . 120.5(2) ?
    C4 C5 H5 . . 119.8 ?
    C6 C5 H5 . . 119.8 ?
    O1 C6 C5 . . 121.8(2) ?
    O1 C6 C1 . . 117.2(2) ?
    C5 C6 C1 . . 121.0(2) ?
    C8 C7 C1 . . 131.2(2) ?
    C8 C7 H7 . . 114.4 ?
    C1 C7 H7 . . 114.4 ?
    C7 C8 C9 . . 121.54(19) ?
    C7 C8 S1 . . 129.03(17) ?
    C9 C8 S1 . . 109.41(15) ?
    O2 C9 N1 . . 123.5(2) ?
    O2 C9 C8 . . 126.0(2) ?
    N1 C9 C8 . . 110.46(18) ?
    O3 C10 N1 . . 125.1(2) ?
    O3 C10 S1 . . 123.85(18) ?
    N1 C10 S1 . . 111.07(16) ?
    C18 S2 C20 . . 91.79(10) ?
    C12 O4 H2O . . 100.4 ?
    C20 N2 C19 . . 117.47(19) ?
    C20 N2 H2N . . 118.7 ?
    C19 N2 H2N . . 123.8 ?
    C16 C11 C12 . . 116.9(2) ?
    C16 C11 C17 . . 124.3(2) ?
    C12 C11 C17 . . 118.78(19) ?
    O4 C12 C13 . . 122.1(2) ?
    O4 C12 C11 . . 116.80(19) ?
    C13 C12 C11 . . 121.1(2) ?
    C14 C13 C12 . . 120.0(2) ?
    C14 C13 H13 . . 120.0 ?
    C12 C13 H13 . . 120.0 ?
    C13 C14 C15 . . 120.7(2) ?
    C13 C14 H14 . . 119.6 ?
    C15 C14 H14 . . 119.6 ?
    C16 C15 C14 . . 119.4(2) ?
    C16 C15 H15 . . 120.3 ?
    C14 C15 H15 . . 120.3 ?
    C15 C16 C11 . . 121.9(2) ?
    C15 C16 H16 . . 119.0 ?
    C11 C16 H16 . . 119.0 ?
    C18 C17 C11 . . 131.5(2) ?
    C18 C17 H17 . . 114.2 ?
    C11 C17 H17 . . 114.2 ?
    C17 C18 C19 . . 120.88(19) ?
    C17 C18 S2 . . 129.02(17) ?
    C19 C18 S2 . . 110.10(15) ?
    O5 C19 N2 . . 123.4(2) ?
    O5 C19 C18 . . 126.0(2) ?
    N2 C19 C18 . . 110.57(19) ?
    O6 C20 N2 . . 125.5(2) ?
    O6 C20 S2 . . 124.48(18) ?
    N2 C20 S2 . . 110.04(16) ?
    C28 S3 C30 . . 91.93(10) ?
    C22 O7 H3O . . 109.6 ?
    C29 N3 C30 . . 117.45(19) ?
    C29 N3 H3N . . 120.3 ?
    C30 N3 H3N . . 122.1 ?
    C26 C21 C22 . . 116.9(2) ?
    C26 C21 C27 . . 124.8(2) ?
    C22 C21 C27 . . 118.3(2) ?
    O7 C22 C23 . . 122.3(2) ?
    O7 C22 C21 . . 116.7(2) ?
    C23 C22 C21 . . 121.0(2) ?
    C24 C23 C22 . . 119.9(2) ?
    C24 C23 H23 . . 120.1 ?
    C22 C23 H23 . . 120.1 ?
    C23 C24 C25 . . 120.9(2) ?
    C23 C24 H24 . . 119.5 ?
    C25 C24 H24 . . 119.5 ?
    C26 C25 C24 . . 118.9(2) ?
    C26 C25 H25 . . 120.5 ?
    C24 C25 H25 . . 120.5 ?
    C25 C26 C21 . . 122.3(2) ?
    C25 C26 H26 . . 118.9 ?
    C21 C26 H26 . . 118.9 ?
    C28 C27 C21 . . 130.3(2) ?
    C28 C27 H27 . . 114.9 ?
    C21 C27 H27 . . 114.9 ?
    C27 C28 C29 . . 120.5(2) ?
    C27 C28 S3 . . 129.85(18) ?
    C29 C28 S3 . . 109.61(15) ?
    O8 C29 N3 . . 123.4(2) ?
    O8 C29 C28 . . 125.8(2) ?
    N3 C29 C28 . . 110.74(19) ?
    O9 C30 N3 . . 125.5(2) ?
    O9 C30 S3 . . 124.39(19) ?
    N3 C30 S3 . . 110.10(15) ?
    C38 S4 C40 . . 91.88(11) ?
    C32 O10 H4O . . 108.3 ?
    C40 N4 C39 . . 117.62(19) ?
    C40 N4 H4N . . 121.3 ?
    C39 N4 H4N . . 121.0 ?
    C36 C31 C32 . . 117.46(19) ?
    C36 C31 C37 . . 124.5(2) ?
    C32 C31 C37 . . 118.0(2) ?
    O10 C32 C33 . . 121.60(19) ?
    O10 C32 C31 . . 117.65(19) ?
    C33 C32 C31 . . 120.7(2) ?
    C34 C33 C32 . . 120.1(2) ?
    C34 C33 H33 . . 120.0 ?
    C32 C33 H33 . . 120.0 ?
    C33 C34 C35 . . 120.3(2) ?
    C33 C34 H34 . . 119.8 ?
    C35 C34 H34 . . 119.8 ?
    C36 C35 C34 . . 119.7(2) ?
    C36 C35 H35 . . 120.1 ?
    C34 C35 H35 . . 120.1 ?
    C35 C36 C31 . . 121.7(2) ?
    C35 C36 H36 . . 119.2 ?
    C31 C36 H36 . . 119.2 ?
    C38 C37 C31 . . 130.7(2) ?
    C38 C37 H37 . . 114.7 ?
    C31 C37 H37 . . 114.7 ?
    C37 C38 C39 . . 120.8(2) ?
    C37 C38 S4 . . 128.92(18) ?
    C39 C38 S4 . . 110.26(15) ?
    O11 C39 N4 . . 123.4(2) ?
    O11 C39 C38 . . 126.6(2) ?
    N4 C39 C38 . . 110.0(2) ?
    O12 C40 N4 . . 125.5(2) ?
    O12 C40 S4 . . 124.3(2) ?
    N4 C40 S4 . . 110.20(16) ?
loop_
    _geom_torsion_atom_site_label_1
    _geom_torsion_atom_site_label_2
    _geom_torsion_atom_site_label_3
    _geom_torsion_atom_site_label_4
    _geom_torsion_site_symmetry_1
    _geom_torsion_site_symmetry_2
    _geom_torsion_site_symmetry_3
    _geom_torsion_site_symmetry_4
    _geom_torsion
    _geom_torsion_publ_flag
    C6 C1 C2 C3 . . . . 1.1(3) ?
    C7 C1 C2 C3 . . . . -178.1(2) ?
    C1 C2 C3 C4 . . . . -0.2(4) ?
    C2 C3 C4 C5 . . . . -0.1(4) ?
    C3 C4 C5 C6 . . . . -0.4(4) ?
    C4 C5 C6 O1 . . . . 179.6(2) ?
    C4 C5 C6 C1 . . . . 1.3(4) ?
    C2 C1 C6 O1 . . . . -179.96(19) ?
    C7 C1 C6 O1 . . . . -0.8(3) ?
    C2 C1 C6 C5 . . . . -1.6(3) ?
    C7 C1 C6 C5 . . . . 177.6(2) ?
    C6 C1 C7 C8 . . . . -178.6(2) ?
    C2 C1 C7 C8 . . . . 0.5(4) ?
    C1 C7 C8 C9 . . . . -177.5(2) ?
    C1 C7 C8 S1 . . . . 0.8(4) ?
    C10 S1 C8 C7 . . . . -174.7(2) ?
    C10 S1 C8 C9 . . . . 3.77(16) ?
    C10 N1 C9 O2 . . . . -180.0(2) ?
    C10 N1 C9 C8 . . . . 1.5(3) ?
    C7 C8 C9 O2 . . . . -3.5(3) ?
    S1 C8 C9 O2 . . . . 177.87(19) ?
    C7 C8 C9 N1 . . . . 175.0(2) ?
    S1 C8 C9 N1 . . . . -3.7(2) ?
    C9 N1 C10 O3 . . . . -179.6(2) ?
    C9 N1 C10 S1 . . . . 1.4(3) ?
    C8 S1 C10 O3 . . . . 177.9(2) ?
    C8 S1 C10 N1 . . . . -3.04(17) ?
    C16 C11 C12 O4 . . . . -179.87(18) ?
    C17 C11 C12 O4 . . . . 0.2(3) ?
    C16 C11 C12 C13 . . . . 0.3(3) ?
    C17 C11 C12 C13 . . . . -179.60(19) ?
    O4 C12 C13 C14 . . . . 179.5(2) ?
    C11 C12 C13 C14 . . . . -0.7(3) ?
    C12 C13 C14 C15 . . . . 1.0(4) ?
    C13 C14 C15 C16 . . . . -0.9(4) ?
    C14 C15 C16 C11 . . . . 0.5(4) ?
    C12 C11 C16 C15 . . . . -0.2(3) ?
    C17 C11 C16 C15 . . . . 179.7(2) ?
    C16 C11 C17 C18 . . . . 0.1(4) ?
    C12 C11 C17 C18 . . . . -180.0(2) ?
    C11 C17 C18 C19 . . . . 179.9(2) ?
    C11 C17 C18 S2 . . . . 0.2(4) ?
    C20 S2 C18 C17 . . . . 178.4(2) ?
    C20 S2 C18 C19 . . . . -1.28(16) ?
    C20 N2 C19 O5 . . . . 179.6(2) ?
    C20 N2 C19 C18 . . . . 0.3(3) ?
    C17 C18 C19 O5 . . . . 1.9(3) ?
    S2 C18 C19 O5 . . . . -178.41(18) ?
    C17 C18 C19 N2 . . . . -178.90(19) ?
    S2 C18 C19 N2 . . . . 0.8(2) ?
    C19 N2 C20 O6 . . . . 178.2(2) ?
    C19 N2 C20 S2 . . . . -1.3(2) ?
    C18 S2 C20 O6 . . . . -178.1(2) ?
    C18 S2 C20 N2 . . . . 1.45(16) ?
    C26 C21 C22 O7 . . . . -179.87(19) ?
    C27 C21 C22 O7 . . . . -0.7(3) ?
    C26 C21 C22 C23 . . . . 0.7(3) ?
    C27 C21 C22 C23 . . . . 179.8(2) ?
    O7 C22 C23 C24 . . . . 179.6(2) ?
    C21 C22 C23 C24 . . . . -0.9(4) ?
    C22 C23 C24 C25 . . . . 0.2(4) ?
    C23 C24 C25 C26 . . . . 0.8(4) ?
    C24 C25 C26 C21 . . . . -1.0(4) ?
    C22 C21 C26 C25 . . . . 0.3(3) ?
    C27 C21 C26 C25 . . . . -178.8(2) ?
    C26 C21 C27 C28 . . . . -8.9(4) ?
    C22 C21 C27 C28 . . . . 172.0(2) ?
    C21 C27 C28 C29 . . . . 180.0(2) ?
    C21 C27 C28 S3 . . . . -2.1(4) ?
    C30 S3 C28 C27 . . . . 178.1(2) ?
    C30 S3 C28 C29 . . . . -3.85(16) ?
    C30 N3 C29 O8 . . . . 179.0(2) ?
    C30 N3 C29 C28 . . . . -0.6(3) ?
    C27 C28 C29 O8 . . . . 2.0(3) ?
    S3 C28 C29 O8 . . . . -176.31(18) ?
    C27 C28 C29 N3 . . . . -178.43(19) ?
    S3 C28 C29 N3 . . . . 3.3(2) ?
    C29 N3 C30 O9 . . . . 177.5(2) ?
    C29 N3 C30 S3 . . . . -2.3(2) ?
    C28 S3 C30 O9 . . . . -176.3(2) ?
    C28 S3 C30 N3 . . . . 3.57(17) ?
    C36 C31 C32 O10 . . . . -179.76(19) ?
    C37 C31 C32 O10 . . . . -2.1(3) ?
    C36 C31 C32 C33 . . . . -0.7(3) ?
    C37 C31 C32 C33 . . . . 176.92(19) ?
    O10 C32 C33 C34 . . . . 179.8(2) ?
    C31 C32 C33 C34 . . . . 0.8(3) ?
    C32 C33 C34 C35 . . . . -0.3(3) ?
    C33 C34 C35 C36 . . . . -0.2(3) ?
    C34 C35 C36 C31 . . . . 0.2(3) ?
    C32 C31 C36 C35 . . . . 0.2(3) ?
    C37 C31 C36 C35 . . . . -177.2(2) ?
    C36 C31 C37 C38 . . . . -2.8(4) ?
    C32 C31 C37 C38 . . . . 179.8(2) ?
    C31 C37 C38 C39 . . . . 176.4(2) ?
    C31 C37 C38 S4 . . . . -3.4(4) ?
    C40 S4 C38 C37 . . . . -179.0(2) ?
    C40 S4 C38 C39 . . . . 1.07(17) ?
    C40 N4 C39 O11 . . . . 179.9(2) ?
    C40 N4 C39 C38 . . . . -0.9(3) ?
    C37 C38 C39 O11 . . . . -1.0(4) ?
    S4 C38 C39 O11 . . . . 178.9(2) ?
    C37 C38 C39 N4 . . . . 179.8(2) ?
    S4 C38 C39 N4 . . . . -0.3(2) ?
    C39 N4 C40 O12 . . . . -178.2(2) ?
    C39 N4 C40 S4 . . . . 1.7(3) ?
    C38 S4 C40 O12 . . . . 178.3(2) ?
    C38 S4 C40 N4 . . . . -1.56(18) ?
loop_
    _geom_hbond_atom_site_label_D
    _geom_hbond_atom_site_label_H
    _geom_hbond_atom_site_label_A
    _geom_hbond_site_symmetry_A
    _geom_hbond_distance_DH
    _geom_hbond_distance_HA
    _geom_hbond_distance_DA
    _geom_hbond_angle_DHA
    N1 H1N O5 1_565 0.91 1.91 2.819(2) 175
    O1 H1O O12 1_554 0.84 1.91 2.744(2) 175
    N2 H2N O2 1_545 0.91 1.96 2.859(2) 169
    O4 H2O O9 1_446 0.84 1.97 2.759(2) 156
    N3 H3N O11 1_564 0.91 1.95 2.859(2) 177
    O7 H3O O6 1_565 0.84 1.94 2.757(2) 166
    N4 H4N O8 1_546 0.91 1.93 2.843(2) 176
    O10 H4O O3 1_655 0.84 1.89 2.722(2) 169
_shelx_hkl_file
;
   1   0   0    0.10    0.10
   2   0   0    3.30    0.10
   3   0   0   13.60    0.20
   4   0   0   92.99    0.90
   5   0   0    0.40    0.30
   6   0   0    0.20    0.40
   7   0   0    0.30    0.50
   8   0   0    0.40    1.00
   9   0   0    0.80    1.20
  -9   1   0    0.00    1.20
  -8   1   0    0.20    0.90
  -7   1   0   12.90    0.70
  -6   1   0    1.60    0.40
  -5   1   0    0.20    0.30
  -4   1   0    3.00    0.20
  -3   1   0   19.10    0.30
  -2   1   0  144.19    1.00
  -1   1   0    1.60    0.10
   1   1   0   32.40    0.30
   2   1   0  314.27    2.10
   3   1   0   64.39    0.60
   4   1   0    0.10    0.20
   5   1   0    5.00    0.40
   6   1   0    1.70    0.50
   7   1   0    0.00    0.80
   8   1   0   13.00    1.20
   9   1   0    0.50    1.30
  -9   2   0    0.90    1.20
  -8   2   0   10.50    1.10
  -7   2   0    2.20    0.50
  -6   2   0    0.20    0.40
  -5   2   0    0.20    0.30
  -4   2   0    1.10    0.20
  -3   2   0    2.70    0.20
  -2   2   0  104.59    0.80
  -1   2   0  175.78    1.50
   0   2   0  385.76    3.80
   1   2   0    0.50    0.10
   2   2   0  221.18    1.60
   3   2   0   10.10    0.20
   4   2   0    2.40    0.20
   5   2   0    0.10    0.30
   6   2   0    2.60    0.50
   7   2   0    0.20    0.80
   8   2   0    3.20    1.00
   9   2   0    0.90    1.40
  -9   3   0    2.10    1.30
  -8   3   0    9.50    1.10
  -7   3   0    0.60    0.50
  -6   3   0    1.00    0.40
  -5   3   0    5.50    0.40
  -4   3   0   56.79    0.60
  -3   3   0   15.00    0.30
  -2   3   0    4.50    0.20
  -1   3   0    6.30    0.20
   0   3   0    0.00    0.10
   1   3   0    4.50    0.10
   2   3   0    0.90    0.10
   3   3   0    0.60    0.20
   4   3   0    4.20    0.20
   5   3   0   17.90    0.50
   6   3   0    6.40    0.60
   7   3   0    1.10    0.90
   8   3   0    2.50    1.10
   9   3   0    0.50    1.30
  -9   4   0    0.60    1.20
  -8   4   0    2.80    0.80
  -7   4   0    2.80    0.60
  -6   4   0  121.19    1.60
  -5   4   0    9.30    0.50
  -4   4   0   23.60    0.40
  -3   4   0    5.30    0.20
  -2   4   0  113.29    1.10
  -1   4   0   99.49    0.90
   0   4   0   10.10    0.20
   1   4   0   66.29    0.60
   2   4   0   27.50    0.40
   3   4   0   17.60    0.30
   4   4   0    0.90    0.20
   5   4   0   14.40    0.50
   6   4   0    2.20    0.60
   7   4   0    0.50    0.90
   8   4   0    0.50    1.00
   9   4   0    0.10    1.40
  -9   5   0    0.10    1.10
  -8   5   0    7.80    0.80
  -7   5   0    0.60    0.60
  -6   5   0    1.80    0.50
  -5   5   0   17.60    0.60
  -4   5   0   21.30    0.50
  -3   5   0    5.20    0.30
  -2   5   0    1.70    0.20
  -1   5   0   90.89    0.90
   0   5   0    0.20    0.20
   1   5   0   39.40    0.40
   2   5   0    1.80    0.40
   3   5   0   73.89    0.70
   4   5   0   54.69    0.60
   5   5   0   27.30    0.60
   6   5   0   11.30    0.80
   7   5   0    0.90    0.90
   8   5   0    3.00    1.20
   9   5   0    2.70    1.50
  -9   6   0    1.30    1.20
  -8   6   0    2.90    0.80
  -7   6   0    6.40    0.70
  -6   6   0   88.39    1.30
  -5   6   0    7.90    0.50
  -4   6   0    5.50    0.30
  -3   6   0    1.00    0.20
  -2   6   0   50.49    0.60
  -1   6   0    0.50    0.20
   0   6   0   10.80    0.30
   1   6   0    2.50    0.20
   2   6   0   10.40    0.40
   3   6   0    1.30    0.20
   4   6   0    0.20    0.30
   5   6   0   18.30    0.60
   6   6   0    3.50    0.70
   7   6   0    0.30    1.00
   8   6   0    3.30    2.10
   9   6   0    9.10    3.10
  -9   7   0    1.10    1.20
  -8   7   0    7.30    0.90
  -7   7   0    0.70    0.60
  -6   7   0    0.50    0.50
  -5   7   0    1.60    0.40
  -4   7   0   29.90    0.60
  -3   7   0    0.10    0.20
  -2   7   0    0.30    0.30
  -1   7   0   17.00    0.30
   0   7   0    0.60    0.20
   1   7   0    0.20    0.20
   2   7   0    2.40    0.40
   3   7   0  119.09    1.10
   4   7   0    0.20    0.30
   5   7   0    1.20    0.50
   6   7   0    3.70    0.90
   7   7   0   33.60    2.50
   8   7   0    0.90    2.20
   9   7   0    0.00    3.10
  -8   8   0    1.10    0.80
  -7   8   0    0.30    0.60
  -6   8   0    0.30    0.50
  -5   8   0    7.40    0.50
  -4   8   0    6.90    0.40
  -3   8   0    1.90    0.30
  -2   8   0    7.60    0.50
  -1   8   0    0.70    0.20
   0   8   0   14.10    0.40
   1   8   0   28.00    0.40
   2   8   0   16.50    0.50
   3   8   0    0.10    0.30
   4   8   0    1.60    0.40
   5   8   0   16.80    0.90
   6   8   0    2.00    0.90
   7   8   0    0.10    1.10
   8   8   0    0.00    2.30
  -8   9   0    0.30    0.90
  -7   9   0    2.50    0.70
  -6   9   0    0.10    0.60
  -5   9   0   33.70    0.90
  -4   9   0    0.50    0.30
  -3   9   0   10.00    0.40
  -2   9   0   10.90    0.50
  -1   9   0   96.19    1.10
   0   9   0    1.90    0.30
   1   9   0   27.70    0.50
   2   9   0    9.40    0.60
   3   9   0    0.20    0.40
   4   9   0    0.10    0.40
   5   9   0    3.20    0.70
   6   9   0    0.40    1.00
   7   9   0    1.40    1.20
   8   9   0    1.00    2.80
  -8  10   0    2.20    1.00
  -7  10   0    4.70    0.80
  -6  10   0    0.70    0.60
  -5  10   0    1.50    0.50
  -4  10   0    1.50    0.40
  -3  10   0    2.50    0.40
  -2  10   0    1.90    0.50
  -1  10   0    0.20    0.30
   0  10   0   86.49    1.10
   1  10   0    1.90    0.30
   2  10   0    6.60    0.60
   3  10   0    0.70    0.40
   4  10   0   43.60    1.00
   5  10   0    0.70    0.70
   6  10   0    0.30    1.00
   7  10   0    0.00    1.20
   8  10   0    2.30    3.00
  -8  11   0    2.10    2.00
  -7  11   0    0.40    0.80
  -6  11   0    2.40    0.70
  -5  11   0    1.40    0.50
  -4  11   0    3.50    0.50
  -3  11   0  247.88    2.40
  -2  11   0   65.89    1.30
  -1  11   0   12.50    0.50
   0  11   0    1.80    0.40
   1  11   0  139.19    1.50
   2  11   0   80.19    1.20
   3  11   0    3.60    0.50
   4  11   0    2.90    0.60
   5  11   0    0.90    0.70
   6  11   0    1.80    1.10
   7  11   0    0.60    1.40
  -7  12   0    1.10    0.80
  -6  12   0    2.10    0.70
  -5  12   0    9.00    0.70
  -4  12   0    0.70    0.50
  -3  12   0    0.90    0.40
  -2  12   0    0.70    0.70
  -1  12   0   88.49    1.20
   0  12   0   16.40    0.60
   1  12   0   12.90    0.60
   2  12   0   19.90    0.90
   3  12   0   66.79    1.10
   4  12   0   35.20    1.20
   5  12   0    2.60    0.80
   6  12   0    2.40    1.20
   7  12   0    3.50    1.50
  -7  13   0    3.60    0.90
  -6  13   0    0.50    0.70
  -5  13   0    2.50    0.70
  -4  13   0    4.60    0.60
  -3  13   0    6.10    0.50
  -2  13   0    3.60    0.80
  -1  13   0    8.60    0.50
   0  13   0    0.60    0.60
   1  13   0   29.80    0.80
   2  13   0    0.60    0.80
   3  13   0    6.00    0.70
   4  13   0    7.10    0.80
   5  13   0    0.10    0.80
   6  13   0    0.50    1.30
   7  13   0    0.00    3.00
  -6  14   0    2.30    0.80
  -5  14   0    0.90    0.70
  -4  14   0    0.50    0.60
  -3  14   0    1.20    0.50
  -2  14   0    4.60    0.80
  -1  14   0    0.00    0.40
   0  14   0    0.20    0.70
   1  14   0    0.00    0.50
   2  14   0    1.00    0.90
   3  14   0    0.80    0.70
   4  14   0    0.20    0.80
   5  14   0    1.60    1.00
   6  14   0    0.90    1.40
  -6  15   0    1.50    2.50
  -5  15   0    6.10    0.80
  -4  15   0   17.10    0.90
  -3  15   0    3.00    0.60
  -2  15   0    0.80    0.90
  -1  15   0    4.10    0.50
   0  15   0    0.10    0.70
   1  15   0    0.70    0.60
   2  15   0    4.20    1.10
   3  15   0    4.50    0.90
   4  15   0    4.00    0.90
   5  15   0    2.80    1.10
  -5  16   0    4.20    0.90
  -4  16   0    2.50    0.70
  -3  16   0    0.40    0.60
  -2  16   0   35.60    1.10
  -1  16   0    1.20    0.60
   0  16   0   11.70    0.90
   1  16   0    0.60    0.60
   2  16   0   29.60    1.40
   3  16   0    0.80    0.90
   4  16   0    0.90    1.00
   5  16   0    2.40    3.20
  -4  17   0    2.40    0.80
  -3  17   0    0.10    0.70
  -2  17   0    3.80    1.10
  -1  17   0    0.10    0.60
   0  17   0    0.30    1.00
   1  17   0    0.30    0.70
   2  17   0    3.90    1.60
   3  17   0    0.00    1.00
   4  17   0    0.00    3.40
  -3  18   0    1.50    1.40
  -2  18   0    0.20    1.30
  -1  18   0    0.20    0.70
   0  18   0    8.60    1.20
   1  18   0    0.50    1.00
  -2 -18   1    1.20    4.10
  -1 -18   1    0.90    0.80
   0 -18   1    0.30    1.10
   1 -18   1    0.10    0.70
   2 -18   1    0.50    0.80
   3 -18   1    1.00    2.70
  -4 -17   1    6.80    3.30
  -3 -17   1    3.30    1.00
  -2 -17   1    0.00    1.30
  -1 -17   1    1.90    0.80
   0 -17   1    0.60    1.00
   1 -17   1    0.40    0.60
   2 -17   1    0.10    1.00
   3 -17   1    6.30    0.70
   4 -17   1    9.20    1.40
  -5 -16   1    3.20    3.60
  -4 -16   1    0.90    1.00
  -3 -16   1    6.00    0.90
  -2 -16   1    5.80    1.30
  -1 -16   1   34.00    1.10
   0 -16   1    2.90    0.80
   1 -16   1   18.50    0.80
   2 -16   1    1.30    0.90
   3 -16   1   15.10    0.80
   4 -16   1    0.10    0.70
   5 -16   1    0.90    0.80
  -5 -15   1    0.20    1.10
  -4 -15   1    1.20    0.90
  -3 -15   1    2.00    0.70
  -2 -15   1    3.60    1.10
  -1 -15   1   11.80    0.70
   0 -15   1    0.40    0.70
   1 -15   1    0.10    0.50
   2 -15   1    4.20    0.90
   3 -15   1    9.50    0.60
   4 -15   1    0.70    0.60
   5 -15   1    0.30    0.70
   6 -15   1    4.80    3.00
  -6 -14   1    2.80    1.40
  -5 -14   1    0.30    1.00
  -4 -14   1    1.30    0.80
  -3 -14   1    1.60    0.70
  -2 -14   1    0.30    0.90
  -1 -14   1    0.10    0.50
   0 -14   1    0.30    0.60
   1 -14   1    1.90    0.40
   2 -14   1    0.40    0.80
   3 -14   1    0.30    0.50
   4 -14   1    0.70    0.50
   5 -14   1    1.40    0.60
   6 -14   1    0.70    0.70
  -7 -13   1    0.00    3.50
  -6 -13   1    1.50    1.20
  -5 -13   1    3.00    0.90
  -4 -13   1    3.20    0.70
  -3 -13   1    0.10    0.60
  -2 -13   1   26.10    0.90
  -1 -13   1    2.10    0.40
   0 -13   1    8.90    0.60
   1 -13   1    3.80    0.40
   2 -13   1   17.70    0.80
   3 -13   1    1.00    0.40
   4 -13   1    7.30    0.60
   5 -13   1    0.20    0.60
   6 -13   1    2.00    0.70
   7 -13   1    0.60    0.80
  -7 -12   1    0.90    1.50
  -6 -12   1    1.30    1.20
  -5 -12   1    4.10    0.80
  -4 -12   1   11.10    0.80
  -3 -12   1   11.40    0.70
  -2 -12   1    1.30    0.70
  -1 -12   1    8.10    0.50
   0 -12   1  117.19    1.50
   1 -12   1   16.30    0.60
   2 -12   1    2.90    0.60
   3 -12   1    1.00    0.40
   4 -12   1   18.30    0.70
   5 -12   1    7.90    0.60
   6 -12   1    4.40    0.70
   7 -12   1    0.10    0.80
  -7 -11   1    6.30    1.50
  -6 -11   1    1.40    1.00
  -5 -11   1    1.00    0.70
  -4 -11   1    0.80    0.50
  -3 -11   1    0.20    0.40
  -2 -11   1  143.59    1.70
  -1 -11   1   21.80    0.60
   0 -11   1   13.00    0.50
   1 -11   1   15.40    0.50
   2 -11   1   96.59    1.20
   3 -11   1   29.20    0.70
   4 -11   1    8.20    0.50
   5 -11   1    2.20    0.50
   6 -11   1    0.30    0.60
   7 -11   1    2.90    0.80
  -8 -10   1    0.00    1.60
  -7 -10   1    1.70    1.30
  -6 -10   1    0.50    0.90
  -5 -10   1   33.50    1.10
  -4 -10   1    0.20    0.50
  -3 -10   1    3.50    0.40
  -2 -10   1    0.60    0.50
  -1 -10   1  127.69    1.30
   0 -10   1    3.10    0.40
   1 -10   1   10.00    0.40
   2 -10   1    2.30    0.60
   3 -10   1    9.30    0.40
   4 -10   1    0.30    0.40
   5 -10   1    0.80    0.50
   6 -10   1    0.10    0.50
   7 -10   1    2.10    0.70
   8 -10   1    0.30    0.90
  -8  -9   1    2.80    2.50
  -7  -9   1    0.70    1.20
  -6  -9   1    1.20    0.90
  -5  -9   1    5.80    0.70
  -4  -9   1    0.90    0.40
  -3  -9   1    2.20    0.40
  -2  -9   1    0.50    0.50
  -1  -9   1    0.50    0.20
   0  -9   1   72.79    0.90
   1  -9   1    1.10    0.30
   2  -9   1   45.70    0.70
   3  -9   1   17.80    0.50
   4  -9   1    6.10    0.40
   5  -9   1    0.70    0.40
   6  -9   1    8.30    0.60
   7  -9   1    1.90    0.70
   8  -9   1    1.50    0.80
  -8  -8   1    0.90    2.30
  -7  -8   1    1.00    1.10
  -6  -8   1    0.70    0.80
  -5  -8   1    0.80    0.50
  -4  -8   1    0.70    0.40
  -3  -8   1    4.60    0.40
  -2  -8   1    3.10    0.40
  -1  -8   1   58.49    0.60
   0  -8   1    8.80    0.30
   1  -8   1    1.00    0.20
   2  -8   1   10.00    0.50
   3  -8   1    7.50    0.40
   4  -8   1    2.20    0.30
   5  -8   1    0.00    0.40
   6  -8   1    2.50    0.50
   7  -8   1    1.10    0.60
   8  -8   1    4.10    0.90
  -9  -7   1    0.30    2.70
  -8  -7   1    8.30    2.40
  -7  -7   1    0.00    1.00
  -6  -7   1    1.10    0.90
  -5  -7   1    0.30    0.50
  -4  -7   1   58.79    0.80
  -3  -7   1    3.90    0.30
  -2  -7   1    0.90    0.30
  -1  -7   1    1.20    0.20
   0  -7   1   10.30    0.30
   1  -7   1    0.10    0.20
   2  -7   1    2.90    0.30
   3  -7   1    0.10    0.20
   4  -7   1    0.10    0.30
   5  -7   1    2.00    0.40
   6  -7   1    0.40    0.50
   7  -7   1    0.20    0.60
   8  -7   1    0.90    0.80
   9  -7   1    0.60    1.30
  -9  -6   1    1.40    2.60
  -8  -6   1    0.40    2.30
  -7  -6   1   23.20    1.50
  -6  -6   1    0.20    0.60
  -5  -6   1    0.90    0.40
  -4  -6   1    0.40    0.30
  -3  -6   1   13.60    0.30
  -2  -6   1   12.50    0.40
  -1  -6   1    0.50    0.10
   0  -6   1    0.30    0.20
   1  -6   1   32.50    0.40
   2  -6   1    0.00    0.30
   3  -6   1    3.10    0.20
   4  -6   1   13.20    0.40
   5  -6   1   52.89    0.90
   6  -6   1    2.50    0.50
   7  -6   1    3.50    0.60
   8  -6   1    0.30    0.70
   9  -6   1    0.30    1.10
  -9  -5   1    1.00    2.60
  -8  -5   1    0.30    1.90
  -7  -5   1    1.50    1.00
  -6  -5   1   38.90    1.10
  -5  -5   1    6.90    0.40
  -4  -5   1  212.38    1.60
  -3  -5   1    6.40    0.30
  -2  -5   1   44.80    0.50
  -1  -5   1    1.30    0.10
   0  -5   1   84.99    1.00
   1  -5   1    0.10    0.10
   2  -5   1   11.90    0.30
   3  -5   1    0.50    0.20
   4  -5   1   31.80    0.50
   5  -5   1    3.80    0.40
   6  -5   1   13.40    0.60
   7  -5   1   18.90    0.80
   8  -5   1    3.10    0.70
   9  -5   1    0.00    1.10
  -9  -4   1    0.20    1.40
  -8  -4   1    0.30    1.10
  -7  -4   1   16.60    1.20
  -6  -4   1    7.40    0.70
  -5  -4   1    1.60    0.30
  -4  -4   1    8.00    0.30
  -3  -4   1    0.30    0.20
  -2  -4   1   31.50    0.40
  -1  -4   1    0.20    0.10
   0  -4   1  144.19    1.50
   1  -4   1  145.09    1.10
   2  -4   1   35.20    0.40
   3  -4   1    0.40    0.20
   4  -4   1   15.40    0.40
   5  -4   1   67.49    0.90
   6  -4   1    0.90    0.40
   7  -4   1    3.00    0.60
   8  -4   1    7.10    0.70
   9  -4   1    1.60    1.20
  -9  -3   1    1.80    1.30
  -8  -3   1    0.80    1.10
  -7  -3   1    2.30    0.90
  -6  -3   1    4.00    0.60
  -5  -3   1    0.80    0.30
  -4  -3   1    1.90    0.20
  -3  -3   1    1.20    0.20
  -2  -3   1   24.80    0.30
  -1  -3   1   62.19    0.60
   0  -3   1    0.30    0.10
   1  -3   1    0.90    0.10
   2  -3   1    2.80    0.20
   3  -3   1    9.90    0.20
   4  -3   1    2.00    0.20
   5  -3   1    2.30    0.30
   6  -3   1    0.50    0.40
   7  -3   1    3.20    0.50
   8  -3   1    1.00    0.70
   9  -3   1    0.10    1.20
  -9  -2   1    2.70    1.40
  -8  -2   1    5.80    1.20
  -7  -2   1    3.40    0.90
  -6  -2   1    0.20    0.40
  -5  -2   1    8.20    0.30
  -4  -2   1    0.00    0.20
  -3  -2   1   51.39    0.50
  -2  -2   1    5.70    0.20
  -1  -2   1  266.47    2.20
   0  -2   1  239.28    2.40
   1  -2   1  246.48    1.80
   2  -2   1   22.90    0.30
   3  -2   1   86.89    0.70
   4  -2   1    2.80    0.20
   5  -2   1    3.30    0.40
   6  -2   1    1.20    0.50
   7  -2   1    9.70    0.60
   8  -2   1    0.70    0.90
   9  -2   1    0.60    1.20
  -9  -1   1    2.90    1.40
  -8  -1   1    1.00    1.00
  -7  -1   1    0.40    0.80
  -6  -1   1    4.30    0.40
  -5  -1   1    0.20    0.20
  -4  -1   1    1.20    0.20
  -3  -1   1    8.60    0.20
  -2  -1   1  649.83    4.30
  -1  -1   1    6.50    0.20
   0  -1   1    0.80    0.10
   1  -1   1    0.20    0.10
   2  -1   1  133.99    1.30
   3  -1   1   11.10    0.30
   4  -1   1   48.50    0.60
   5  -1   1    0.30    0.30
   6  -1   1   42.90    0.80
   7  -1   1    0.10    0.50
   8  -1   1    2.00    0.90
   9  -1   1    1.30    1.20
  -9   0   1    4.90    1.30
  -8   0   1    0.70    1.00
  -7   0   1    1.90    0.80
  -6   0   1   13.60    0.60
  -5   0   1    2.30    0.30
  -4   0   1    3.40    0.20
  -3   0   1    4.10    0.20
  -2   0   1    3.30    0.10
  -1   0   1  153.28    1.00
   1   0   1    3.50    0.10
   2   0   1   13.30    0.20
   3   0   1   87.19    0.70
   4   0   1   13.90    0.40
   5   0   1    2.50    0.30
   6   0   1    0.30    0.40
   7   0   1    0.60    0.50
   8   0   1    3.90    1.00
   9   0   1    1.70    1.20
  -9   1   1    3.40    1.30
  -8   1   1    8.60    1.20
  -7   1   1    0.40    0.60
  -6   1   1   25.10    0.60
  -5   1   1    0.60    0.30
  -4   1   1  103.89    0.80
  -3   1   1    0.50    0.10
  -2   1   1  131.19    0.90
  -1   1   1    0.10    0.10
   0   1   1   16.70    0.30
   1   1   1    0.20    0.10
   2   1   1  102.49    0.80
   3   1   1    1.60    0.20
   4   1   1  397.36    2.80
   5   1   1    2.10    0.30
   6   1   1    1.90    0.50
   7   1   1    0.20    0.50
   8   1   1    5.50    1.00
   9   1   1    0.50    1.20
  -9   2   1    3.00    1.30
  -8   2   1    3.40    1.10
  -7   2   1    0.20    0.50
  -6   2   1    2.00    0.40
  -5   2   1   11.70    0.40
  -4   2   1    0.80    0.20
  -3   2   1   25.80    0.30
  -2   2   1   36.30    0.40
  -1   2   1  288.47    2.10
   0   2   1    5.30    0.10
   1   2   1  140.39    1.00
   2   2   1  279.17    1.90
   3   2   1  101.29    0.80
   4   2   1   18.30    0.40
   5   2   1   21.40    0.60
   6   2   1    1.00    0.50
   7   2   1    2.90    0.90
   8   2   1    0.00    1.00
   9   2   1    0.60    1.30
  -9   3   1    0.20    1.20
  -8   3   1    0.10    0.90
  -7   3   1    0.80    0.60
  -6   3   1    0.10    0.40
  -5   3   1    3.00    0.40
  -4   3   1   24.80    0.40
  -3   3   1   19.10    0.30
  -2   3   1    1.70    0.10
  -1   3   1   55.79    0.50
   0   3   1    1.60    0.10
   1   3   1    0.70    0.10
   2   3   1    4.10    0.20
   3   3   1    8.10    0.20
   4   3   1    0.10    0.20
   5   3   1    7.20    0.40
   6   3   1    9.50    0.60
   7   3   1    1.10    0.90
   8   3   1    0.60    1.10
   9   3   1    1.00    1.30
  -9   4   1    0.70    1.20
  -8   4   1    3.30    1.00
  -7   4   1    2.20    0.60
  -6   4   1   28.00    0.80
  -5   4   1   10.00    0.50
  -4   4   1    0.10    0.20
  -3   4   1  121.29    1.00
  -2   4   1   41.40    0.50
  -1   4   1    9.60    0.20
   0   4   1   53.39    0.60
   1   4   1  237.58    1.70
   2   4   1   71.69    0.70
   3   4   1    2.00    0.20
   4   4   1   28.60    0.40
   5   4   1    5.90    0.40
   6   4   1    0.00    0.60
   7   4   1    3.00    0.90
   8   4   1    5.40    1.20
   9   4   1    2.60    1.50
  -9   5   1    1.10    1.20
  -8   5   1    2.30    0.80
  -7   5   1    0.40    0.60
  -6   5   1    2.10    0.50
  -5   5   1   40.10    0.80
  -4   5   1    0.50    0.30
  -3   5   1    8.10    0.30
  -2   5   1   93.49    0.90
  -1   5   1    0.10    0.10
   0   5   1   62.29    0.60
   1   5   1    2.50    0.20
   2   5   1   77.89    1.00
   3   5   1   10.00    0.30
   4   5   1    8.60    0.30
   5   5   1    1.20    0.30
   6   5   1   53.59    1.20
   7   5   1    0.10    0.90
   8   5   1    8.10    1.30
   9   5   1    0.50    1.60
  -9   6   1    3.10    1.30
  -8   6   1    0.10    0.80
  -7   6   1    6.20    0.70
  -6   6   1    0.10    0.50
  -5   6   1   17.10    0.60
  -4   6   1    8.20    0.40
  -3   6   1  128.69    1.20
  -2   6   1   17.00    0.40
  -1   6   1    3.20    0.20
   0   6   1    1.10    0.20
   1   6   1   33.50    0.40
   2   6   1   13.20    0.40
   3   6   1   14.70    0.40
   4   6   1    9.90    0.40
   5   6   1    0.20    0.40
   6   6   1    1.20    0.70
   7   6   1    0.10    0.90
   8   6   1    0.30    1.20
   9   6   1    8.80    1.70
  -9   7   1    1.30    1.20
  -8   7   1    0.30    0.90
  -7   7   1    0.30    0.60
  -6   7   1    0.80    0.50
  -5   7   1    0.60    0.40
  -4   7   1    0.10    0.30
  -3   7   1    9.70    0.40
  -2   7   1   40.20    0.60
  -1   7   1    2.00    0.20
   0   7   1    0.20    0.20
   1   7   1    0.40    0.20
   2   7   1    0.00    0.40
   3   7   1    5.90    0.30
   4   7   1    0.80    0.30
   5   7   1    0.60    0.40
   6   7   1   21.70    1.00
   7   7   1    0.50    1.00
   8   7   1    0.00    2.10
   9   7   1    1.80    2.80
  -8   8   1    1.30    0.90
  -7   8   1    0.10    0.60
  -6   8   1   10.50    0.70
  -5   8   1   10.30    0.60
  -4   8   1    9.50    0.50
  -3   8   1    3.20    0.30
  -2   8   1    1.90    0.50
  -1   8   1   37.90    0.50
   0   8   1   34.50    0.50
   1   8   1    5.90    0.30
   2   8   1    1.40    0.40
   3   8   1   20.90    0.50
   4   8   1    2.20    0.40
   5   8   1    7.10    0.60
   6   8   1    1.10    0.90
   7   8   1    4.90    2.10
   8   8   1    0.00    2.40
  -8   9   1    0.20    1.00
  -7   9   1    0.20    0.70
  -6   9   1    9.10    0.70
  -5   9   1    1.40    0.50
  -4   9   1   13.10    0.50
  -3   9   1    0.10    0.30
  -2   9   1    7.70    0.50
  -1   9   1    1.40    0.30
   0   9   1   47.80    0.70
   1   9   1    0.90    0.30
   2   9   1   29.90    0.70
   3   9   1    0.30    0.40
   4   9   1    0.10    0.40
   5   9   1    0.60    0.70
   6   9   1    5.20    1.10
   7   9   1    3.90    2.20
   8   9   1    0.00    2.80
  -8  10   1    0.50    1.00
  -7  10   1    0.10    0.70
  -6  10   1    1.10    0.60
  -5  10   1    0.80    0.50
  -4  10   1    0.30    0.40
  -3  10   1    0.50    0.30
  -2  10   1    1.00    0.60
  -1  10   1   74.49    1.00
   0  10   1    0.90    0.40
   1  10   1    8.70    0.40
   2  10   1    4.00    0.60
   3  10   1  129.09    1.50
   4  10   1    0.70    0.50
   5  10   1    0.70    0.70
   6  10   1    0.30    1.00
   7  10   1    4.70    2.30
   8  10   1    1.00    3.00
  -8  11   1    0.10    1.80
  -7  11   1    1.20    0.80
  -6  11   1    5.90    0.70
  -5  11   1    3.50    0.60
  -4  11   1    6.70    0.50
  -3  11   1    1.70    0.40
  -2  11   1   12.80    0.80
  -1  11   1   49.30    0.80
   0  11   1  146.09    1.70
   1  11   1    0.30    0.40
   2  11   1   23.10    0.80
   3  11   1   16.40    0.70
   4  11   1   58.79    1.40
   5  11   1    3.20    0.80
   6  11   1    0.10    1.10
   7  11   1    0.70    1.40
  -7  12   1    0.90    0.80
  -6  12   1    4.80    0.70
  -5  12   1    0.60    0.60
  -4  12   1    5.50    0.50
  -3  12   1    1.10    0.40
  -2  12   1   34.90    0.90
  -1  12   1    2.20    0.40
   0  12   1    1.60    0.50
   1  12   1   41.30    0.80
   2  12   1   74.89    1.20
   3  12   1   17.90    0.70
   4  12   1    0.40    0.70
   5  12   1    9.50    1.00
   6  12   1    9.90    1.40
   7  12   1    2.00    1.50
  -7  13   1    0.30    0.90
  -6  13   1    1.00    0.80
  -5  13   1    0.40    0.70
  -4  13   1    0.20    0.50
  -3  13   1    0.40    0.50
  -2  13   1    8.10    0.80
  -1  13   1    3.10    0.40
   0  13   1   36.10    0.90
   1  13   1    0.20    0.50
   2  13   1    6.00    0.90
   3  13   1    4.40    0.60
   4  13   1   17.60    1.10
   5  13   1    1.50    0.90
   6  13   1    0.40    1.30
  -6  14   1    0.50    0.80
  -5  14   1    1.00    0.70
  -4  14   1    1.70    0.60
  -3  14   1    9.40    0.60
  -2  14   1    0.70    0.80
  -1  14   1    0.20    0.50
   0  14   1    0.30    0.70
   1  14   1    0.50    0.50
   2  14   1    0.30    0.90
   3  14   1    0.80    0.80
   4  14   1    0.30    0.90
   5  14   1    0.00    0.90
   6  14   1    3.00    1.50
  -6  15   1    1.20    2.50
  -5  15   1    0.30    0.80
  -4  15   1    5.70    0.80
  -3  15   1    0.80    0.60
  -2  15   1    0.00    0.90
  -1  15   1   11.50    0.60
   0  15   1    0.40    0.80
   1  15   1    1.20    0.60
   2  15   1    1.00    1.10
   3  15   1    4.90    0.90
   4  15   1    4.90    1.10
   5  15   1    0.90    1.10
  -5  16   1    0.20    0.90
  -4  16   1    1.20    0.70
  -3  16   1    8.80    0.70
  -2  16   1    1.70    1.00
  -1  16   1   21.90    0.80
   0  16   1    1.20    0.90
   1  16   1   17.50    0.90
   2  16   1    2.00    1.40
   3  16   1   12.00    1.20
   4  16   1    4.80    1.30
  -4  17   1    0.10    0.90
  -3  17   1    1.20    0.80
  -2  17   1   14.40    1.20
  -1  17   1    3.50    0.70
   0  17   1    1.00    1.00
   1  17   1    0.00    0.80
   2  17   1    4.40    1.90
   3  17   1    2.30    1.20
  -3  18   1    0.20    1.50
  -2  18   1    0.00    1.70
  -1  18   1    0.30    0.70
   0  18   1    0.10    1.40
   1  18   1    0.90    1.00
  -2 -18   2   12.90    2.90
  -1 -18   2    2.10    0.80
   0 -18   2    0.20    1.10
   1 -18   2    0.50    0.60
   2 -18   2    2.60    0.80
  -4 -17   2    0.40    3.00
  -3 -17   2    0.60    1.00
  -2 -17   2    0.50    1.20
  -1 -17   2    3.00    0.70
   0 -17   2    6.50    1.00
   1 -17   2    0.20    0.60
   2 -17   2    0.80    1.00
   3 -17   2    0.20    0.60
   4 -17   2    2.00    1.40
  -5 -16   2    2.70    3.50
  -4 -16   2    3.10    1.10
  -3 -16   2    0.80    0.70
  -2 -16   2    6.80    1.20
  -1 -16   2    1.10    0.60
   0 -16   2   42.20    1.10
   1 -16   2    0.40    0.50
   2 -16   2   10.80    0.90
   3 -16   2    0.50    0.50
   4 -16   2    7.70    0.60
   5 -16   2    0.20    1.40
  -5 -15   2    8.10    1.10
  -4 -15   2    0.30    0.90
  -3 -15   2    2.00    0.70
  -2 -15   2   10.50    1.00
  -1 -15   2    1.80    0.50
   0 -15   2    2.30    0.70
   1 -15   2    0.20    0.50
   2 -15   2    0.20    0.80
   3 -15   2   10.20    0.60
   4 -15   2    0.30    0.50
   5 -15   2    2.50    0.60
  -6 -14   2    0.00    1.20
  -5 -14   2    1.10    0.90
  -4 -14   2    6.70    0.80
  -3 -14   2    0.30    0.60
  -2 -14   2    0.60    0.90
  -1 -14   2    0.20    0.50
   0 -14   2    6.50    0.70
   1 -14   2    0.30    0.40
   2 -14   2    0.20    0.70
   3 -14   2    1.20    0.50
   4 -14   2    2.40    0.50
   5 -14   2    2.80    0.60
   6 -14   2    0.70    0.60
  -7 -13   2    0.80    3.00
  -6 -13   2    0.00    1.00
  -5 -13   2    0.20    0.80
  -4 -13   2    1.50    0.60
  -3 -13   2    4.90    0.60
  -2 -13   2    6.00    0.80
  -1 -13   2    5.80    0.50
   0 -13   2    0.60    0.50
   1 -13   2   39.50    0.70
   2 -13   2    2.90    0.70
   3 -13   2    5.70    0.50
   4 -13   2    2.40    0.50
   5 -13   2    0.60    0.50
   6 -13   2    3.40    0.70
   7 -13   2    1.90    1.50
  -7 -12   2    0.60    1.40
  -6 -12   2    0.10    0.90
  -5 -12   2   16.00    1.10
  -4 -12   2    1.90    0.60
  -3 -12   2    0.60    0.50
  -2 -12   2   14.50    0.80
  -1 -12   2   65.49    1.00
   0 -12   2    1.70    0.50
   1 -12   2   10.80    0.50
   2 -12   2    5.00    0.60
   3 -12   2   27.40    0.70
   4 -12   2    3.40    0.50
   5 -12   2    0.30    0.50
   6 -12   2    1.80    0.60
   7 -12   2    3.70    0.80
  -7 -11   2    4.00    1.40
  -6 -11   2    1.40    0.90
  -5 -11   2    0.40    0.70
  -4 -11   2    2.40    0.60
  -3 -11   2    3.00    0.50
  -2 -11   2    2.00    0.80
  -1 -11   2    9.40    0.40
   0 -11   2   82.29    1.10
   1 -11   2  199.68    1.90
   2 -11   2    5.30    0.60
   3 -11   2   13.30    0.50
   4 -11   2   31.20    0.80
   5 -11   2  127.29    1.70
   6 -11   2    1.10    0.60
   7 -11   2    0.00    0.70
  -8 -10   2    0.00    1.50
  -7 -10   2    0.90    1.20
  -6 -10   2    8.10    0.90
  -5 -10   2    4.00    0.60
  -4 -10   2    2.10    0.50
  -3 -10   2    0.20    0.40
  -2 -10   2   42.80    0.80
  -1 -10   2    4.70    0.30
   0 -10   2   19.50    0.50
   1 -10   2    0.40    0.30
   2 -10   2  190.08    1.90
   3 -10   2    2.90    0.30
   4 -10   2    1.80    0.40
   5 -10   2    0.30    0.40
   6 -10   2    0.40    0.50
   7 -10   2    2.90    0.70
   8 -10   2    0.80    0.80
  -8  -9   2    0.80    1.40
  -7  -9   2    6.80    1.20
  -6  -9   2    0.50    0.80
  -5  -9   2    1.10    0.50
  -4  -9   2    1.00    0.40
  -3  -9   2    0.40    0.30
  -2  -9   2    0.00    0.50
  -1  -9   2    3.50    0.30
   0  -9   2   12.50    0.40
   1  -9   2   58.99    0.80
   2  -9   2   11.30    0.50
   3  -9   2   92.29    1.10
   4  -9   2   13.50    0.60
   5  -9   2    5.00    0.50
   6  -9   2    0.60    0.50
   7  -9   2   11.60    0.80
   8  -9   2    0.20    0.80
  -8  -8   2    0.30    1.30
  -7  -8   2   12.70    1.30
  -6  -8   2    5.30    1.00
  -5  -8   2    2.00    0.50
  -4  -8   2    3.60    0.40
  -3  -8   2   19.50    0.50
  -2  -8   2    5.10    0.40
  -1  -8   2    0.20    0.20
   0  -8   2    4.10    0.30
   1  -8   2   23.90    0.40
   2  -8   2    2.50    0.30
   3  -8   2    0.10    0.30
   4  -8   2    0.30    0.30
   5  -8   2    0.10    0.40
   6  -8   2    1.50    0.50
   7  -8   2    1.50    0.60
   8  -8   2    0.60    0.80
  -9  -7   2    0.30    3.00
  -8  -7   2    0.30    2.00
  -7  -7   2    1.90    1.10
  -6  -7   2    5.50    0.90
  -5  -7   2  129.79    1.70
  -4  -7   2    1.10    0.40
  -3  -7   2    0.00    0.20
  -2  -7   2    4.20    0.40
  -1  -7   2  197.08    1.60
   0  -7   2    2.60    0.20
   1  -7   2    1.80    0.20
   2  -7   2    5.30    0.40
   3  -7   2   18.40    0.40
   4  -7   2    0.70    0.30
   5  -7   2    1.60    0.40
   6  -7   2   20.70    0.80
   7  -7   2    4.60    0.60
   8  -7   2    0.20    0.70
   9  -7   2    0.00    2.60
  -9  -6   2    0.00    3.00
  -8  -6   2    5.70    2.20
  -7  -6   2   22.70    1.40
  -6  -6   2    5.00    0.90
  -5  -6   2    0.30    0.40
  -4  -6   2   49.80    0.70
  -3  -6   2   22.60    0.40
  -2  -6   2   72.09    0.90
  -1  -6   2    0.50    0.20
   0  -6   2   26.70    0.40
   1  -6   2    0.10    0.10
   2  -6   2    1.50    0.20
   3  -6   2    2.10    0.20
   4  -6   2   19.70    0.50
   5  -6   2    0.00    0.40
   6  -6   2    5.40    0.50
   7  -6   2    2.10    0.60
   8  -6   2   11.00    0.90
   9  -6   2    0.90    1.00
  -9  -5   2    0.00    2.40
  -8  -5   2    0.00    1.80
  -7  -5   2    8.70    1.10
  -6  -5   2    0.30    0.60
  -5  -5   2   19.80    0.60
  -4  -5   2   23.00    0.40
  -3  -5   2   79.39    0.70
  -2  -5   2  205.58    1.70
  -1  -5   2  193.78    1.70
   0  -5   2    0.70    0.10
   1  -5   2   53.39    0.50
   2  -5   2    2.30    0.50
   3  -5   2   42.30    0.50
   4  -5   2    0.20    0.20
   5  -5   2    2.10    0.30
   6  -5   2    0.40    0.40
   7  -5   2    0.50    0.50
   8  -5   2    0.10    0.70
   9  -5   2    0.20    1.00
  -9  -4   2    0.20    2.40
  -8  -4   2    5.20    2.00
  -7  -4   2    0.10    0.70
  -6  -4   2    0.50    0.50
  -5  -4   2    0.40    0.30
  -4  -4   2    6.70    0.30
  -3  -4   2   22.90    0.40
  -2  -4   2    0.60    0.20
  -1  -4   2   26.80    0.40
   0  -4   2  140.49    1.30
   1  -4   2   37.50    0.30
   2  -4   2    0.50    0.10
   3  -4   2   35.10    0.40
   4  -4   2   53.99    0.60
   5  -4   2    1.60    0.30
   6  -4   2    6.40    0.50
   7  -4   2    1.80    0.50
   8  -4   2   30.20    1.10
   9  -4   2    0.80    1.10
  -9  -3   2    0.40    1.30
  -8  -3   2    0.60    1.20
  -7  -3   2    1.20    0.90
  -6  -3   2    5.20    0.60
  -5  -3   2    0.80    0.30
  -4  -3   2   12.40    0.30
  -3  -3   2   86.19    0.70
  -2  -3   2   64.09    0.60
  -1  -3   2    3.00    0.10
   0  -3   2   35.00    0.40
   1  -3   2    3.20    0.10
   2  -3   2    0.10    0.10
   3  -3   2   25.80    0.30
   4  -3   2    0.70    0.20
   5  -3   2    0.70    0.30
   6  -3   2   17.40    0.60
   7  -3   2    3.30    0.50
   8  -3   2    0.10    0.60
   9  -3   2    0.80    1.10
  -9  -2   2    0.20    1.40
  -8  -2   2    0.30    1.10
  -7  -2   2    6.10    1.00
  -6  -2   2   30.40    0.90
  -5  -2   2    3.30    0.30
  -4  -2   2   10.80    0.30
  -3  -2   2    1.00    0.20
  -2  -2   2   26.90    0.30
  -1  -2   2   67.39    0.70
   0  -2   2  193.28    1.80
   1  -2   2   10.90    0.10
   2  -2   2   99.49    0.80
   3  -2   2   43.00    0.60
   4  -2   2   19.80    0.40
   5  -2   2    1.00    0.30
   6  -2   2    5.00    0.50
   7  -2   2    0.40    0.50
   8  -2   2    0.20    0.60
   9  -2   2    1.70    1.20
  -9  -1   2    0.00    1.30
  -8  -1   2    2.10    1.10
  -7  -1   2    0.10    0.80
  -6  -1   2   24.30    0.70
  -5  -1   2    2.40    0.20
  -4  -1   2    1.30    0.20
  -3  -1   2   48.60    0.50
  -2  -1   2    0.40    0.10
  -1  -1   2   63.09    0.60
   0  -1   2   30.10    0.50
   1  -1   2    1.30    0.10
   2  -1   2    0.30    0.10
   3  -1   2    0.10    0.20
   4  -1   2   82.29    0.90
   5  -1   2    2.00    0.40
   6  -1   2    5.00    0.40
   7  -1   2    0.20    0.50
   8  -1   2    0.30    0.90
   9  -1   2    1.00    1.20
  -9   0   2    2.50    1.30
  -8   0   2    3.50    1.10
  -7   0   2    4.60    0.90
  -6   0   2   25.30    0.60
  -5   0   2    0.20    0.20
  -4   0   2    0.00    0.20
  -3   0   2    0.30    0.10
  -2   0   2  392.46    2.40
  -1   0   2    0.90    0.10
   0   0   2    0.10    0.10
   1   0   2    0.20    0.10
   2   0   2 9999.00   85.59
   3   0   2    0.20    0.20
   4   0   2    4.20    0.30
   5   0   2   11.60    0.50
   6   0   2    6.50    0.50
   7   0   2    0.30    0.50
   8   0   2    0.00    1.00
   9   0   2    0.20    1.20
  -9   1   2    0.50    1.30
  -8   1   2    0.50    1.00
  -7   1   2    3.00    0.90
  -6   1   2    0.10    0.40
  -5   1   2   38.50    0.50
  -4   1   2    2.70    0.20
  -3   1   2    9.60    0.20
  -2   1   2    0.30    0.10
  -1   1   2  260.67    1.80
   0   1   2   52.29    0.60
   1   1   2    1.20    0.10
   2   1   2    6.20    0.20
   3   1   2   57.29    0.50
   4   1   2  251.77    1.90
   5   1   2   31.70    0.70
   6   1   2    1.00    0.50
   7   1   2    0.20    0.60
   8   1   2    0.00    0.90
   9   1   2    0.00    1.30
  -9   2   2    0.90    1.30
  -8   2   2    1.30    1.00
  -7   2   2   12.90    0.90
  -6   2   2    9.20    0.60
  -5   2   2    2.90    0.30
  -4   2   2    0.10    0.20
  -3   2   2    0.30    0.10
  -2   2   2   11.00    0.20
  -1   2   2    4.10    0.10
   0   2   2  146.89    1.30
   1   2   2  275.27    1.90
   2   2   2  288.47    2.00
   3   2   2    8.50    0.20
   4   2   2   56.79    0.60
   5   2   2    0.90    0.30
   6   2   2    0.80    0.50
   7   2   2    1.70    0.70
   8   2   2    0.00    1.00
   9   2   2    0.00    1.30
  -9   3   2    1.60    1.20
  -8   3   2    0.00    0.90
  -7   3   2    7.60    0.70
  -6   3   2   11.00    0.60
  -5   3   2   15.30    0.50
  -4   3   2   12.00    0.30
  -3   3   2    6.70    0.20
  -2   3   2  109.69    0.90
  -1   3   2   66.69    0.50
   0   3   2   35.40    0.40
   1   3   2    7.10    0.20
   2   3   2    5.90    0.20
   3   3   2    9.70    0.30
   4   3   2    1.10    0.20
   5   3   2    1.70    0.40
   6   3   2    2.90    0.50
   7   3   2    1.30    0.80
   8   3   2    0.40    1.00
   9   3   2    0.20    1.30
  -9   4   2    0.10    1.20
  -8   4   2    8.00    1.10
  -7   4   2    0.10    0.60
  -6   4   2    9.60    0.60
  -5   4   2    2.60    0.40
  -4   4   2  301.47    2.20
  -3   4   2   23.80    0.40
  -2   4   2   34.60    0.40
  -1   4   2    6.20    0.20
   0   4   2   88.09    0.90
   1   4   2  125.99    1.00
   2   4   2   12.50    0.30
   3   4   2   22.10    0.40
   4   4   2    0.20    0.20
   5   4   2    2.30    0.40
   6   4   2    0.50    0.50
   7   4   2    6.50    1.00
   8   4   2    0.70    1.00
   9   4   2    1.30    1.40
  -9   5   2    0.00    1.20
  -8   5   2    0.20    1.00
  -7   5   2    0.90    0.60
  -6   5   2   11.30    0.60
  -5   5   2   14.70    0.60
  -4   5   2    8.00    0.40
  -3   5   2   84.59    0.80
  -2   5   2  197.08    1.50
  -1   5   2   98.39    0.80
   0   5   2    0.10    0.20
   1   5   2   50.09    0.50
   2   5   2    0.40    0.40
   3   5   2   18.20    0.40
   4   5   2    0.10    0.20
   5   5   2    7.80    0.50
   6   5   2   16.60    0.90
   7   5   2    5.70    1.00
   8   5   2    0.10    1.10
   9   5   2    2.10    1.60
  -9   6   2    1.40    1.30
  -8   6   2    5.60    0.90
  -7   6   2    8.10    0.70
  -6   6   2    8.90    0.60
  -5   6   2   18.70    0.70
  -4   6   2  307.67    2.70
  -3   6   2    8.00    0.30
  -2   6   2    9.30    0.30
  -1   6   2    3.90    0.20
   0   6   2   23.10    0.40
   1   6   2    0.20    0.20
   2   6   2    5.60    0.40
   3   6   2    1.40    0.20
   4   6   2    0.10    0.30
   5   6   2    1.20    0.40
   6   6   2    3.50    0.90
   7   6   2    8.60    1.10
   8   6   2    0.00    1.20
   9   6   2    1.00    1.50
  -9   7   2    0.80    1.30
  -8   7   2    0.20    0.90
  -7   7   2    2.60    0.70
  -6   7   2    8.60    0.60
  -5   7   2    2.10    0.50
  -4   7   2    0.60    0.30
  -3   7   2    6.40    0.30
  -2   7   2   18.90    0.50
  -1   7   2    1.50    0.20
   0   7   2    2.20    0.20
   1   7   2    2.60    0.20
   2   7   2    0.10    0.40
   3   7   2    0.10    0.20
   4   7   2    0.90    0.30
   5   7   2   43.30    0.80
   6   7   2    0.50    0.90
   7   7   2    2.80    1.10
   8   7   2    1.00    1.20
  -8   8   2    0.50    0.90
  -7   8   2    0.60    0.70
  -6   8   2    5.00    0.60
  -5   8   2    0.20    0.50
  -4   8   2    0.40    0.30
  -3   8   2    3.90    0.30
  -2   8   2    9.10    0.50
  -1   8   2    5.20    0.30
   0   8   2   23.70    0.40
   1   8   2    4.40    0.30
   2   8   2   12.70    0.50
   3   8   2   13.70    0.50
   4   8   2   11.20    0.50
   5   8   2    0.20    0.50
   6   8   2    0.70    0.80
   7   8   2    6.70    2.00
   8   8   2    0.60    2.40
  -8   9   2    0.70    1.00
  -7   9   2    7.90    0.80
  -6   9   2    1.40    0.60
  -5   9   2    8.80    0.60
  -4   9   2    0.50    0.40
  -3   9   2   30.90    0.60
  -2   9   2    0.00    0.50
  -1   9   2    4.90    0.30
   0   9   2   14.90    0.40
   1   9   2   45.00    0.60
   2   9   2    0.00    0.50
   3   9   2    6.20    0.40
   4   9   2    2.00    0.40
   5   9   2    0.20    0.70
   6   9   2    0.00    1.00
   7   9   2    0.00    1.90
   8   9   2    0.00    2.90
  -8  10   2    0.30    1.00
  -7  10   2    0.10    0.80
  -6  10   2    5.90    0.70
  -5  10   2    4.60    0.60
  -4  10   2    2.20    0.40
  -3  10   2    0.10    0.40
  -2  10   2   17.00    0.70
  -1  10   2    5.70    0.40
   0  10   2    1.80    0.40
   1  10   2    3.60    0.40
   2  10   2    7.40    0.70
   3  10   2    8.60    0.50
   4  10   2    0.20    0.60
   5  10   2    0.00    0.70
   6  10   2   19.60    1.40
   7  10   2    0.00    2.30
   8  10   2    0.00    3.10
  -8  11   2    1.10    1.90
  -7  11   2    0.70    0.80
  -6  11   2    7.10    0.70
  -5  11   2    2.70    0.60
  -4  11   2    0.80    0.50
  -3  11   2    2.00    0.40
  -2  11   2    5.40    0.70
  -1  11   2  238.58    2.30
   0  11   2   71.19    1.00
   1  11   2    3.70    0.40
   2  11   2    0.00    0.70
   3  11   2   29.70    0.80
   4  11   2   37.50    1.00
   5  11   2    0.80    0.80
   6  11   2    1.90    1.10
   7  11   2    6.30    2.90
  -7  12   2    3.20    1.00
  -6  12   2    3.10    0.80
  -5  12   2    0.40    0.60
  -4  12   2    0.50    0.50
  -3  12   2    8.50    0.60
  -2  12   2    0.00    0.80
  -1  12   2    2.30    0.40
   0  12   2    5.70    0.60
   1  12   2  124.39    1.50
   2  12   2   29.50    0.90
   3  12   2    4.80    0.70
   4  12   2   27.10    1.20
   5  12   2   30.30    1.30
   6  12   2   32.10    2.20
   7  12   2    0.90    2.70
  -7  13   2    0.20    1.00
  -6  13   2    2.70    0.80
  -5  13   2    2.20    0.70
  -4  13   2    0.40    0.50
  -3  13   2    3.20    0.50
  -2  13   2    6.30    0.80
  -1  13   2   19.20    0.60
   0  13   2    1.30    0.60
   1  13   2    2.40    0.50
   2  13   2    0.20    0.80
   3  13   2    4.60    0.70
   4  13   2    0.50    0.80
   5  13   2    0.90    0.90
   6  13   2    3.20    1.40
  -6  14   2    0.40    0.90
  -5  14   2    0.70    0.70
  -4  14   2   15.60    0.80
  -3  14   2    0.50    0.50
  -2  14   2    0.20    0.90
  -1  14   2    0.70    0.50
   0  14   2    3.80    0.70
   1  14   2    1.00    0.50
   2  14   2    0.30    1.00
   3  14   2    2.20    0.80
   4  14   2    0.80    0.90
   5  14   2    1.10    1.00
   6  14   2    0.00    1.70
  -6  15   2    0.50    2.80
  -5  15   2    3.50    0.90
  -4  15   2    1.50    0.70
  -3  15   2    3.20    0.60
  -2  15   2   19.90    1.00
  -1  15   2    0.30    0.50
   0  15   2    0.80    0.80
   1  15   2    0.20    0.60
   2  15   2    0.50    1.10
   3  15   2    1.30    0.90
   4  15   2    3.30    1.20
   5  15   2    1.60    1.30
  -5  16   2    2.10    1.00
  -4  16   2    0.40    0.80
  -3  16   2    6.50    0.70
  -2  16   2    7.10    1.00
  -1  16   2    1.60    0.60
   0  16   2   54.79    1.30
   1  16   2    3.00    0.70
   2  16   2    4.20    1.40
   3  16   2    0.00    1.10
   4  16   2   11.70    1.40
  -4  17   2    0.00    1.10
  -3  17   2    0.80    0.80
  -2  17   2    2.30    1.30
  -1  17   2    0.20    0.70
   0  17   2    2.80    1.20
   1  17   2    3.00    0.90
   2  17   2    2.50    1.90
   3  17   2    0.10    1.20
  -3  18   2    0.00    2.60
  -2  18   2    2.80    1.30
  -1  18   2    5.90    1.00
   0  18   2    0.40    1.40
   1  18   2    0.00    1.00
  -2 -18   3    2.10    2.80
  -1 -18   3    0.30    0.80
   0 -18   3    1.10    0.90
   1 -18   3    0.20    1.00
   2 -18   3    0.30    1.30
  -4 -17   3    0.30    3.50
  -3 -17   3    0.20    0.80
  -2 -17   3    5.20    1.30
  -1 -17   3    0.80    0.60
   0 -17   3    3.70    0.80
   1 -17   3    0.30    0.50
   2 -17   3    0.50    1.40
   3 -17   3    0.50    1.10
   4 -17   3    0.00    2.90
  -5 -16   3    3.60    3.30
  -4 -16   3    3.80    1.00
  -3 -16   3    4.70    0.80
  -2 -16   3    1.40    1.10
  -1 -16   3    9.20    0.70
   0 -16   3    0.80    0.70
   1 -16   3   28.70    0.80
   2 -16   3    1.90    0.80
   3 -16   3    5.70    1.00
   4 -16   3    0.20    1.10
   5 -16   3    5.00    3.40
  -5 -15   3    0.50    1.00
  -4 -15   3    0.30    0.70
  -3 -15   3    1.10    0.70
  -2 -15   3    1.10    0.90
  -1 -15   3    1.70    0.50
   0 -15   3    0.20    0.60
   1 -15   3    6.40    0.50
   2 -15   3    5.00    0.80
   3 -15   3    1.30    0.40
   4 -15   3    4.30    1.00
   5 -15   3    5.40    1.10
  -6 -14   3    1.00    1.20
  -5 -14   3    0.00    0.90
  -4 -14   3    2.50    0.70
  -3 -14   3    0.20    0.60
  -2 -14   3    0.20    0.90
  -1 -14   3   12.30    0.60
   0 -14   3    0.40    0.60
   1 -14   3    0.20    0.40
   2 -14   3    4.10    0.70
   3 -14   3    4.90    0.40
   4 -14   3    0.80    0.40
   5 -14   3    0.70    1.00
   6 -14   3    0.20    1.20
  -7 -13   3    0.50    3.00
  -6 -13   3    0.00    1.00
  -5 -13   3    2.50    0.80
  -4 -13   3    4.30    0.70
  -3 -13   3    0.10    0.50
  -2 -13   3    4.60    0.80
  -1 -13   3    0.20    0.40
   0 -13   3   12.60    0.60
   1 -13   3    2.50    0.40
   2 -13   3    5.30    0.60
   3 -13   3    4.40    0.40
   4 -13   3    2.80    0.40
   5 -13   3    0.40    0.50
   6 -13   3    4.10    0.70
  -7 -12   3    0.10    1.40
  -6 -12   3    9.30    1.10
  -5 -12   3    3.00    0.80
  -4 -12   3    2.20    0.60
  -3 -12   3    2.80    0.50
  -2 -12   3    7.40    0.70
  -1 -12   3    4.10    0.40
   0 -12   3    3.20    0.50
   1 -12   3    0.30    0.30
   2 -12   3   93.39    1.20
   3 -12   3    1.00    0.40
   4 -12   3    2.50    0.40
   5 -12   3    5.60    0.50
   6 -12   3    4.70    0.60
   7 -12   3    6.40    0.70
  -7 -11   3    0.10    1.30
  -6 -11   3    1.20    0.90
  -5 -11   3    7.20    0.70
  -4 -11   3    0.20    0.50
  -3 -11   3    0.30    0.40
  -2 -11   3    2.20    0.60
  -1 -11   3    4.40    0.40
   0 -11   3  172.38    1.90
   1 -11   3   14.20    0.50
   2 -11   3    1.00    0.50
   3 -11   3   28.60    0.60
   4 -11   3   27.40    0.70
   5 -11   3   12.70    0.60
   6 -11   3    3.70    0.60
   7 -11   3    0.20    0.60
  -8 -10   3    0.00    1.50
  -7 -10   3   20.00    1.60
  -6 -10   3    0.00    0.80
  -5 -10   3    0.00    0.50
  -4 -10   3    2.60    0.50
  -3 -10   3   73.59    1.10
  -2 -10   3    3.40    0.80
  -1 -10   3    4.00    0.30
   0 -10   3    1.00    0.30
   1 -10   3   52.19    0.70
   2 -10   3   18.70    0.60
   3 -10   3    6.20    0.40
   4 -10   3    1.30    0.40
   5 -10   3    1.70    0.40
   6 -10   3    0.00    0.50
   7 -10   3    0.90    0.60
   8 -10   3    0.20    0.80
  -8  -9   3    2.70    1.50
  -7  -9   3    0.20    1.10
  -6  -9   3    1.40    0.80
  -5  -9   3    1.70    0.50
  -4  -9   3    0.50    0.50
  -3  -9   3    4.60    0.40
  -2  -9   3    2.20    0.50
  -1  -9   3    8.50    0.30
   0  -9   3    1.80    0.30
   1  -9   3    3.00    0.20
   2  -9   3   54.89    0.80
   3  -9   3    3.60    0.30
   4  -9   3   26.30    0.70
   5  -9   3   25.70    0.70
   6  -9   3    1.20    0.50
   7  -9   3    0.20    0.60
   8  -9   3    3.40    0.80
  -8  -8   3    0.80    1.30
  -7  -8   3    0.30    1.00
  -6  -8   3    0.20    0.70
  -5  -8   3    0.10    0.50
  -4  -8   3    0.90    0.40
  -3  -8   3    4.20    0.30
  -2  -8   3    0.30    0.40
  -1  -8   3    0.90    0.20
   0  -8   3    2.60    0.20
   1  -8   3   53.89    0.60
   2  -8   3    7.30    0.30
   3  -8   3    0.30    0.20
   4  -8   3    0.20    0.30
   5  -8   3    0.40    0.40
   6  -8   3    0.30    0.50
   7  -8   3    1.90    0.60
   8  -8   3    0.70    0.70
  -9  -7   3    1.30    2.90
  -8  -7   3    0.20    1.30
  -7  -7   3    2.40    1.00
  -6  -7   3   28.80    1.10
  -5  -7   3    0.60    0.50
  -4  -7   3    4.10    0.40
  -3  -7   3    0.20    0.30
  -2  -7   3   72.59    0.80
  -1  -7   3    4.10    0.20
   0  -7   3    4.10    0.20
   1  -7   3    0.30    0.10
   2  -7   3   15.60    0.30
   3  -7   3    1.00    0.20
   4  -7   3    3.40    0.30
   5  -7   3    1.30    0.40
   6  -7   3    2.10    0.50
   7  -7   3    0.00    0.50
   8  -7   3    0.30    0.70
  -9  -6   3    4.40    2.80
  -8  -6   3    2.60    1.10
  -7  -6   3    0.80    1.00
  -6  -6   3    0.50    0.80
  -5  -6   3   18.30    0.70
  -4  -6   3   17.00    0.60
  -3  -6   3   38.90    0.50
  -2  -6   3    0.40    0.30
  -1  -6   3  105.29    0.90
   0  -6   3   14.00    0.30
   1  -6   3   52.39    0.50
   2  -6   3    4.10    0.40
   3  -6   3    4.20    0.20
   4  -6   3    0.90    0.30
   5  -6   3    1.80    0.40
   6  -6   3    4.20    0.50
   7  -6   3    7.10    0.60
   8  -6   3    0.30    0.70
   9  -6   3    0.60    0.90
  -9  -5   3    0.80    2.90
  -8  -5   3    6.80    2.20
  -7  -5   3    1.70    1.00
  -6  -5   3   15.50    1.00
  -5  -5   3    2.50    0.40
  -4  -5   3   79.79    0.80
  -3  -5   3   49.50    0.50
  -2  -5   3  401.36    3.00
  -1  -5   3   31.10    0.30
   0  -5   3   83.49    0.80
   1  -5   3    1.80    0.10
   2  -5   3   24.60    0.30
   3  -5   3    0.00    0.10
   4  -5   3    0.00    0.20
   5  -5   3    1.80    0.30
   6  -5   3    5.40    0.50
   7  -5   3    0.90    0.50
   8  -5   3   11.80    0.80
   9  -5   3    7.30    1.00
  -9  -4   3    4.80    2.60
  -8  -4   3    1.90    1.80
  -7  -4   3    0.20    0.90
  -6  -4   3    0.00    0.60
  -5  -4   3   34.80    0.70
  -4  -4   3    2.50    0.20
  -3  -4   3    0.20    0.20
  -2  -4   3   15.00    0.30
  -1  -4   3   88.69    0.70
   0  -4   3    9.20    0.20
   1  -4   3    4.00    0.20
   2  -4   3   69.69    0.60
   3  -4   3    7.30    0.20
   4  -4   3    9.40    0.40
   5  -4   3    0.10    0.30
   6  -4   3    3.20    0.40
   7  -4   3   23.10    0.80
   8  -4   3    0.40    0.60
   9  -4   3    0.10    1.00
  -9  -3   3    0.00    2.40
  -8  -3   3    0.60    1.90
  -7  -3   3    8.20    0.80
  -6  -3   3    0.40    0.50
  -5  -3   3    3.90    0.40
  -4  -3   3   30.00    0.40
  -3  -3   3    3.70    0.20
  -2  -3   3    5.00    0.20
  -1  -3   3   11.80    0.20
   0  -3   3   72.09    0.80
   1  -3   3   76.89    0.70
   2  -3   3    0.10    0.10
   3  -3   3    8.00    0.20
   4  -3   3    2.80    0.30
   5  -3   3    1.00    0.30
   6  -3   3    4.30    0.50
   7  -3   3    0.10    0.50
   8  -3   3    2.50    0.70
   9  -3   3    2.40    1.10
  -9  -2   3    0.00    1.40
  -8  -2   3    6.30    1.20
  -7  -2   3   12.90    0.90
  -6  -2   3   34.40    1.00
  -5  -2   3   18.40    0.40
  -4  -2   3    0.20    0.20
  -3  -2   3    7.30    0.20
  -2  -2   3    0.20    0.10
  -1  -2   3   49.90    0.50
   0  -2   3    0.70    0.10
   1  -2   3  161.28    1.40
   2  -2   3   10.30    0.20
   3  -2   3   82.39    0.80
   4  -2   3   15.00    0.40
   5  -2   3   15.90    0.50
   6  -2   3    0.40    0.40
   7  -2   3    0.00    0.50
   8  -2   3    0.60    0.60
   9  -2   3    1.90    1.20
  -9  -1   3    2.60    1.30
  -8  -1   3   14.70    1.40
  -7  -1   3    4.70    0.90
  -6  -1   3    0.70    0.60
  -5  -1   3    0.10    0.20
  -4  -1   3    7.00    0.20
  -3  -1   3    0.00    0.10
  -2  -1   3    1.40    0.10
  -1  -1   3    1.60    0.10
   0  -1   3  260.37    3.40
   1  -1   3   15.70    0.20
   2  -1   3   67.69    0.60
   3  -1   3    1.20    0.20
   4  -1   3  141.39    1.30
   5  -1   3   12.40    0.50
   6  -1   3   17.70    0.70
   7  -1   3    1.60    0.50
   8  -1   3   11.00    0.80
   9  -1   3    0.00    1.10
  -9   0   3    1.90    1.40
  -8   0   3    6.50    1.20
  -7   0   3    8.80    1.00
  -6   0   3    0.10    0.50
  -5   0   3    0.40    0.20
  -4   0   3   16.20    0.30
  -3   0   3   23.90    0.30
  -2   0   3    5.70    0.20
  -1   0   3    1.60    0.10
   0   0   3    0.20    0.10
   1   0   3   70.29    0.60
   2   0   3    1.60    0.20
   3   0   3    0.20    0.20
   4   0   3   30.30    0.50
   5   0   3   16.80    0.60
   6   0   3   15.90    0.70
   7   0   3    1.20    0.60
   8   0   3    0.00    0.90
   9   0   3    1.10    1.20
  -9   1   3    3.10    1.30
  -8   1   3    0.50    1.00
  -7   1   3    6.60    1.00
  -6   1   3   32.80    0.70
  -5   1   3    0.40    0.30
  -4   1   3  108.19    0.90
  -3   1   3    0.20    0.10
  -2   1   3  156.58    1.10
  -1   1   3    0.80    0.10
   0   1   3   89.89    1.10
   1   1   3   37.90    0.40
   2   1   3  343.07    2.80
   3   1   3    0.00    0.10
   4   1   3   69.69    0.70
   5   1   3    2.00    0.40
   6   1   3  155.18    1.80
   7   1   3    0.40    0.60
   8   1   3    0.20    0.90
   9   1   3    0.60    1.20
  -9   2   3    1.00    1.30
  -8   2   3    3.10    1.10
  -7   2   3    3.20    0.90
  -6   2   3    1.80    0.40
  -5   2   3    1.20    0.30
  -4   2   3    1.00    0.20
  -3   2   3    6.80    0.20
  -2   2   3    0.10    0.10
  -1   2   3   32.00    0.30
   0   2   3   73.59    0.80
   1   2   3  283.47    2.10
   2   2   3   48.20    0.50
   3   2   3   12.60    0.30
   4   2   3   68.39    0.70
   5   2   3   29.10    0.70
   6   2   3   16.30    0.70
   7   2   3    5.20    0.70
   8   2   3    2.90    1.00
   9   2   3    0.00    1.20
  -9   3   3    1.10    1.30
  -8   3   3    3.50    1.10
  -7   3   3    0.30    0.70
  -6   3   3   15.60    0.70
  -5   3   3   10.40    0.40
  -4   3   3    0.30    0.20
  -3   3   3    0.80    0.20
  -2   3   3  145.99    1.10
  -1   3   3   37.30    0.40
   0   3   3    2.50    0.10
   1   3   3   62.69    0.50
   2   3   3   24.00    0.30
   3   3   3    0.60    0.20
   4   3   3    8.10    0.30
   5   3   3    0.10    0.40
   6   3   3    9.30    0.60
   7   3   3    3.70    0.80
   8   3   3   10.80    1.30
   9   3   3    1.40    1.30
  -9   4   3    3.00    1.30
  -8   4   3    1.20    1.00
  -7   4   3    3.60    0.80
  -6   4   3    1.40    0.50
  -5   4   3    0.80    0.30
  -4   4   3   29.90    0.50
  -3   4   3   27.10    0.40
  -2   4   3    2.00    0.20
  -1   4   3  122.29    0.90
   0   4   3   28.20    0.40
   1   4   3    5.60    0.20
   2   4   3   15.10    0.40
   3   4   3   84.99    0.80
   4   4   3    9.80    0.30
   5   4   3    3.90    0.50
   6   4   3   14.80    0.70
   7   4   3    4.50    1.00
   8   4   3    0.00    1.00
   9   4   3    0.10    1.40
  -9   5   3    0.70    1.30
  -8   5   3    0.40    1.00
  -7   5   3    3.20    0.70
  -6   5   3    0.10    0.50
  -5   5   3    1.00    0.40
  -4   5   3    2.00    0.30
  -3   5   3   77.19    0.70
  -2   5   3  108.09    0.90
  -1   5   3    2.50    0.20
   0   5   3  126.09    1.10
   1   5   3    0.70    0.20
   2   5   3   62.69    0.70
   3   5   3    6.80    0.30
   4   5   3   23.30    0.50
   5   5   3    7.30    0.50
   6   5   3    0.70    0.60
   7   5   3    0.00    0.90
   8   5   3    6.20    1.20
   9   5   3    0.20    1.50
  -9   6   3    0.90    1.30
  -8   6   3    2.40    1.10
  -7   6   3    9.30    0.80
  -6   6   3    6.30    0.60
  -5   6   3   17.20    0.70
  -4   6   3    0.20    0.30
  -3   6   3   44.00    0.50
  -2   6   3   10.70    0.30
  -1   6   3  151.78    1.20
   0   6   3    2.10    0.20
   1   6   3    3.10    0.20
   2   6   3    0.00    1.10
   3   6   3   11.80    0.40
   4   6   3   15.00    0.50
   5   6   3   15.10    0.60
   6   6   3    5.40    0.70
   7   6   3    0.80    1.00
   8   6   3    1.60    1.20
   9   6   3    1.80    3.20
  -9   7   3    2.00    1.40
  -8   7   3    6.40    1.00
  -7   7   3    3.70    0.80
  -6   7   3    0.90    0.60
  -5   7   3    0.00    0.40
  -4   7   3   32.20    0.70
  -3   7   3    5.50    0.30
  -2   7   3    1.00    0.40
  -1   7   3   10.30    0.30
   0   7   3  222.58    1.90
   1   7   3    5.90    0.30
   2   7   3    1.50    0.40
   3   7   3    1.60    0.30
   4   7   3    4.10    0.40
   5   7   3    3.40    0.50
   6   7   3    1.00    0.90
   7   7   3    0.00    1.00
   8   7   3    3.50    1.30
  -8   8   3    0.50    1.00
  -7   8   3    5.80    0.90
  -6   8   3    0.30    0.60
  -5   8   3    0.60    0.50
  -4   8   3   15.80    0.60
  -3   8   3   23.60    0.60
  -2   8   3   15.30    0.50
  -1   8   3    6.20    0.30
   0   8   3    0.20    0.30
   1   8   3   44.00    0.60
   2   8   3   18.90    0.50
   3   8   3    3.70    0.40
   4   8   3    0.20    0.40
   5   8   3    1.60    0.50
   6   8   3    0.90    1.00
   7   8   3    2.80    1.20
   8   8   3    0.10    1.40
  -8   9   3    0.20    1.00
  -7   9   3    4.60    0.90
  -6   9   3    0.50    0.60
  -5   9   3    0.30    0.50
  -4   9   3   27.60    0.70
  -3   9   3    0.20    0.30
  -2   9   3    7.90    0.60
  -1   9   3    6.20    0.30
   0   9   3    1.60    0.30
   1   9   3    0.50    0.30
   2   9   3   17.20    0.60
   3   9   3    6.20    0.40
   4   9   3    3.30    0.50
   5   9   3    0.40    0.50
   6   9   3    0.00    1.10
   7   9   3    0.00    2.20
   8   9   3    2.70    2.70
  -8  10   3    0.60    1.10
  -7  10   3    1.60    0.90
  -6  10   3    0.60    0.70
  -5  10   3    0.10    0.60
  -4  10   3    8.30    0.50
  -3  10   3   33.90    0.70
  -2  10   3    3.00    0.60
  -1  10   3    0.20    0.30
   0  10   3    1.50    0.40
   1  10   3  130.79    1.40
   2  10   3    0.00    0.60
   3  10   3    4.70    0.50
   4  10   3   24.00    0.90
   5  10   3   71.69    1.60
   6  10   3    0.10    1.80
   7  10   3    0.20    2.10
   8  10   3    0.00    2.80
  -8  11   3    1.70    1.90
  -7  11   3    2.10    1.00
  -6  11   3    0.60    0.70
  -5  11   3    2.60    0.60
  -4  11   3    1.90    0.50
  -3  11   3    1.80    0.40
  -2  11   3   15.90    0.70
  -1  11   3    0.50    0.40
   0  11   3    8.10    0.50
   1  11   3   60.69    0.90
   2  11   3   99.39    1.40
   3  11   3    3.80    0.60
   4  11   3   14.00    0.80
   5  11   3    3.10    0.90
   6  11   3    7.10    2.10
   7  11   3    0.40    2.30
  -7  12   3   13.60    1.20
  -6  12   3    0.70    0.70
  -5  12   3    1.60    0.60
  -4  12   3   19.70    0.80
  -3  12   3    0.30    0.50
  -2  12   3    1.80    0.70
  -1  12   3    1.80    0.40
   0  12   3   43.30    0.90
   1  12   3   11.40    0.60
   2  12   3    1.70    0.80
   3  12   3   45.60    1.10
   4  12   3   22.30    1.00
   5  12   3   12.30    1.10
   6  12   3    0.80    1.30
  -7  13   3    1.80    1.10
  -6  13   3    1.30    0.90
  -5  13   3    0.30    0.70
  -4  13   3    0.50    0.60
  -3  13   3    0.40    0.50
  -2  13   3    2.60    0.80
  -1  13   3    0.10    0.40
   0  13   3    1.40    0.60
   1  13   3    1.50    0.50
   2  13   3   34.10    1.20
   3  13   3    1.50    0.70
   4  13   3    0.60    0.90
   5  13   3    6.60    1.20
   6  13   3    3.10    1.70
  -6  14   3    0.60    1.00
  -5  14   3   24.00    1.10
  -4  14   3    3.20    0.70
  -3  14   3    1.00    0.60
  -2  14   3    1.60    0.90
  -1  14   3   11.90    0.60
   0  14   3    0.10    0.70
   1  14   3    0.50    0.60
   2  14   3    1.00    1.10
   3  14   3    8.50    0.90
   4  14   3    1.40    1.10
   5  14   3    1.10    1.20
  -6  15   3    1.90    2.60
  -5  15   3    0.00    0.90
  -4  15   3    0.40    0.70
  -3  15   3    0.40    0.60
  -2  15   3    0.80    0.90
  -1  15   3    1.50    0.60
   0  15   3    4.50    0.80
   1  15   3    8.30    0.80
   2  15   3    1.80    1.30
   3  15   3    2.60    1.00
   4  15   3    0.40    1.20
   5  15   3    0.60    1.30
  -5  16   3    6.40    1.40
  -4  16   3    4.60    1.00
  -3  16   3    0.90    0.70
  -2  16   3    0.60    1.20
  -1  16   3   22.90    1.00
   0  16   3    2.70    1.20
   1  16   3   21.50    1.20
   2  16   3    0.30    1.50
   3  16   3    8.60    1.30
   4  16   3    1.80    1.30
  -3  17   3    2.60    1.00
  -2  17   3    1.00    1.60
  -1  17   3    0.40    0.90
   0  17   3    6.30    1.40
   1  17   3    0.40    0.90
   2  17   3    2.30    1.70
   3  17   3    0.10    1.30
  -2  18   3    2.40    1.50
  -1  18   3    2.30    1.10
   0  18   3    1.10    1.50
   1  18   3    2.10    1.10
  -2 -18   4    0.00    4.20
  -1 -18   4    0.00    0.70
   0 -18   4   13.80    1.70
   1 -18   4    4.50    1.00
   2 -18   4    0.00    1.80
  -3 -17   4    6.80    0.90
  -2 -17   4    0.00    1.10
  -1 -17   4    0.90    0.60
   0 -17   4    0.10    0.60
   1 -17   4   12.40    0.90
   2 -17   4    3.70    1.40
   3 -17   4    0.60    1.10
  -4 -16   4    7.60    1.10
  -3 -16   4    0.30    0.70
  -2 -16   4    6.20    1.10
  -1 -16   4    0.20    0.60
   0 -16   4    9.60    0.70
   1 -16   4    3.20    0.80
   2 -16   4   29.40    1.30
   3 -16   4    0.00    0.90
   4 -16   4    5.40    1.20
  -5 -15   4    1.30    1.00
  -4 -15   4    0.00    0.80
  -3 -15   4    8.10    0.70
  -2 -15   4    3.10    1.00
  -1 -15   4    0.10    0.50
   0 -15   4    9.30    0.70
   1 -15   4    0.60    0.40
   2 -15   4    1.90    1.10
   3 -15   4    2.30    0.80
   4 -15   4    0.40    0.90
   5 -15   4   10.90    1.20
  -6 -14   4    0.20    1.10
  -5 -14   4    4.50    1.00
  -4 -14   4    0.20    0.70
  -3 -14   4    1.00    0.60
  -2 -14   4   24.40    1.00
  -1 -14   4    0.10    0.40
   0 -14   4    0.30    0.50
   1 -14   4    4.10    0.40
   2 -14   4    8.70    1.10
   3 -14   4    0.00    0.60
   4 -14   4    0.40    0.80
   5 -14   4    1.10    1.00
   6 -14   4    0.30    1.20
  -7 -13   4    0.00    3.60
  -6 -13   4    0.20    1.00
  -5 -13   4   11.60    0.90
  -4 -13   4    0.00    0.60
  -3 -13   4    0.20    0.50
  -2 -13   4    0.00    0.70
  -1 -13   4   10.10    0.50
   0 -13   4    1.30    0.50
   1 -13   4    1.70    0.30
   2 -13   4    0.00    0.50
   3 -13   4   18.60    0.90
   4 -13   4    3.40    0.80
   5 -13   4    1.20    0.90
   6 -13   4    0.20    1.00
  -7 -12   4    1.30    1.40
  -6 -12   4    5.30    1.00
  -5 -12   4    0.60    0.70
  -4 -12   4    0.30    0.50
  -3 -12   4   26.60    0.80
  -2 -12   4    2.00    0.80
  -1 -12   4    0.20    0.30
   0 -12   4    0.90    0.40
   1 -12   4   24.40    0.50
   2 -12   4    1.20    0.50
   3 -12   4    1.80    0.50
   4 -12   4    2.00    0.70
   5 -12   4    3.20    0.80
   6 -12   4    4.10    1.00
   7 -12   4    0.40    1.20
  -7 -11   4    0.60    1.30
  -6 -11   4    0.00    0.80
  -5 -11   4    0.00    0.60
  -4 -11   4    2.30    0.50
  -3 -11   4    0.10    0.40
  -2 -11   4    0.20    0.60
  -1 -11   4   20.20    0.50
   0 -11   4    0.00    0.40
   1 -11   4    6.90    0.40
   2 -11   4   35.00    0.70
   3 -11   4  129.39    1.40
   4 -11   4    7.50    0.40
   5 -11   4    6.40    0.40
   6 -11   4   12.60    0.60
   7 -11   4   37.00    1.70
  -8 -10   4    1.50    1.50
  -7 -10   4    5.30    1.30
  -6 -10   4    3.90    0.80
  -5 -10   4    1.70    0.60
  -4 -10   4   16.10    0.70
  -3 -10   4   14.20    0.60
  -2 -10   4    7.10    0.60
  -1 -10   4    0.20    0.20
   0 -10   4   20.60    0.50
   1 -10   4   10.80    0.30
   2 -10   4   21.70    0.40
   3 -10   4    0.40    0.20
   4 -10   4  172.88    1.90
   5 -10   4    6.90    0.40
   6 -10   4    0.70    0.50
   7 -10   4    5.30    0.60
   8 -10   4    0.20    0.70
  -8  -9   4    0.50    1.30
  -7  -9   4    1.50    1.10
  -6  -9   4    1.80    0.80
  -5  -9   4    6.30    0.60
  -4  -9   4    0.40    0.40
  -3  -9   4    0.70    0.40
  -2  -9   4    0.70    0.50
  -1  -9   4    5.40    0.30
   0  -9   4    0.10    0.20
   1  -9   4    8.70    0.30
   2  -9   4    5.90    0.30
   3  -9   4   49.50    0.60
   4  -9   4   10.20    0.40
   5  -9   4   46.30    0.90
   6  -9   4   12.40    0.60
   7  -9   4    0.60    0.60
   8  -9   4    0.90    0.70
  -8  -8   4    0.60    1.40
  -7  -8   4    7.40    1.20
  -6  -8   4    1.80    0.70
  -5  -8   4   16.50    0.70
  -4  -8   4   21.90    0.70
  -3  -8   4    7.10    0.40
  -2  -8   4    3.40    0.40
  -1  -8   4    7.40    0.30
   0  -8   4    9.50    0.30
   1  -8   4    3.20    0.20
   2  -8   4    1.70    0.20
   3  -8   4    8.80    0.30
   4  -8   4    0.20    0.30
   5  -8   4    0.60    0.40
   6  -8   4    4.60    0.50
   7  -8   4    0.60    0.50
   8  -8   4    0.40    0.70
  -8  -7   4    2.50    1.30
  -7  -7   4   10.20    1.20
  -6  -7   4    1.80    0.70
  -5  -7   4    7.40    0.60
  -4  -7   4    7.50    0.50
  -3  -7   4  273.87    2.40
  -2  -7   4    2.10    0.40
  -1  -7   4    0.20    0.10
   0  -7   4    5.60    0.20
   1  -7   4  105.49    0.80
   2  -7   4    0.00    0.20
   3  -7   4    6.10    0.20
   4  -7   4    6.60    0.40
   5  -7   4   10.50    0.50
   6  -7   4    1.00    0.50
   7  -7   4    1.10    0.50
   8  -7   4    6.00    0.80
  -9  -6   4    1.10    2.70
  -8  -6   4    0.30    1.20
  -7  -6   4    0.30    0.90
  -6  -6   4    0.40    0.60
  -5  -6   4   40.80    0.90
  -4  -6   4    0.90    0.30
  -3  -6   4    0.30    0.20
  -2  -6   4  239.58    1.90
  -1  -6   4    6.60    0.20
   0  -6   4   58.09    0.60
   1  -6   4    2.40    0.20
   2  -6   4   14.10    0.50
   3  -6   4    1.00    0.20
   4  -6   4    1.80    0.30
   5  -6   4    2.50    0.30
   6  -6   4    1.70    0.40
   7  -6   4    0.00    0.50
   8  -6   4    3.60    0.70
   9  -6   4    0.70    1.40
  -9  -5   4    0.00    2.90
  -8  -5   4    4.90    1.20
  -7  -5   4    0.20    0.90
  -6  -5   4    1.40    0.60
  -5  -5   4   20.20    0.70
  -4  -5   4    0.50    0.30
  -3  -5   4   81.79    0.80
  -2  -5   4   19.60    0.40
  -1  -5   4  109.39    0.80
   0  -5   4  336.37    3.40
   1  -5   4  107.19    1.00
   2  -5   4    0.30    0.20
   3  -5   4   27.10    0.30
   4  -5   4    2.70    0.20
   5  -5   4    4.20    0.40
   6  -5   4    0.20    0.40
   7  -5   4    5.20    0.50
   8  -5   4    0.20    0.60
   9  -5   4    0.40    0.90
  -9  -4   4    0.00    2.50
  -8  -4   4    2.40    1.20
  -7  -4   4    0.50    0.90
  -6  -4   4   10.60    0.90
  -5  -4   4    0.70    0.30
  -4  -4   4    0.10    0.30
  -3  -4   4    0.80    0.20
  -2  -4   4  141.79    1.30
  -1  -4   4   14.50    0.20
   0  -4   4    1.60    0.10
   1  -4   4    0.70    0.10
   2  -4   4  117.89    1.00
   3  -4   4    5.30    0.20
   4  -4   4    0.20    0.20
   5  -4   4   13.20    0.50
   6  -4   4   19.10    0.60
   7  -4   4    0.30    0.50
   8  -4   4    0.90    0.60
   9  -4   4    0.50    0.80
  -9  -3   4    1.90    2.50
  -8  -3   4   10.40    2.10
  -7  -3   4    0.30    0.90
  -6  -3   4    1.20    0.60
  -5  -3   4    9.50    0.40
  -4  -3   4   19.40    0.40
  -3  -3   4    0.50    0.20
  -2  -3   4    6.10    0.20
  -1  -3   4  163.08    1.10
   0  -3   4   62.89    0.80
   1  -3   4    9.80    0.20
   2  -3   4   51.59    0.40
   3  -3   4    8.20    0.20
   4  -3   4    0.70    0.20
   5  -3   4   14.80    0.50
   6  -3   4    2.60    0.40
   7  -3   4    1.30    0.60
   8  -3   4    3.80    0.70
   9  -3   4    0.60    1.00
  -9  -2   4    1.20    2.40
  -8  -2   4    4.40    1.90
  -7  -2   4    1.70    0.70
  -6  -2   4    7.80    0.70
  -5  -2   4   11.50    0.40
  -4  -2   4   96.69    0.80
  -3  -2   4   13.00    0.20
  -2  -2   4   12.70    0.30
  -1  -2   4    0.00    0.10
   0  -2   4   27.80    0.50
   1  -2   4   91.99    1.10
   2  -2   4   21.10    0.20
   3  -2   4    4.70    0.20
   4  -2   4    4.30    0.30
   5  -2   4   16.40    0.60
   6  -2   4    1.60    0.40
   7  -2   4    0.30    0.50
   8  -2   4    2.60    0.70
   9  -2   4    0.60    1.10
  -9  -1   4    0.00    2.20
  -8  -1   4    0.40    1.10
  -7  -1   4    1.60    0.70
  -6  -1   4    2.80    0.60
  -5  -1   4    0.20    0.20
  -4  -1   4   27.60    0.40
  -3  -1   4   17.80    0.30
  -2  -1   4    1.30    0.10
  -1  -1   4  121.19    1.00
   0  -1   4    0.00    0.10
   1  -1   4    9.70    0.10
   2  -1   4   25.80    0.30
   3  -1   4   18.60    0.30
   4  -1   4    3.70    0.30
   5  -1   4    0.50    0.30
   6  -1   4   31.10    0.80
   7  -1   4    4.60    0.60
   8  -1   4    4.30    0.70
   9  -1   4    0.80    1.10
  -9   0   4    1.00    1.40
  -8   0   4    1.30    1.10
  -7   0   4    6.10    1.00
  -6   0   4    4.90    0.60
  -5   0   4   11.00    0.40
  -4   0   4  217.68    1.60
  -3   0   4    0.20    0.10
  -2   0   4    0.20    0.10
  -1   0   4    0.10    0.10
   0   0   4  374.06    2.70
   1   0   4    7.30    0.10
   2   0   4    1.30    0.10
   3   0   4    0.60    0.20
   4   0   4 1697.43   13.10
   5   0   4    0.00    0.30
   6   0   4    1.00    0.40
   7   0   4    2.60    0.60
   8   0   4    0.60    0.60
   9   0   4    0.10    1.10
  -9   1   4    2.50    1.30
  -8   1   4    3.50    1.10
  -7   1   4    3.10    0.90
  -6   1   4    0.50    0.50
  -5   1   4   14.90    0.40
  -4   1   4    1.80    0.20
  -3   1   4  119.89    1.00
  -2   1   4    0.80    0.10
  -1   1   4   40.90    0.40
   0   1   4    0.20    0.10
   1   1   4  281.57    2.30
   2   1   4    0.20    0.10
   3   1   4    0.50    0.20
   4   1   4   10.60    0.30
   5   1   4   28.90    0.70
   6   1   4  108.29    1.40
   7   1   4   14.90    0.80
   8   1   4    1.90    1.00
   9   1   4    0.50    1.20
  -9   2   4    5.00    1.50
  -8   2   4   11.90    1.30
  -7   2   4    0.70    0.90
  -6   2   4    7.20    0.50
  -5   2   4   44.00    0.60
  -4   2   4    4.50    0.30
  -3   2   4    1.60    0.20
  -2   2   4    0.10    0.10
  -1   2   4    2.20    0.10
   0   2   4   78.79    1.00
   1   2   4    3.20    0.20
   2   2   4   23.70    0.30
   3   2   4  122.89    1.10
   4   2   4   85.29    0.90
   5   2   4   10.60    0.50
   6   2   4    3.90    0.50
   7   2   4    0.20    0.60
   8   2   4    4.50    1.00
   9   2   4    0.80    1.30
  -9   3   4    0.50    1.30
  -8   3   4    3.70    1.10
  -7   3   4   19.30    1.20
  -6   3   4    2.70    0.50
  -5   3   4   12.30    0.40
  -4   3   4    0.10    0.20
  -3   3   4   63.19    0.60
  -2   3   4   21.40    0.30
  -1   3   4    3.70    0.20
   0   3   4   49.00    0.50
   1   3   4   49.30    0.40
   2   3   4   33.40    0.40
   3   3   4    9.50    0.30
   4   3   4   10.40    0.40
   5   3   4    7.80    0.50
   6   3   4    1.30    0.50
   7   3   4    1.60    0.60
   8   3   4    7.30    1.20
   9   3   4    0.00    1.40
  -9   4   4    0.60    1.30
  -8   4   4   10.70    1.30
  -7   4   4    0.80    0.70
  -6   4   4   24.00    0.80
  -5   4   4    1.00    0.30
  -4   4   4    6.60    0.30
  -3   4   4    1.60    0.20
  -2   4   4  400.86    2.80
  -1   4   4   18.50    0.30
   0   4   4    5.90    0.20
   1   4   4    1.70    0.10
   2   4   4   11.80    0.30
   3   4   4   38.40    0.50
   4   4   4    5.60    0.30
   5   4   4    3.00    0.40
   6   4   4    0.40    0.50
   7   4   4    0.10    0.70
   8   4   4    0.00    1.10
   9   4   4    2.70    1.40
  -9   5   4    0.70    1.40
  -8   5   4    1.30    1.10
  -7   5   4    0.20    0.70
  -6   5   4    3.90    0.60
  -5   5   4    8.30    0.50
  -4   5   4    2.70    0.30
  -3   5   4   62.59    0.70
  -2   5   4    9.10    0.30
  -1   5   4  197.88    1.60
   0   5   4  375.86    3.00
   1   5   4  197.58    1.50
   2   5   4    2.10    0.40
   3   5   4   11.10    0.30
   4   5   4    0.40    0.30
   5   5   4    8.10    0.60
   6   5   4    0.10    0.60
   7   5   4    0.10    0.80
   8   5   4    6.30    1.20
   9   5   4    1.60    1.60
  -9   6   4    0.90    1.30
  -8   6   4    3.70    1.10
  -7   6   4    2.40    0.80
  -6   6   4   35.50    1.00
  -5   6   4   13.80    0.60
  -4   6   4   10.90    0.40
  -3   6   4   53.39    0.60
  -2   6   4  568.54    3.90
  -1   6   4    7.20    0.30
   0   6   4   10.40    0.30
   1   6   4    4.50    0.20
   2   6   4    2.40    0.40
   3   6   4    1.50    0.20
   4   6   4    0.90    0.40
   5   6   4    0.70    0.50
   6   6   4    1.90    0.70
   7   6   4    1.40    1.00
   8   6   4    0.40    1.20
   9   6   4    0.80    2.70
  -9   7   4   11.10    1.60
  -8   7   4    8.60    1.30
  -7   7   4    3.40    0.80
  -6   7   4    0.70    0.60
  -5   7   4    0.50    0.40
  -4   7   4    4.20    0.40
  -3   7   4    6.20    0.30
  -2   7   4    0.10    0.40
  -1   7   4   42.40    0.50
   0   7   4    0.40    0.20
   1   7   4    1.70    0.20
   2   7   4    7.00    0.70
   3   7   4    1.80    0.30
   4   7   4    0.30    0.30
   5   7   4    0.10    0.60
   6   7   4    0.10    0.70
   7   7   4   12.70    1.30
   8   7   4    0.50    1.30
  -9   8   4    0.20    3.20
  -8   8   4    3.10    1.00
  -7   8   4    0.70    0.80
  -6   8   4    0.60    0.60
  -5   8   4    1.00    0.50
  -4   8   4   14.30    0.60
  -3   8   4    2.60    0.30
  -2   8   4    3.60    0.50
  -1   8   4    0.10    0.20
   0   8   4    2.90    0.30
   1   8   4    1.70    0.20
   2   8   4   12.60    0.50
   3   8   4    6.30    0.40
   4   8   4    1.00    0.40
   5   8   4    3.30    0.70
   6   8   4    3.20    0.90
   7   8   4    0.10    1.10
   8   8   4    0.10    1.40
  -8   9   4    5.60    1.10
  -7   9   4    1.40    0.80
  -6   9   4    0.40    0.60
  -5   9   4   25.20    0.80
  -4   9   4    2.70    0.50
  -3   9   4   11.80    0.50
  -2   9   4    0.80    0.60
  -1   9   4   10.50    0.40
   0   9   4    0.20    0.30
   1   9   4    0.20    0.30
   2   9   4   22.10    0.70
   3   9   4    8.00    0.50
   4   9   4    0.10    0.50
   5   9   4    0.70    0.60
   6   9   4    0.00    1.00
   7   9   4    0.80    1.20
   8   9   4    0.00    1.90
  -8  10   4    1.60    1.10
  -7  10   4    1.30    0.90
  -6  10   4    0.40    0.60
  -5  10   4    0.20    0.60
  -4  10   4    2.10    0.50
  -3  10   4    6.00    0.50
  -2  10   4    2.50    0.60
  -1  10   4    0.80    0.30
   0  10   4   39.60    0.70
   1  10   4    2.30    0.30
   2  10   4    1.30    0.60
   3  10   4    1.20    0.50
   4  10   4    0.70    0.50
   5  10   4   10.60    0.80
   6  10   4    0.00    1.90
  -8  11   4    0.30    2.90
  -7  11   4   12.60    1.10
  -6  11   4    0.30    0.80
  -5  11   4    0.50    0.60
  -4  11   4    8.20    0.60
  -3  11   4    5.30    0.50
  -2  11   4    0.20    0.80
  -1  11   4    2.30    0.40
   0  11   4    2.80    0.50
   1  11   4  103.39    1.30
   2  11   4   56.29    1.20
   3  11   4    0.10    0.60
   4  11   4    0.40    0.60
   5  11   4    0.70    0.90
  -7  12   4    0.80    1.10
  -6  12   4    1.50    0.90
  -5  12   4   18.50    0.90
  -4  12   4    8.00    0.60
  -3  12   4    0.20    0.50
  -2  12   4    0.60    0.70
  -1  12   4    4.20    0.40
   0  12   4    0.40    0.60
   1  12   4    1.40    0.50
   2  12   4   18.90    1.00
   3  12   4   89.29    1.50
   4  12   4   21.40    1.00
   5  12   4    0.80    1.10
  -7  13   4    0.40    1.20
  -6  13   4    0.40    0.90
  -5  13   4    0.10    0.70
  -4  13   4    4.30    0.60
  -3  13   4    0.40    0.50
  -2  13   4    0.10    0.90
  -1  13   4    1.80    0.50
   0  13   4    3.00    0.70
   1  13   4   26.40    0.80
   2  13   4    0.00    1.00
   3  13   4    0.50    0.70
   4  13   4    0.00    0.90
   5  13   4    0.10    1.20
  -6  14   4   11.80    1.30
  -5  14   4    5.60    1.00
  -4  14   4    1.40    0.70
  -3  14   4    0.60    0.60
  -2  14   4   37.30    1.10
  -1  14   4    0.30    0.50
   0  14   4    0.20    0.80
   1  14   4    0.70    0.70
   2  14   4    1.90    1.30
   3  14   4    2.10    0.80
   4  14   4    0.10    1.10
   5  14   4    3.10    1.40
  -6  15   4    0.00    2.50
  -5  15   4    2.30    1.00
  -4  15   4    0.00    0.80
  -3  15   4    0.20    0.70
  -2  15   4    0.80    1.30
  -1  15   4    0.00    0.70
   0  15   4    9.90    1.10
   1  15   4    0.10    0.80
   2  15   4    0.50    1.40
   3  15   4    0.60    0.90
   4  15   4    0.20    1.20
   5  15   4    1.70    1.40
  -4  16   4    2.60    1.00
  -3  16   4    9.20    1.00
  -2  16   4    7.40    1.40
  -1  16   4    1.90    0.90
   0  16   4    4.20    1.30
   1  16   4    1.40    0.90
   2  16   4   37.70    1.80
   3  16   4    1.30    1.20
   4  16   4    1.20    1.40
  -3  17   4    0.10    1.00
  -2  17   4    0.10    1.60
  -1  17   4    1.10    0.90
   0  17   4    1.00    1.40
   1  17   4    0.10    1.00
   2  17   4    2.50    1.80
   3  17   4    8.00    1.50
  -2  18   4    2.30    2.40
  -1  18   4    0.30    1.10
   0  18   4   11.50    1.60
   1  18   4    4.00    1.10
  -1 -18   5   21.20    1.50
   0 -18   5    2.40    1.50
   1 -18   5    0.30    1.10
   2 -18   5    0.60    1.40
  -3 -17   5    0.20    0.80
  -2 -17   5    6.00    1.20
  -1 -17   5    0.70    0.60
   0 -17   5    0.50    1.40
   1 -17   5    0.50    0.80
   2 -17   5    5.00    1.40
   3 -17   5    0.50    1.00
  -4 -16   5    0.10    1.20
  -3 -16   5   11.30    0.80
  -2 -16   5    5.00    1.00
  -1 -16   5    7.60    0.60
   0 -16   5    2.90    1.20
   1 -16   5    2.90    0.70
   2 -16   5    0.50    1.20
   3 -16   5    9.60    1.10
   4 -16   5    0.50    1.10
  -5 -15   5    1.60    1.00
  -4 -15   5   10.50    0.90
  -3 -15   5    0.00    0.60
  -2 -15   5    0.00    0.90
  -1 -15   5    4.10    0.50
   0 -15   5    0.10    0.90
   1 -15   5    2.10    0.60
   2 -15   5    0.50    1.00
   3 -15   5    0.60    0.80
   4 -15   5    6.70    1.00
   5 -15   5    0.80    1.10
  -6 -14   5    0.40    1.20
  -5 -14   5    0.40    0.80
  -4 -14   5    0.50    0.70
  -3 -14   5    6.00    0.60
  -2 -14   5    3.80    0.80
  -1 -14   5    1.10    0.40
   0 -14   5    1.20    0.40
   1 -14   5   17.50    0.80
   2 -14   5    0.20    1.00
   3 -14   5    1.00    0.80
   4 -14   5    5.30    0.90
   5 -14   5    2.40    1.00
   6 -14   5    0.60    1.20
  -6 -13   5   18.50    1.30
  -5 -13   5    0.70    0.70
  -4 -13   5    2.50    0.70
  -3 -13   5    0.30    0.50
  -2 -13   5    3.20    0.70
  -1 -13   5    0.30    0.30
   0 -13   5    4.20    0.40
   1 -13   5    1.00    0.50
   2 -13   5    0.40    0.90
   3 -13   5    2.40    0.60
   4 -13   5    0.90    0.80
   5 -13   5    1.20    0.90
   6 -13   5    0.20    1.00
  -7 -12   5    2.30    1.40
  -6 -12   5    1.60    0.90
  -5 -12   5    0.10    0.60
  -4 -12   5   25.80    0.90
  -3 -12   5    1.70    0.50
  -2 -12   5    2.50    0.60
  -1 -12   5    0.70    0.30
   0 -12   5    2.70    0.40
   1 -12   5    0.20    0.40
   2 -12   5    2.10    0.80
   3 -12   5    9.60    0.70
   4 -12   5   43.80    1.20
   5 -12   5    0.30    0.70
   6 -12   5    3.10    1.00
   7 -12   5    4.00    1.30
  -7 -11   5    2.50    1.20
  -6 -11   5    4.20    0.90
  -5 -11   5    0.80    0.60
  -4 -11   5    0.40    0.50
  -3 -11   5    2.50    0.50
  -2 -11   5    0.90    0.60
  -1 -11   5    0.70    0.30
   0 -11   5    0.30    0.30
   1 -11   5   14.50    0.60
   2 -11   5  124.69    1.70
   3 -11   5    3.50    0.50
   4 -11   5    5.20    0.70
   5 -11   5   16.80    1.00
   6 -11   5    1.30    0.90
   7 -11   5    4.80    1.20
  -8 -10   5    2.90    1.60
  -7 -10   5    0.60    1.10
  -6 -10   5    0.40    0.80
  -5 -10   5   49.60    1.10
  -4 -10   5    0.00    0.50
  -3 -10   5    0.20    0.40
  -2 -10   5    5.60    0.60
  -1 -10   5   75.89    0.90
   0 -10   5    2.10    0.20
   1 -10   5    1.20    0.40
   2 -10   5    2.40    0.70
   3 -10   5    3.50    0.50
   4 -10   5   17.00    0.90
   5 -10   5    1.10    0.70
   6 -10   5    0.80    0.80
   7 -10   5    8.10    1.20
  -8  -9   5    3.50    1.50
  -7  -9   5    7.40    1.20
  -6  -9   5    6.70    0.80
  -5  -9   5    0.10    0.50
  -4  -9   5    0.30    0.40
  -3  -9   5    0.40    0.40
  -2  -9   5    9.60    0.50
  -1  -9   5    0.70    0.20
   0  -9   5   13.10    0.30
   1  -9   5   13.30    0.50
   2  -9   5    8.40    0.60
   3  -9   5    7.40    0.50
   4  -9   5   15.40    0.80
   5  -9   5    1.50    0.60
   6  -9   5    9.30    0.50
   7  -9   5   14.70    0.60
   8  -9   5    0.40    1.20
  -8  -8   5    2.00    1.30
  -7  -8   5    2.50    1.00
  -6  -8   5    2.40    0.60
  -5  -8   5   21.30    0.80
  -4  -8   5    0.30    0.40
  -3  -8   5    0.90    0.30
  -2  -8   5    9.60    0.50
  -1  -8   5   24.20    0.40
   0  -8   5    5.30    0.40
   1  -8   5    0.20    0.30
   2  -8   5    1.70    0.60
   3  -8   5   12.00    0.50
   4  -8   5    2.40    0.50
   5  -8   5    4.10    0.30
   6  -8   5    0.60    0.40
   7  -8   5    4.70    0.60
   8  -8   5    0.20    0.60
  -8  -7   5    0.20    1.20
  -7  -7   5   13.20    1.30
  -6  -7   5    0.20    0.60
  -5  -7   5    0.90    0.50
  -4  -7   5   31.70    0.70
  -3  -7   5    0.00    0.30
  -2  -7   5   12.60    0.40
  -1  -7   5    0.50    0.10
   0  -7   5   22.20    0.40
   1  -7   5    0.60    0.30
   2  -7   5    2.90    0.40
   3  -7   5    0.10    0.30
   4  -7   5    6.80    0.20
   5  -7   5    0.40    0.30
   6  -7   5    0.70    0.40
   7  -7   5    1.00    0.50
   8  -7   5    1.10    0.70
  -9  -6   5    6.50    1.70
  -8  -6   5    0.40    1.10
  -7  -6   5    3.10    1.00
  -6  -6   5    9.80    0.70
  -5  -6   5    0.40    0.40
  -4  -6   5    0.30    0.30
  -3  -6   5    4.00    0.30
  -2  -6   5   74.89    0.80
  -1  -6   5  154.38    1.10
   0  -6   5    1.50    0.20
   1  -6   5  202.68    1.80
   2  -6   5   11.40    0.40
   3  -6   5   52.19    0.70
   4  -6   5    8.30    0.30
   5  -6   5    0.10    0.30
   6  -6   5    1.80    0.40
   7  -6   5    0.30    0.50
   8  -6   5    0.40    0.70
  -9  -5   5    0.20    1.80
  -8  -5   5    8.30    1.30
  -7  -5   5    0.80    0.90
  -6  -5   5   17.00    0.70
  -5  -5   5    0.40    0.40
  -4  -5   5   36.00    0.70
  -3  -5   5    0.50    0.20
  -2  -5   5   73.69    0.70
  -1  -5   5  130.39    1.00
   0  -5   5  218.48    2.30
   1  -5   5   52.09    0.50
   2  -5   5   37.10    0.50
   3  -5   5    0.60    0.20
   4  -5   5    1.30    0.20
   5  -5   5    0.10    0.30
   6  -5   5    1.30    0.40
   7  -5   5    1.40    0.50
   8  -5   5    0.30    0.60
   9  -5   5    0.50    0.80
  -9  -4   5    2.40    2.60
  -8  -4   5    0.20    1.10
  -7  -4   5   27.90    1.80
  -6  -4   5    1.50    0.50
  -5  -4   5    2.70    0.40
  -4  -4   5    0.50    0.30
  -3  -4   5   51.59    0.70
  -2  -4   5    0.80    0.20
  -1  -4   5    2.00    0.10
   0  -4   5    3.50    0.10
   1  -4   5  240.88    1.90
   2  -4   5    1.50    0.20
   3  -4   5    8.00    0.20
   4  -4   5   10.80    0.30
   5  -4   5    2.60    0.30
   6  -4   5    1.60    0.40
   7  -4   5    0.70    0.50
   8  -4   5    0.30    0.60
   9  -4   5    2.70    0.80
  -9  -3   5    2.40    2.50
  -8  -3   5    0.00    1.00
  -7  -3   5    0.20    0.90
  -6  -3   5    2.10    0.40
  -5  -3   5   12.30    0.50
  -4  -3   5   11.90    0.40
  -3  -3   5    9.20    0.30
  -2  -3   5   81.99    0.80
  -1  -3   5   11.20    0.20
   0  -3   5   33.90    0.50
   1  -3   5   44.10    0.70
   2  -3   5   16.10    0.30
   3  -3   5   14.70    0.20
   4  -3   5    0.60    0.20
   5  -3   5    6.70    0.40
   6  -3   5    0.20    0.40
   7  -3   5    0.40    0.50
   8  -3   5    0.80    0.60
   9  -3   5    0.00    0.80
  -9  -2   5    5.80    2.30
  -8  -2   5    0.60    1.30
  -7  -2   5    2.00    0.90
  -6  -2   5   14.70    0.70
  -5  -2   5   20.80    0.50
  -4  -2   5  123.19    1.00
  -3  -2   5   76.79    0.80
  -2  -2   5    0.90    0.20
  -1  -2   5    5.70    0.10
   0  -2   5    5.60    0.30
   1  -2   5    6.10    0.30
   2  -2   5    0.50    0.10
   3  -2   5   22.70    0.30
   4  -2   5    3.20    0.30
   5  -2   5    8.60    0.50
   6  -2   5    1.60    0.40
   7  -2   5    2.50    0.50
   8  -2   5    0.60    0.60
   9  -2   5    0.30    0.90
  -9  -1   5    0.70    2.20
  -8  -1   5    1.30    1.80
  -7  -1   5    5.40    0.80
  -6  -1   5   31.90    1.00
  -5  -1   5    0.30    0.30
  -4  -1   5    0.20    0.20
  -3  -1   5    5.80    0.20
  -2  -1   5  183.28    1.60
  -1  -1   5    2.30    0.10
   0  -1   5   16.50    0.30
   1  -1   5    4.00    0.10
   2  -1   5   10.70    0.20
   3  -1   5   12.80    0.30
   4  -1   5   54.69    0.80
   5  -1   5    1.30    0.30
   6  -1   5   60.29    1.00
   7  -1   5    7.80    0.60
   8  -1   5    7.40    0.70
   9  -1   5    0.50    1.10
  -9   0   5    0.60    2.20
  -8   0   5    0.00    1.10
  -7   0   5    1.70    0.70
  -6   0   5    7.40    0.70
  -5   0   5   16.20    0.40
  -4   0   5    2.50    0.20
  -3   0   5    8.60    0.20
  -2   0   5    5.20    0.20
  -1   0   5   44.50    0.40
   0   0   5    1.10    0.10
   1   0   5   26.40    0.20
   2   0   5    0.10    0.10
   3   0   5   12.90    0.30
   4   0   5    0.50    0.30
   5   0   5    1.30    0.30
   6   0   5   32.20    0.80
   7   0   5    1.00    0.60
   8   0   5    8.60    0.70
   9   0   5    1.20    1.20
  -9   1   5    0.00    1.40
  -8   1   5    6.90    1.20
  -7   1   5   13.70    1.00
  -6   1   5    2.60    0.60
  -5   1   5    7.40    0.30
  -4   1   5   70.39    0.70
  -3   1   5    6.30    0.20
  -2   1   5  168.38    1.20
  -1   1   5    0.50    0.10
   0   1   5   45.60    0.60
   1   1   5    0.00    0.10
   2   1   5   10.90    0.30
   3   1   5   40.90    0.50
   4   1   5  238.08    2.40
   5   1   5    0.20    0.30
   6   1   5   30.10    0.80
   7   1   5    3.50    0.60
   8   1   5   43.60    1.20
   9   1   5    0.60    1.20
  -9   2   5    2.90    1.40
  -8   2   5    2.60    1.10
  -7   2   5    0.70    0.90
  -6   2   5   14.40    0.70
  -5   2   5    0.20    0.30
  -4   2   5    2.70    0.20
  -3   2   5   18.00    0.30
  -2   2   5    2.30    0.20
  -1   2   5    7.60    0.20
   0   2   5    0.30    0.20
   1   2   5    3.80    0.20
   2   2   5   25.90    0.40
   3   2   5  116.89    1.00
   4   2   5   27.70    0.50
   5   2   5    0.10    0.30
   6   2   5    7.30    0.60
   7   2   5    8.40    0.70
   8   2   5    5.90    1.10
   9   2   5    1.20    1.30
  -9   3   5    0.70    1.50
  -8   3   5   14.20    1.40
  -7   3   5    1.00    1.00
  -6   3   5    2.60    0.50
  -5   3   5    0.20    0.30
  -4   3   5   82.09    0.80
  -3   3   5   37.00    0.50
  -2   3   5    0.60    0.20
  -1   3   5    3.00    0.20
   0   3   5  158.58    1.70
   1   3   5   22.90    0.30
   2   3   5    0.90    0.20
   3   3   5   12.00    0.30
   4   3   5   24.10    0.50
   5   3   5    0.00    0.40
   6   3   5    7.80    0.60
   7   3   5    0.50    0.60
   8   3   5    9.30    1.20
   9   3   5    1.70    1.30
  -9   4   5    0.20    1.40
  -8   4   5    3.50    1.20
  -7   4   5    6.70    1.00
  -6   4   5    0.80    0.60
  -5   4   5    8.10    0.40
  -4   4   5    0.30    0.20
  -3   4   5    5.00    0.30
  -2   4   5    1.50    0.20
  -1   4   5   35.50    0.40
   0   4   5    0.20    0.10
   1   4   5   28.30    0.40
   2   4   5    3.80    0.30
   3   4   5    0.30    0.20
   4   4   5    0.30    0.30
   5   4   5   17.40    0.60
   6   4   5    0.80    0.50
   7   4   5    3.00    0.70
   8   4   5    1.60    1.10
   9   4   5    0.20    1.40
  -9   5   5    5.60    1.50
  -8   5   5    7.20    1.20
  -7   5   5    1.30    0.80
  -6   5   5    0.60    0.60
  -5   5   5    9.30    0.50
  -4   5   5   13.00    0.40
  -3   5   5    0.70    0.20
  -2   5   5   45.00    0.50
  -1   5   5  129.99    1.00
   0   5   5  289.77    2.30
   1   5   5    1.30    0.20
   2   5   5   58.59    0.60
   3   5   5    1.90    0.20
   4   5   5   22.10    0.50
   5   5   5    3.10    0.50
   6   5   5    2.90    0.60
   7   5   5    3.20    0.90
   8   5   5    0.30    1.10
   9   5   5    1.30    2.70
  -9   6   5    0.60    1.40
  -8   6   5    5.20    1.20
  -7   6   5    5.50    0.90
  -6   6   5   15.70    0.90
  -5   6   5   13.40    0.60
  -4   6   5   19.30    0.50
  -3   6   5   11.50    0.40
  -2   6   5    8.20    0.30
  -1   6   5   50.89    0.60
   0   6   5    0.10    0.20
   1   6   5   53.59    0.60
   2   6   5    1.40    0.40
   3   6   5    0.70    0.30
   4   6   5    1.60    0.30
   5   6   5    5.70    0.50
   6   6   5    7.50    0.80
   7   6   5    6.60    1.10
   8   6   5    2.00    1.20
  -9   7   5    0.10    1.50
  -8   7   5    1.40    1.10
  -7   7   5    7.80    0.90
  -6   7   5    5.80    0.80
  -5   7   5    3.30    0.50
  -4   7   5    1.30    0.30
  -3   7   5    0.20    0.30
  -2   7   5  202.28    1.60
  -1   7   5    7.50    0.30
   0   7   5    1.60    0.20
   1   7   5    1.00    0.20
   2   7   5  258.97    2.00
   3   7   5    7.00    0.40
   4   7   5    0.90    0.40
   5   7   5    2.40    0.60
   6   7   5    2.50    0.70
   7   7   5    1.80    1.10
   8   7   5    0.70    1.30
  -9   8   5    0.00    3.40
  -8   8   5    2.50    1.20
  -7   8   5    1.20    0.80
  -6   8   5    1.80    0.70
  -5   8   5   25.30    0.80
  -4   8   5    0.30    0.40
  -3   8   5    4.60    0.40
  -2   8   5    6.30    0.50
  -1   8   5   16.70    0.40
   0   8   5    3.80    0.30
   1   8   5    4.60    0.30
   2   8   5    0.80    0.50
   3   8   5   14.20    0.50
   4   8   5    0.80    0.40
   5   8   5    1.20    0.70
   6   8   5    1.80    0.80
   7   8   5    0.30    1.10
   8   8   5    1.00    1.60
  -8   9   5    2.30    1.20
  -7   9   5   10.60    1.00
  -6   9   5    2.10    0.80
  -5   9   5    7.30    0.60
  -4   9   5    1.10    0.40
  -3   9   5    0.00    0.40
  -2   9   5   33.00    0.70
  -1   9   5    0.20    0.30
   0   9   5    3.20    0.40
   1   9   5   20.70    0.50
   2   9   5    1.20    0.50
   3   9   5    1.20    0.40
   4   9   5    3.00    0.50
   5   9   5    8.60    0.80
   6   9   5    0.00    1.00
   7   9   5    0.00    1.50
  -8  10   5    0.60    1.20
  -7  10   5    0.40    0.90
  -6  10   5    0.40    0.80
  -5  10   5   14.30    0.70
  -4  10   5    0.10    0.50
  -3  10   5    0.30    0.40
  -2  10   5   19.20    0.70
  -1  10   5   94.49    1.10
   0  10   5    3.50    0.50
   1  10   5    0.20    0.30
   2  10   5    0.20    0.70
   3  10   5   86.79    1.20
   4  10   5    2.90    0.60
   5  10   5    2.00    1.10
   6  10   5   19.40    1.80
   7  10   5   18.90    2.10
  -8  11   5    0.50    2.70
  -7  11   5    6.40    1.10
  -6  11   5    0.50    0.90
  -5  11   5    4.10    0.80
  -4  11   5    8.90    0.60
  -3  11   5    2.30    0.50
  -2  11   5    0.00    0.70
  -1  11   5    0.20    0.40
   0  11   5   19.00    0.70
   1  11   5    4.70    0.50
   2  11   5    3.70    0.80
   3  11   5   52.69    1.10
   4  11   5   24.10    1.10
   5  11   5    4.50    2.50
  -7  12   5    4.70    1.20
  -6  12   5    0.40    0.90
  -5  12   5   13.00    1.00
  -4  12   5    0.30    0.50
  -3  12   5    1.20    0.50
  -2  12   5   30.30    1.00
  -1  12   5    0.20    0.40
   0  12   5    0.20    0.60
   1  12   5   14.30    0.70
   2  12   5   25.90    1.20
   3  12   5   15.00    0.90
   4  12   5    1.10    0.80
  -7  13   5    1.80    1.70
  -6  13   5    0.90    1.00
  -5  13   5    4.70    0.90
  -4  13   5    1.10    0.70
  -3  13   5    1.50    0.60
  -2  13   5    0.40    0.90
  -1  13   5    0.20    0.40
   0  13   5   19.20    1.10
   1  13   5    1.10    0.70
   2  13   5    0.00    1.20
   3  13   5    0.20    0.70
   4  13   5   17.40    1.10
   5  13   5    0.00    3.00
  -6  14   5    1.70    1.10
  -5  14   5    0.40    0.90
  -4  14   5    0.60    0.70
  -3  14   5   34.00    1.10
  -2  14   5    5.30    1.20
  -1  14   5    1.90    0.70
   0  14   5    0.20    0.90
   1  14   5    5.10    0.80
   2  14   5    0.50    1.30
   3  14   5    1.20    0.90
   4  14   5    0.10    1.10
   5  14   5    5.80    1.80
  -5  15   5    1.40    1.20
  -4  15   5    0.30    0.90
  -3  15   5    0.40    0.80
  -2  15   5    0.10    1.30
  -1  15   5    4.50    0.80
   0  15   5    0.40    1.00
   1  15   5    0.90    0.80
   2  15   5    6.90    1.50
   3  15   5    2.80    0.90
   4  15   5    1.30    1.60
   5  15   5    3.50    4.30
  -4  16   5   13.30    1.30
  -3  16   5   21.40    1.30
  -2  16   5    3.10    1.60
  -1  16   5    1.00    0.90
   0  16   5    0.30    1.30
   1  16   5   18.20    1.20
   2  16   5    3.10    1.60
   3  16   5    8.50    1.20
   4  16   5    0.50    1.60
  -4  17   5    0.00    2.30
  -3  17   5    0.90    1.10
  -2  17   5   34.60    2.00
  -1  17   5    0.30    1.00
   0  17   5    1.20    1.40
   1  17   5    0.30    1.00
   2  17   5    0.50    1.80
   3  17   5    0.00    2.50
  -1  18   5   25.80    1.60
   0  18   5    3.30    2.00
  -1 -18   6    0.00    2.60
   0 -18   6    0.10    1.60
   1 -18   6    0.90    1.40
  -3 -17   6    0.30    0.70
  -2 -17   6    0.00    2.00
  -1 -17   6   24.40    1.70
   0 -17   6    0.00    1.30
   1 -17   6    0.60    0.90
   2 -17   6    0.90    1.40
   3 -17   6   11.00    1.10
  -4 -16   6    6.20    0.90
  -3 -16   6    7.70    0.80
  -2 -16   6   15.90    0.90
  -1 -16   6    1.60    0.90
   0 -16   6    4.10    1.30
   1 -16   6    0.50    0.70
   2 -16   6    6.00    1.20
   3 -16   6    2.30    1.00
   4 -16   6    8.10    1.20
  -5 -15   6   14.90    1.10
  -4 -15   6    0.40    0.70
  -3 -15   6    0.40    0.60
  -2 -15   6    0.30    0.80
  -1 -15   6    1.20    0.80
   0 -15   6    1.50    1.00
   1 -15   6    0.20    0.60
   2 -15   6    4.10    1.10
   3 -15   6    4.30    0.90
   4 -15   6    1.10    1.00
   5 -15   6    2.30    1.10
  -6 -14   6    0.00    1.80
  -5 -14   6    1.10    0.80
  -4 -14   6    3.30    0.70
  -3 -14   6    2.80    0.60
  -2 -14   6    0.70    0.70
  -1 -14   6    0.00    0.30
   0 -14   6   36.00    1.10
   1 -14   6    0.40    0.50
   2 -14   6    0.70    1.10
   3 -14   6    4.40    0.80
   4 -14   6    3.40    0.90
   5 -14   6    0.00    1.00
  -6 -13   6    5.00    1.10
  -5 -13   6    5.40    0.80
  -4 -13   6    0.40    0.60
  -3 -13   6   25.20    0.80
  -2 -13   6    0.40    0.70
  -1 -13   6    0.40    0.30
   0 -13   6    0.70    0.70
   1 -13   6    4.30    0.50
   2 -13   6    0.80    1.00
   3 -13   6    0.60    0.70
   4 -13   6    0.40    0.80
   5 -13   6    2.30    0.90
   6 -13   6    1.70    1.10
  -7 -12   6    0.00    1.30
  -6 -12   6    1.10    0.90
  -5 -12   6    3.90    0.70
  -4 -12   6    3.60    0.60
  -3 -12   6    5.80    0.50
  -2 -12   6    1.50    0.60
  -1 -12   6   17.10    0.50
   0 -12   6    0.10    0.60
   1 -12   6    0.30    0.40
   2 -12   6    0.30    0.90
   3 -12   6    3.20    0.70
   4 -12   6    3.20    0.70
   5 -12   6    0.30    0.80
   6 -12   6    0.70    1.00
   7 -12   6    0.00    1.80
  -7 -11   6    0.00    1.20
  -6 -11   6    1.60    0.80
  -5 -11   6    1.10    0.60
  -4 -11   6    0.60    0.50
  -3 -11   6   15.40    0.60
  -2 -11   6    0.80    0.80
  -1 -11   6    0.20    0.20
   0 -11   6    0.20    0.50
   1 -11   6   33.40    0.80
   2 -11   6    0.10    0.70
   3 -11   6    3.50    0.50
   4 -11   6    7.00    0.80
   5 -11   6   42.10    1.30
   6 -11   6    5.10    1.00
   7 -11   6    1.20    1.20
  -8 -10   6    0.00    3.30
  -7 -10   6    3.20    1.20
  -6 -10   6    4.90    0.70
  -5 -10   6    5.70    0.60
  -4 -10   6   12.90    0.60
  -3 -10   6    0.40    0.40
  -2 -10   6   11.10    0.60
  -1 -10   6   17.00    0.30
   0 -10   6   10.80    0.50
   1 -10   6    0.00    0.30
   2 -10   6    4.10    0.70
   3 -10   6   10.50    0.60
   4 -10   6    7.60    0.70
   5 -10   6    2.00    0.70
   6 -10   6   98.49    1.90
   7 -10   6    5.00    1.10
  -8  -9   6    7.10    1.50
  -7  -9   6    4.00    1.10
  -6  -9   6    0.40    0.60
  -5  -9   6    2.30    0.50
  -4  -9   6    1.00    0.40
  -3  -9   6    0.20    0.30
  -2  -9   6    0.20    0.50
  -1  -9   6   12.50    0.30
   0  -9   6    0.20    0.40
   1  -9   6   24.70    0.60
   2  -9   6    0.40    0.60
   3  -9   6    9.50    0.50
   4  -9   6    3.60    0.60
   5  -9   6   23.40    1.00
   6  -9   6    2.80    0.80
   7  -9   6   10.70    1.20
   8  -9   6    8.50    1.30
  -8  -8   6    1.50    1.30
  -7  -8   6    2.70    1.00
  -6  -8   6   12.90    0.80
  -5  -8   6    5.60    0.60
  -4  -8   6    5.30    0.50
  -3  -8   6    9.60    0.50
  -2  -8   6   32.10    0.60
  -1  -8   6    3.00    0.20
   0  -8   6    0.70    0.30
   1  -8   6    0.10    0.30
   2  -8   6    7.20    0.60
   3  -8   6   10.60    0.50
   4  -8   6    8.70    0.60
   5  -8   6    2.40    0.60
   6  -8   6    3.80    0.80
   7  -8   6    0.40    0.90
   8  -8   6    3.60    1.20
  -8  -7   6   19.80    1.60
  -7  -7   6    4.50    1.00
  -6  -7   6    1.20    0.60
  -5  -7   6   23.20    0.80
  -4  -7   6    2.10    0.40
  -3  -7   6    4.60    0.40
  -2  -7   6    1.30    0.30
  -1  -7   6  280.07    1.90
   0  -7   6    9.80    0.30
   1  -7   6    0.60    0.20
   2  -7   6    0.60    0.40
   3  -7   6   13.60    0.50
   4  -7   6    0.30    0.40
   5  -7   6    5.20    0.50
   6  -7   6    3.60    0.30
   7  -7   6    2.20    0.50
   8  -7   6    0.80    0.60
  -9  -6   6    2.20    1.50
  -8  -6   6    1.70    1.20
  -7  -6   6    1.90    1.00
  -6  -6   6    0.20    0.50
  -5  -6   6    0.30    0.40
  -4  -6   6    5.20    0.40
  -3  -6   6   53.39    0.80
  -2  -6   6    0.30    0.30
  -1  -6   6    4.50    0.20
   0  -6   6  300.47    2.90
   1  -6   6    0.30    0.20
   2  -6   6   53.19    0.60
   3  -6   6    8.20    0.40
   4  -6   6    4.40    0.40
   5  -6   6    0.90    0.30
   6  -6   6    3.10    0.40
   7  -6   6    0.50    0.40
   8  -6   6    0.10    0.60
  -9  -5   6    3.80    1.50
  -8  -5   6   14.20    1.40
  -7  -5   6    3.60    1.00
  -6  -5   6    5.60    0.60
  -5  -5   6   19.40    0.70
  -4  -5   6    1.70    0.40
  -3  -5   6   22.90    0.50
  -2  -5   6    1.10    0.20
  -1  -5   6  148.29    1.30
   0  -5   6    3.30    0.20
   1  -5   6   29.20    0.40
   2  -5   6  198.18    1.70
   3  -5   6    7.20    0.30
   4  -5   6    0.10    0.40
   5  -5   6    3.60    0.40
   6  -5   6    1.20    0.40
   7  -5   6    0.10    0.40
   8  -5   6    0.60    0.60
   9  -5   6    1.70    2.40
  -9  -4   6    0.90    1.40
  -8  -4   6   17.30    1.40
  -7  -4   6    4.70    1.00
  -6  -4   6    5.00    0.60
  -5  -4   6    0.00    0.40
  -4  -4   6    3.20    0.40
  -3  -4   6    3.10    0.30
  -2  -4   6    0.40    0.20
  -1  -4   6    6.40    0.20
   0  -4   6  310.57    3.20
   1  -4   6    2.10    0.20
   2  -4   6    4.40    0.20
   3  -4   6   10.20    0.30
   4  -4   6   35.60    0.40
   5  -4   6    0.80    0.30
   6  -4   6    0.20    0.40
   7  -4   6    4.80    0.60
   8  -4   6    3.80    0.60
   9  -4   6    0.30    0.70
  -9  -3   6    2.60    2.40
  -8  -3   6    0.50    1.00
  -7  -3   6   10.20    1.10
  -6  -3   6    8.20    0.50
  -5  -3   6    8.60    0.50
  -4  -3   6    1.50    0.30
  -3  -3   6   45.10    0.60
  -2  -3   6   68.59    0.70
  -1  -3   6   22.00    0.30
   0  -3   6    0.10    0.20
   1  -3   6   87.49    1.20
   2  -3   6    3.80    0.20
   3  -3   6    8.10    0.30
   4  -3   6   19.10    0.40
   5  -3   6    1.10    0.30
   6  -3   6    1.60    0.40
   7  -3   6    4.80    0.50
   8  -3   6    1.60    0.70
   9  -3   6    2.60    0.80
  -9  -2   6    0.40    2.30
  -8  -2   6    3.50    1.20
  -7  -2   6    7.50    1.00
  -6  -2   6   14.30    0.60
  -5  -2   6    8.70    0.40
  -4  -2   6   29.00    0.50
  -3  -2   6   12.00    0.30
  -2  -2   6  124.39    1.10
  -1  -2   6   10.10    0.10
   0  -2   6    1.50    0.20
   1  -2   6    1.70    0.20
   2  -2   6    1.50    0.20
   3  -2   6   46.50    0.40
   4  -2   6    0.50    0.20
   5  -2   6    0.20    0.30
   6  -2   6    1.20    0.40
   7  -2   6    7.30    0.60
   8  -2   6    0.10    0.60
   9  -2   6    0.40    0.90
  -9  -1   6    1.70    2.20
  -8  -1   6    3.20    1.10
  -7  -1   6    0.40    0.90
  -6  -1   6    5.80    0.50
  -5  -1   6    2.90    0.30
  -4  -1   6    0.10    0.20
  -3  -1   6    8.40    0.20
  -2  -1   6   10.80    0.20
  -1  -1   6   21.20    0.20
   0  -1   6   17.90    0.30
   1  -1   6   89.39    0.80
   2  -1   6    0.80    0.20
   3  -1   6    0.20    0.10
   4  -1   6   20.50    0.40
   5  -1   6   16.50    0.60
   6  -1   6    2.30    0.50
   7  -1   6    0.40    0.50
   8  -1   6    6.30    0.70
   9  -1   6    0.50    1.00
  -9   0   6    4.10    2.30
  -8   0   6    0.40    1.70
  -7   0   6    1.30    0.90
  -6   0   6   23.60    0.80
  -5   0   6    9.40    0.40
  -4   0   6    6.90    0.30
  -3   0   6    9.50    0.20
  -2   0   6  684.53    5.10
  -1   0   6    0.00    0.10
   0   0   6    0.40    0.10
   1   0   6    2.20    0.10
   2   0   6   77.79    0.60
   3   0   6   11.70    0.30
   4   0   6    9.90    0.40
   5   0   6    0.30    0.30
   6   0   6  205.78    2.30
   7   0   6    0.30    0.60
   8   0   6    0.30    0.70
   9   0   6    1.10    1.20
  -9   1   6    3.50    2.40
  -8   1   6    0.40    1.80
  -7   1   6   12.30    0.90
  -6   1   6    6.20    0.70
  -5   1   6    3.70    0.30
  -4   1   6   11.60    0.30
  -3   1   6   30.00    0.40
  -2   1   6    1.50    0.20
  -1   1   6  211.28    1.80
   0   1   6   27.80    0.40
   1   1   6   11.00    0.20
   2   1   6    3.00    0.20
   3   1   6   93.49    0.80
   4   1   6    1.40    0.30
   5   1   6    0.90    0.40
   6   1   6    9.50    0.60
   7   1   6   12.30    0.70
   8   1   6   35.00    1.20
   9   1   6    3.60    1.20
  -9   2   6    7.00    1.60
  -8   2   6    0.20    1.10
  -7   2   6   11.80    1.00
  -6   2   6   14.60    0.80
  -5   2   6    0.60    0.30
  -4   2   6    3.70    0.30
  -3   2   6  122.99    1.00
  -2   2   6  109.89    0.90
  -1   2   6    2.10    0.10
   0   2   6    3.90    0.20
   1   2   6    8.40    0.20
   2   2   6   70.79    0.80
   3   2   6    0.10    0.20
   4   2   6    0.10    0.30
   5   2   6   37.00    0.80
   6   2   6   19.20    0.70
   7   2   6    4.90    0.60
   8   2   6    0.80    0.80
   9   2   6    1.40    1.30
  -9   3   6    1.60    1.50
  -8   3   6    0.60    1.10
  -7   3   6    0.80    0.90
  -6   3   6    5.40    0.60
  -5   3   6   82.79    0.90
  -4   3   6    8.50    0.30
  -3   3   6    6.70    0.30
  -2   3   6   29.60    0.40
  -1   3   6  100.79    0.80
   0   3   6    0.80    0.20
   1   3   6    0.20    0.10
   2   3   6    4.30    0.30
   3   3   6    6.60    0.30
   4   3   6   11.20    0.40
   5   3   6    3.20    0.40
   6   3   6    7.50    0.60
   7   3   6    4.50    0.70
   8   3   6    0.40    1.00
   9   3   6    0.50    1.30
  -9   4   6   11.80    1.70
  -8   4   6   23.40    1.60
  -7   4   6    7.30    1.00
  -6   4   6   20.70    0.80
  -5   4   6    0.30    0.30
  -4   4   6   26.90    0.50
  -3   4   6   11.20    0.30
  -2   4   6    0.30    0.20
  -1   4   6    2.90    0.20
   0   4   6  110.49    1.00
   1   4   6    1.30    0.20
   2   4   6    0.40    0.20
   3   4   6    0.20    0.30
   4   4   6    0.10    0.30
   5   4   6    3.20    0.40
   6   4   6    1.90    0.50
   7   4   6    0.50    0.60
   8   4   6    0.30    1.10
   9   4   6    0.00    3.00
  -9   5   6    1.30    1.50
  -8   5   6    2.10    1.20
  -7   5   6    2.00    1.00
  -6   5   6    0.40    0.60
  -5   5   6    5.10    0.40
  -4   5   6    3.40    0.30
  -3   5   6   23.20    0.40
  -2   5   6    0.40    0.20
  -1   5   6  112.29    0.90
   0   5   6    0.10    0.20
   1   5   6  144.39    1.10
   2   5   6  177.48    1.50
   3   5   6  123.49    1.20
   4   5   6    7.70    0.40
   5   5   6    1.00    0.40
   6   5   6    0.20    0.60
   7   5   6    2.40    0.80
   8   5   6    0.40    1.10
  -9   6   6   29.80    2.00
  -8   6   6    4.80    1.30
  -7   6   6    0.60    1.00
  -6   6   6    3.30    0.70
  -5   6   6    0.20    0.40
  -4   6   6   79.39    0.90
  -3   6   6   13.20    0.40
  -2   6   6    2.90    0.30
  -1   6   6   79.99    0.80
   0   6   6  306.27    2.50
   1   6   6    4.20    0.20
   2   6   6    1.60    0.40
   3   6   6    0.70    0.30
   4   6   6   20.60    0.60
   5   6   6    2.60    0.50
   6   6   6    0.20    0.70
   7   6   6    0.00    1.00
   8   6   6    2.20    1.20
  -9   7   6    0.50    1.50
  -8   7   6    3.80    1.20
  -7   7   6   31.70    1.30
  -6   7   6   23.20    1.00
  -5   7   6    5.60    0.50
  -4   7   6    1.30    0.40
  -3   7   6    0.90    0.30
  -2   7   6    0.40    0.70
  -1   7   6   11.80    0.30
   0   7   6    0.40    0.30
   1   7   6   47.90    0.60
   2   7   6    3.20    0.40
   3   7   6    1.50    0.30
   4   7   6   15.30    0.60
   5   7   6    3.50    0.60
   6   7   6    0.90    0.70
   7   7   6    0.50    1.10
   8   7   6    0.00    1.40
  -8   8   6    0.50    1.20
  -7   8   6    0.60    0.90
  -6   8   6   13.90    1.00
  -5   8   6    0.30    0.50
  -4   8   6   16.20    0.60
  -3   8   6    1.20    0.30
  -2   8   6   18.70    0.60
  -1   8   6   13.30    0.40
   0   8   6    9.40    0.40
   1   8   6    2.80    0.30
   2   8   6    0.00    0.50
   3   8   6    0.20    0.30
   4   8   6    2.60    0.50
   5   8   6    5.10    0.70
   6   8   6    1.40    0.80
   7   8   6    0.20    1.30
   8   8   6    0.30    1.60
  -8   9   6    1.60    1.40
  -7   9   6    8.30    1.00
  -6   9   6   12.60    1.00
  -5   9   6    0.60    0.60
  -4   9   6    0.10    0.50
  -3   9   6   31.40    0.70
  -2   9   6    0.80    0.50
  -1   9   6    5.20    0.40
   0   9   6    0.10    0.40
   1   9   6    0.20    0.30
   2   9   6    0.10    0.60
   3   9   6    0.30    0.40
   4   9   6   26.80    0.90
   5   9   6    0.00    0.80
   6   9   6    0.60    1.30
   7   9   6    0.00    1.50
  -8  10   6    2.30    1.50
  -7  10   6    0.50    1.00
  -6  10   6    1.70    0.90
  -5  10   6    0.50    0.60
  -4  10   6    0.30    0.50
  -3  10   6    0.60    0.40
  -2  10   6    1.60    0.70
  -1  10   6    5.40    0.40
   0  10   6    0.70    0.40
   1  10   6    0.10    0.40
   2  10   6   43.20    0.90
   3  10   6    0.10    0.50
   4  10   6    0.30    0.70
   5  10   6    0.00    1.40
   6  10   6    0.80    1.40
   7  10   6    6.00    1.80
  -8  11   6    1.30    3.00
  -7  11   6    0.10    1.10
  -6  11   6    1.20    0.90
  -5  11   6   35.20    1.10
  -4  11   6    0.20    0.60
  -3  11   6    4.50    0.50
  -2  11   6    2.10    0.70
  -1  11   6    1.50    0.40
   0  11   6    0.60    0.60
   1  11   6    2.90    0.50
   2  11   6    0.30    0.90
   3  11   6   17.30    0.80
   4  11   6   28.10    1.20
   5  11   6    1.00    0.90
   6  11   6    1.20    1.60
   7  11   6    1.10    2.00
  -7  12   6    0.40    1.10
  -6  12   6    4.00    1.00
  -5  12   6    0.10    0.80
  -4  12   6    2.30    0.70
  -3  12   6   46.20    1.10
  -2  12   6    2.50    1.10
  -1  12   6    0.20    0.50
   0  12   6    1.70    0.80
   1  12   6    2.30    0.70
   2  12   6    3.60    1.10
   3  12   6    0.40    0.80
   4  12   6   12.00    1.20
  -7  13   6    1.50    2.90
  -6  13   6    4.10    1.10
  -5  13   6    2.40    1.00
  -4  13   6    0.20    0.70
  -3  13   6    1.00    0.80
  -2  13   6    1.60    1.00
  -1  13   6    3.50    0.70
   0  13   6    0.30    0.90
   1  13   6    0.10    0.70
   2  13   6    1.50    1.30
   3  13   6   13.80    1.00
   4  13   6    0.30    1.00
  -6  14   6    0.30    1.30
  -5  14   6    1.80    1.10
  -4  14   6   22.40    1.30
  -3  14   6    5.70    0.90
  -2  14   6    2.40    1.20
  -1  14   6    0.30    0.70
   0  14   6   29.80    1.30
   1  14   6    0.30    0.70
   2  14   6    0.20    1.40
   3  14   6    0.50    0.80
   4  14   6    0.20    1.00
  -5  15   6    0.80    1.30
  -4  15   6    0.40    1.00
  -3  15   6    0.20    0.90
  -2  15   6    0.90    1.40
  -1  15   6    2.10    0.80
   0  15   6    0.10    1.10
   1  15   6    2.00    0.80
   2  15   6    1.90    1.50
   3  15   6    0.70    0.90
   4  15   6    0.30    1.30
  -4  16   6    4.40    1.10
  -3  16   6    1.00    1.00
  -2  16   6    3.10    1.60
  -1  16   6    6.10    1.00
   0  16   6   14.70    1.40
   1  16   6    0.50    1.00
   2  16   6    0.60    1.70
   3  16   6    1.20    1.10
   4  16   6   11.20    2.80
  -3  17   6    9.50    1.20
  -2  17   6    0.10    1.80
  -1  17   6    0.70    1.10
   0  17   6    0.40    1.60
   1  17   6    8.40    1.20
   2  17   6    0.70    1.90
   3  17   6    0.80    2.40
  -2  18   6    1.80    3.30
  -1  18   6    6.20    3.50
  -3 -17   7    0.60    1.60
  -2 -17   7    0.80    1.90
  -1 -17   7    0.30    1.00
   0 -17   7    7.90    1.40
   1 -17   7    1.20    0.90
   2 -17   7    1.30    1.60
  -4 -16   7    0.10    0.80
  -3 -16   7    6.30    0.70
  -2 -16   7    0.00    1.60
  -1 -16   7    8.10    1.00
   0 -16   7    4.00    1.20
   1 -16   7    4.50    0.80
   2 -16   7    7.60    1.30
   3 -16   7    0.40    0.90
   4 -16   7    0.50    1.10
  -5 -15   7    0.60    0.80
  -4 -15   7    0.40    0.70
  -3 -15   7    0.20    0.60
  -2 -15   7   11.20    1.50
  -1 -15   7    0.30    0.80
   0 -15   7    0.10    1.00
   1 -15   7    8.90    0.80
   2 -15   7    2.10    1.00
   3 -15   7    3.20    0.90
   4 -15   7    1.00    1.00
   5 -15   7    0.30    1.60
  -6 -14   7    1.00    2.40
  -5 -14   7    0.10    0.80
  -4 -14   7    1.20    0.60
  -3 -14   7    1.40    0.50
  -2 -14   7    0.20    1.20
  -1 -14   7   22.60    1.00
   0 -14   7    3.40    0.90
   1 -14   7    2.20    0.50
   2 -14   7    3.30    1.00
   3 -14   7    5.10    0.80
   4 -14   7    0.70    0.90
   5 -14   7    0.80    1.00
  -6 -13   7    5.70    1.00
  -5 -13   7    1.00    0.70
  -4 -13   7   31.20    1.00
  -3 -13   7    5.20    0.50
  -2 -13   7    8.70    0.70
  -1 -13   7    0.70    0.60
   0 -13   7    0.40    0.60
   1 -13   7    0.20    0.50
   2 -13   7    1.30    0.90
   3 -13   7    0.10    0.60
   4 -13   7    0.60    0.80
   5 -13   7    0.90    0.90
   6 -13   7    0.50    1.10
  -7 -12   7    1.20    1.50
  -6 -12   7    0.20    0.80
  -5 -12   7    2.90    0.70
  -4 -12   7    2.00    0.50
  -3 -12   7    0.20    0.40
  -2 -12   7   54.49    1.00
  -1 -12   7    0.50    0.50
   0 -12   7    3.40    0.60
   1 -12   7    0.50    0.40
   2 -12   7    0.70    0.80
   3 -12   7    0.60    0.60
   4 -12   7    3.50    0.70
   5 -12   7    9.10    1.00
   6 -12   7   12.70    1.20
  -7 -11   7    0.00    1.20
  -6 -11   7    1.10    0.70
  -5 -11   7    1.70    0.60
  -4 -11   7   21.20    0.80
  -3 -11   7    0.00    0.40
  -2 -11   7    0.50    0.50
  -1 -11   7    0.60    0.40
   0 -11   7    1.10    0.50
   1 -11   7    2.30    0.40
   2 -11   7    1.00    0.80
   3 -11   7   11.10    0.70
   4 -11   7   52.79    1.30
   5 -11   7    1.00    0.80
   6 -11   7    7.50    1.00
   7 -11   7    3.50    1.20
  -7 -10   7    1.20    1.10
  -6 -10   7    5.80    0.80
  -5 -10   7    1.70    0.60
  -4 -10   7    0.20    0.40
  -3 -10   7   73.49    1.10
  -2 -10   7    1.70    0.50
  -1 -10   7    0.20    0.30
   0 -10   7    4.80    0.50
   1 -10   7   22.80    0.60
   2 -10   7    1.00    0.70
   3 -10   7    0.20    0.50
   4 -10   7    2.70    0.60
   5 -10   7    1.50    0.70
   6 -10   7    5.50    0.90
   7 -10   7    0.20    1.10
  -8  -9   7    1.90    1.40
  -7  -9   7    2.60    1.10
  -6  -9   7    4.90    0.70
  -5  -9   7   15.10    0.70
  -4  -9   7    4.70    0.50
  -3  -9   7    0.20    0.30
  -2  -9   7    4.60    0.50
  -1  -9   7    1.80    0.30
   0  -9   7   20.10    0.60
   1  -9   7    0.10    0.30
   2  -9   7   16.30    0.70
   3  -9   7   13.10    0.60
   4  -9   7   13.40    0.70
   5  -9   7    8.50    0.80
   6  -9   7    0.70    0.80
   7  -9   7    0.70    1.00
  -8  -8   7    1.90    1.30
  -7  -8   7    0.00    1.00
  -6  -8   7    3.80    0.70
  -5  -8   7    2.30    0.50
  -4  -8   7    1.50    0.40
  -3  -8   7   88.69    1.20
  -2  -8   7    2.10    0.30
  -1  -8   7    1.10    0.30
   0  -8   7    8.20    0.40
   1  -8   7   21.00    0.50
   2  -8   7   13.60    0.60
   3  -8   7    1.10    0.40
   4  -8   7    0.80    0.50
   5  -8   7    0.20    0.60
   6  -8   7    1.20    0.80
   7  -8   7    6.00    1.00
   8  -8   7    1.60    1.20
  -8  -7   7    1.40    1.20
  -7  -7   7    3.60    1.00
  -6  -7   7    0.20    0.60
  -5  -7   7   30.00    0.80
  -4  -7   7    0.10    0.40
  -3  -7   7    0.10    0.30
  -2  -7   7   10.10    0.30
  -1  -7   7    1.40    0.20
   0  -7   7   13.60    0.40
   1  -7   7    1.30    0.20
   2  -7   7    0.10    0.30
   3  -7   7    1.20    0.30
   4  -7   7    0.30    0.40
   5  -7   7    2.80    0.50
   6  -7   7    1.00    0.60
   7  -7   7    0.00    0.70
   8  -7   7    0.40    1.10
  -8  -6   7    9.80    1.30
  -7  -6   7   11.10    1.10
  -6  -6   7    0.20    0.50
  -5  -6   7    0.20    0.40
  -4  -6   7   15.30    0.60
  -3  -6   7    9.20    0.40
  -2  -6   7    0.80    0.30
  -1  -6   7    5.30    0.30
   0  -6   7   60.19    0.70
   1  -6   7  155.88    1.30
   2  -6   7    1.00    0.20
   3  -6   7  130.69    1.40
   4  -6   7    8.40    0.50
   5  -6   7   19.10    0.70
   6  -6   7    3.70    0.60
   7  -6   7    0.20    0.30
   8  -6   7    0.40    0.90
  -9  -5   7    1.10    1.50
  -8  -5   7    2.80    1.10
  -7  -5   7    2.10    0.90
  -6  -5   7   50.99    1.10
  -5  -5   7    0.20    0.40
  -4  -5   7   23.50    0.60
  -3  -5   7   17.50    0.50
  -2  -5   7   62.89    0.80
  -1  -5   7    2.20    0.20
   0  -5   7    6.70    0.20
   1  -5   7   95.59    1.10
   2  -5   7   30.30    0.40
   3  -5   7   28.40    0.50
   4  -5   7    7.00    0.50
   5  -5   7    0.50    0.50
   6  -5   7    0.10    0.40
   7  -5   7    0.20    0.40
   8  -5   7    0.80    0.60
  -9  -4   7   17.70    1.80
  -8  -4   7    0.60    1.00
  -7  -4   7    1.20    0.80
  -6  -4   7    1.90    0.50
  -5  -4   7   45.00    0.90
  -4  -4   7    0.20    0.30
  -3  -4   7    2.30    0.20
  -2  -4   7    4.80    0.20
  -1  -4   7   22.60    0.30
   0  -4   7    2.50    0.20
   1  -4   7    3.10    0.30
   2  -4   7    0.00    0.20
   3  -4   7  170.88    1.60
   4  -4   7    0.50    0.40
   5  -4   7    6.80    0.40
   6  -4   7    1.00    0.40
   7  -4   7    1.70    0.50
   8  -4   7    0.70    0.60
   9  -4   7    0.00    2.40
  -9  -3   7    1.20    1.50
  -8  -3   7    0.50    1.10
  -7  -3   7    4.80    0.90
  -6  -3   7    3.40    0.50
  -5  -3   7    0.60    0.30
  -4  -3   7   42.40    0.70
  -3  -3   7   10.50    0.30
  -2  -3   7   37.40    0.50
  -1  -3   7   10.80    0.20
   0  -3   7   59.59    0.90
   1  -3   7    8.30    0.40
   2  -3   7   31.40    0.40
   3  -3   7   26.40    0.40
   4  -3   7    0.10    0.10
   5  -3   7    0.20    0.30
   6  -3   7    0.70    0.40
   7  -3   7    1.10    0.50
   8  -3   7    0.40    0.60
   9  -3   7    0.80    1.20
  -9  -2   7    1.20    2.30
  -8  -2   7    2.10    1.20
  -7  -2   7   13.60    1.20
  -6  -2   7    9.00    0.60
  -5  -2   7    6.90    0.40
  -4  -2   7   13.30    0.40
  -3  -2   7   17.30    0.40
  -2  -2   7  210.88    1.80
  -1  -2   7   97.89    0.90
   0  -2   7    0.60    0.20
   1  -2   7    2.30    0.20
   2  -2   7    6.70    0.20
   3  -2   7    1.50    0.20
   4  -2   7    2.30    0.20
   5  -2   7    0.60    0.30
   6  -2   7    3.70    0.50
   7  -2   7    0.80    0.50
   8  -2   7    0.00    0.60
   9  -2   7    1.50    0.90
  -9  -1   7    2.30    2.40
  -8  -1   7   15.20    1.40
  -7  -1   7    0.10    0.90
  -6  -1   7    0.00    0.40
  -5  -1   7   17.20    0.50
  -4  -1   7   25.20    0.50
  -3  -1   7    8.20    0.20
  -2  -1   7    1.40    0.10
  -1  -1   7   15.10    0.20
   0  -1   7  394.36    3.40
   1  -1   7    7.40    0.20
   2  -1   7    9.10    0.30
   3  -1   7    3.30    0.20
   4  -1   7    0.60    0.20
   5  -1   7    9.90    0.50
   6  -1   7   15.80    0.60
   7  -1   7    0.50    0.50
   8  -1   7   13.80    0.80
   9  -1   7    2.50    0.90
  -9   0   7    3.40    2.40
  -8   0   7    0.50    1.10
  -7   0   7    5.30    1.00
  -6   0   7    0.20    0.50
  -5   0   7    1.10    0.40
  -4   0   7    3.00    0.20
  -3   0   7   31.10    0.40
  -2   0   7    1.60    0.20
  -1   0   7   54.89    0.50
   0   0   7    0.20    0.10
   1   0   7   13.30    0.20
   2   0   7   12.20    0.20
   3   0   7   20.00    0.30
   4   0   7    1.80    0.30
   5   0   7    0.60    0.30
   6   0   7    0.40    0.50
   7   0   7    1.00    0.60
   8   0   7   23.80    1.00
   9   0   7    0.00    1.10
  -9   1   7    0.00    2.30
  -8   1   7    6.80    2.00
  -7   1   7    0.50    0.90
  -6   1   7   21.50    0.80
  -5   1   7   36.90    0.70
  -4   1   7    1.30    0.20
  -3   1   7    4.30    0.20
  -2   1   7   49.40    0.50
  -1   1   7   19.40    0.30
   0   1   7   50.89    0.60
   1   1   7    1.10    0.10
   2   1   7    0.20    0.20
   3   1   7    0.20    0.20
   4   1   7    1.40    0.30
   5   1   7   20.20    0.60
   6   1   7   95.29    1.30
   7   1   7    0.50    0.50
   8   1   7   10.60    0.80
   9   1   7    3.40    1.20
  -9   2   7    1.60    2.40
  -8   2   7    9.60    2.10
  -7   2   7    7.90    0.80
  -6   2   7    1.10    0.60
  -5   2   7    0.30    0.30
  -4   2   7   33.30    0.50
  -3   2   7    9.10    0.30
  -2   2   7    9.50    0.30
  -1   2   7   44.10    0.50
   0   2   7   14.90    0.40
   1   2   7   51.79    0.50
   2   2   7    0.30    0.20
   3   2   7    0.10    0.20
   4   2   7    3.80    0.30
   5   2   7   40.40    0.80
   6   2   7    8.10    0.60
   7   2   7    0.50    0.60
   8   2   7    0.30    0.80
   9   2   7    1.40    2.60
  -9   3   7    2.20    2.50
  -8   3   7    0.00    1.10
  -7   3   7    0.10    1.00
  -6   3   7   75.19    1.50
  -5   3   7    0.40    0.30
  -4   3   7    0.80    0.30
  -3   3   7    0.20    0.20
  -2   3   7  141.69    1.10
  -1   3   7   45.20    0.50
   0   3   7    0.80    0.20
   1   3   7    8.30    0.20
   2   3   7   32.20    0.50
   3   3   7   12.10    0.40
   4   3   7    0.30    0.30
   5   3   7    0.70    0.40
   6   3   7   18.80    0.80
   7   3   7    1.00    0.60
   8   3   7    3.00    0.90
   9   3   7    0.70    2.70
  -9   4   7    1.80    1.50
  -8   4   7   36.40    1.80
  -7   4   7    0.10    1.00
  -6   4   7    4.30    0.60
  -5   4   7    3.60    0.40
  -4   4   7    0.80    0.30
  -3   4   7    8.60    0.30
  -2   4   7    0.50    0.20
  -1   4   7   28.70    0.40
   0   4   7   15.80    0.40
   1   4   7    7.70    0.30
   2   4   7    5.00    0.30
   3   4   7    0.30    0.30
   4   4   7    0.10    0.30
   5   4   7    3.40    0.50
   6   4   7    0.80    0.50
   7   4   7    1.50    0.60
   8   4   7    0.70    1.20
  -9   5   7    1.80    1.60
  -8   5   7    0.10    1.30
  -7   5   7   17.80    1.30
  -6   5   7    0.10    0.60
  -5   5   7    3.90    0.50
  -4   5   7   10.10    0.40
  -3   5   7   30.50    0.50
  -2   5   7   45.60    0.70
  -1   5   7    0.40    0.20
   0   5   7   94.19    1.00
   1   5   7   87.09    0.80
   2   5   7  178.58    1.40
   3   5   7    3.50    0.30
   4   5   7    9.60    0.50
   5   5   7    0.90    0.40
   6   5   7    3.80    0.60
   7   5   7    0.30    0.70
   8   5   7    0.20    1.20
  -9   6   7    2.30    1.60
  -8   6   7    2.00    1.30
  -7   6   7    0.80    1.00
  -6   6   7    8.10    0.80
  -5   6   7   19.60    0.70
  -4   6   7   24.50    0.60
  -3   6   7    6.20    0.30
  -2   6   7   33.00    0.50
  -1   6   7    1.90    0.20
   0   6   7   18.90    0.40
   1   6   7   13.90    0.30
   2   6   7    9.00    0.60
   3   6   7    3.20    0.40
   4   6   7    2.80    0.40
   5   6   7    0.20    0.50
   6   6   7    4.20    0.70
   7   6   7    3.70    0.90
   8   6   7    2.50    1.40
  -9   7   7    0.60    2.60
  -8   7   7    0.80    1.30
  -7   7   7    0.50    1.10
  -6   7   7    7.70    0.80
  -5   7   7   13.00    0.70
  -4   7   7    0.40    0.40
  -3   7   7    2.40    0.30
  -2   7   7    0.10    0.40
  -1   7   7    0.10    0.20
   0   7   7  316.07    2.80
   1   7   7    1.90    0.30
   2   7   7    1.60    0.50
   3   7   7    0.90    0.40
   4   7   7  106.79    1.40
   5   7   7    2.10    0.60
   6   7   7    0.10    0.80
   7   7   7    3.00    1.30
   8   7   7    0.00    1.50
  -8   8   7    1.70    1.40
  -7   8   7    3.50    0.90
  -6   8   7    0.30    0.70
  -5   8   7   18.40    0.80
  -4   8   7    0.80    0.40
  -3   8   7   57.59    0.80
  -2   8   7    3.60    0.50
  -1   8   7   14.20    0.40
   0   8   7    0.10    0.30
   1   8   7    1.60    0.30
   2   8   7    0.40    0.60
   3   8   7    3.10    0.40
   4   8   7    1.50    0.50
   5   8   7    1.10    0.70
   6   8   7    1.50    0.90
   7   8   7    0.00    1.30
  -8   9   7    1.00    1.50
  -7   9   7   12.20    1.10
  -6   9   7    1.30    0.80
  -5   9   7   15.50    0.80
  -4   9   7    2.80    0.60
  -3   9   7    2.90    0.40
  -2   9   7    1.50    0.60
  -1   9   7    1.20    0.30
   0   9   7    6.90    0.40
   1   9   7    0.90    0.30
   2   9   7    0.70    0.70
   3   9   7   18.20    0.80
   4   9   7    3.30    0.70
   5   9   7    0.40    0.90
   6   9   7    0.00    0.90
   7   9   7    5.80    1.60
  -8  10   7    0.80    1.50
  -7  10   7    4.60    1.10
  -6  10   7    1.00    0.90
  -5  10   7    0.30    0.70
  -4  10   7    0.00    0.60
  -3  10   7   54.89    1.10
  -2  10   7    1.40    0.80
  -1  10   7    0.20    0.30
   0  10   7   10.10    0.70
   1  10   7   84.89    1.30
   2  10   7    1.60    0.80
   3  10   7    0.60    0.60
   4  10   7    0.20    0.70
   5  10   7   33.60    2.20
   6  10   7    4.90    1.50
   7  10   7    1.70    1.60
  -7  11   7    0.90    1.10
  -6  11   7    1.10    0.90
  -5  11   7   14.80    0.90
  -4  11   7    5.80    0.70
  -3  11   7    3.30    0.60
  -2  11   7   26.80    1.20
  -1  11   7    0.00    0.50
   0  11   7    2.20    0.70
   1  11   7    0.70    0.50
   2  11   7    9.10    0.90
   3  11   7    5.30    0.80
   4  11   7    0.60    0.80
   6  11   7    2.40    1.60
  -7  12   7    6.80    1.30
  -6  12   7    2.90    1.10
  -5  12   7    5.60    0.80
  -4  12   7    0.30    0.70
  -3  12   7    5.70    0.80
  -2  12   7    0.60    1.00
  -1  12   7    0.40    0.60
   0  12   7   22.90    1.10
   1  12   7    1.00    0.70
   2  12   7    3.20    1.20
   3  12   7   15.30    1.00
   4  12   7    7.00    1.20
   5  12   7    9.40    1.80
  -6  13   7    1.10    1.30
  -5  13   7    0.10    1.10
  -4  13   7    1.00    0.80
  -3  13   7    5.70    0.80
  -2  13   7   20.50    1.30
  -1  13   7    0.30    0.70
   0  13   7    0.50    1.00
   1  13   7    0.40    0.70
   2  13   7   23.10    1.40
   3  13   7    0.50    0.90
   4  13   7    0.00    1.10
  -6  14   7    3.20    1.40
  -5  14   7   18.20    1.50
  -4  14   7    4.40    1.00
  -3  14   7    2.20    0.80
  -2  14   7    0.10    1.30
  -1  14   7   23.10    1.20
   0  14   7    2.50    1.00
   1  14   7    1.20    0.80
   2  14   7    0.90    1.40
   3  14   7    0.10    0.90
   4  14   7    0.10    1.30
  -5  15   7    0.40    1.40
  -4  15   7    1.30    1.10
  -3  15   7    0.40    0.90
  -2  15   7    2.00    1.40
  -1  15   7    0.40    0.90
   0  15   7    2.70    1.20
   1  15   7   10.80    1.00
   2  15   7    4.40    1.60
   3  15   7    0.00    1.00
   4  15   7    3.90    1.70
  -4  16   7    0.10    1.10
  -3  16   7    2.20    1.00
  -2  16   7   18.60    1.80
  -1  16   7   24.70    1.30
   0  16   7    0.50    1.30
   1  16   7    0.20    1.00
   2  16   7    1.50    1.80
   3  16   7    5.60    1.30
  -3  17   7    0.10    1.20
  -2  17   7    0.20    1.90
  -1  17   7    0.00    1.10
   0  17   7   19.70    1.70
   1  17   7    0.10    1.10
   2  17   7    0.40    2.00
  -2 -17   8    0.00    2.00
  -1 -17   8    0.60    1.10
   0 -17   8    0.50    1.50
   1 -17   8   32.90    1.50
   2 -17   8    0.00    4.20
  -4 -16   8    0.80    1.60
  -3 -16   8    0.60    1.10
  -2 -16   8    8.50    1.70
  -1 -16   8   10.40    1.10
   0 -16   8   16.00    1.40
   1 -16   8    2.00    0.80
   2 -16   8    1.80    1.40
   3 -16   8    1.90    1.00
  -5 -15   8    0.20    1.40
  -4 -15   8    0.10    0.60
  -3 -15   8   11.00    1.20
  -2 -15   8    0.00    1.50
  -1 -15   8    0.00    0.80
   0 -15   8    0.60    1.00
   1 -15   8    1.20    0.70
   2 -15   8    1.60    1.10
   3 -15   8    0.70    0.80
   4 -15   8    0.80    1.00
  -5 -14   8    0.30    0.80
  -4 -14   8    0.90    0.60
  -3 -14   8    0.50    0.40
  -2 -14   8   13.00    1.40
  -1 -14   8    1.80    0.70
   0 -14   8    2.50    1.00
   1 -14   8    0.70    0.50
   2 -14   8   25.90    1.10
   3 -14   8    0.70    0.80
   4 -14   8    0.30    0.90
   5 -14   8    1.90    1.10
  -6 -13   8    0.20    0.90
  -5 -13   8   11.90    0.80
  -4 -13   8    7.20    0.60
  -3 -13   8    8.90    0.60
  -2 -13   8    1.20    1.10
  -1 -13   8   21.70    1.00
   0 -13   8    0.10    0.80
   1 -13   8    0.20    0.50
   2 -13   8    2.20    1.00
   3 -13   8    0.60    0.70
   4 -13   8    0.20    0.80
   5 -13   8    0.30    0.90
   6 -13   8    0.90    1.10
  -6 -12   8    0.50    0.80
  -5 -12   8    0.00    0.60
  -4 -12   8    0.20    0.50
  -3 -12   8    0.80    0.40
  -2 -12   8    0.40    1.00
  -1 -12   8   11.10    0.70
   0 -12   8    0.20    0.60
   1 -12   8    2.40    0.40
   2 -12   8    5.10    0.90
   3 -12   8    0.80    0.60
   4 -12   8    0.80    0.70
   5 -12   8    0.20    0.90
   6 -12   8    1.90    1.10
  -7 -11   8    4.00    1.20
  -6 -11   8    0.20    0.70
  -5 -11   8    3.30    0.60
  -4 -11   8    3.20    0.50
  -3 -11   8    0.80    0.40
  -2 -11   8    0.00    0.90
  -1 -11   8   45.40    1.00
   0 -11   8    0.40    0.50
   1 -11   8    0.80    0.40
   2 -11   8    0.00    0.80
   3 -11   8   18.30    0.80
   4 -11   8    0.30    0.60
   5 -11   8    0.40    0.80
   6 -11   8    0.00    0.90
   7 -11   8    6.50    1.30
  -7 -10   8    0.30    1.10
  -6 -10   8    1.20    0.70
  -5 -10   8    5.60    0.60
  -4 -10   8    5.00    0.50
  -3 -10   8    8.60    0.50
  -2 -10   8   25.90    1.10
  -1 -10   8    0.10    0.40
   0 -10   8    0.60    0.50
   1 -10   8    4.20    0.40
   2 -10   8    6.00    0.70
   3 -10   8    1.10    0.50
   4 -10   8    0.00    0.60
   5 -10   8    4.80    0.70
   6 -10   8    0.70    0.90
   7 -10   8    1.70    1.10
  -8  -9   8    0.40    1.30
  -7  -9   8    2.20    1.10
  -6  -9   8   18.70    0.90
  -5  -9   8    6.60    0.60
  -4  -9   8    0.40    0.40
  -3  -9   8    2.10    0.40
  -2  -9   8    0.00    0.20
  -1  -9   8   13.90    0.50
   0  -9   8    0.40    0.40
   1  -9   8   22.90    0.60
   2  -9   8    0.90    0.60
   3  -9   8   23.60    0.80
   4  -9   8    0.20    0.50
   5  -9   8    1.80    0.70
   6  -9   8    1.80    0.80
   7  -9   8    5.70    1.10
  -8  -8   8    6.10    1.30
  -7  -8   8    0.10    1.00
  -6  -8   8    1.40    0.60
  -5  -8   8    3.20    0.50
  -4  -8   8   48.40    0.90
  -3  -8   8    3.50    0.30
  -2  -8   8    3.50    0.20
  -1  -8   8    1.50    0.30
   0  -8   8   25.50    0.60
   1  -8   8    0.40    0.30
   2  -8   8    0.40    0.50
   3  -8   8    0.40    0.40
   4  -8   8    1.70    0.50
   5  -8   8   10.20    0.70
   6  -8   8    6.30    0.80
   7  -8   8    0.40    1.00
   8  -8   8    3.90    1.30
  -8  -7   8    0.60    1.10
  -7  -7   8   45.90    1.60
  -6  -7   8   28.30    1.00
  -5  -7   8    6.70    0.60
  -4  -7   8    0.20    0.40
  -3  -7   8   23.40    0.60
  -2  -7   8    1.80    0.20
  -1  -7   8    0.10    0.20
   0  -7   8    2.70    0.30
   1  -7   8   78.59    0.90
   2  -7   8    6.30    0.40
   3  -7   8    0.70    0.30
   4  -7   8    0.10    0.40
   5  -7   8    0.20    0.50
   6  -7   8    0.20    0.60
   7  -7   8    3.50    0.80
   8  -7   8    1.00    1.20
  -8  -6   8   25.60    1.70
  -7  -6   8   10.40    1.10
  -6  -6   8    6.30    0.60
  -5  -6   8    0.10    0.40
  -4  -6   8    7.80    0.90
  -3  -6   8    0.10    0.30
  -2  -6   8   23.70    0.40
  -1  -6   8   33.60    0.50
   0  -6   8    2.30    0.20
   1  -6   8    8.70    0.20
   2  -6   8  127.99    1.30
   3  -6   8    1.30    0.40
   4  -6   8   26.60    0.90
   5  -6   8    6.40    0.70
   6  -6   8    0.20    0.60
   7  -6   8    0.30    0.70
   8  -6   8    0.40    0.90
  -9  -5   8    8.90    1.70
  -8  -5   8   16.90    1.50
  -7  -5   8    0.50    0.80
  -6  -5   8   31.60    0.90
  -5  -5   8    5.70    0.50
  -4  -5   8   12.50    0.50
  -3  -5   8   76.09    1.00
  -2  -5   8    3.30    0.20
  -1  -5   8   11.10    0.30
   0  -5   8    3.30    0.20
   1  -5   8   86.09    1.10
   2  -5   8    0.20    0.20
   3  -5   8    0.10    0.30
   4  -5   8   65.79    1.00
   5  -5   8    1.40    0.50
   6  -5   8    0.60    0.60
   7  -5   8    0.00    0.90
   8  -5   8    0.80    0.90
  -9  -4   8    4.00    1.60
  -8  -4   8    0.40    1.20
  -7  -4   8    0.40    0.90
  -6  -4   8   26.20    0.80
  -5  -4   8    9.90    0.50
  -4  -4   8    2.80    0.40
  -3  -4   8    0.30    0.20
  -2  -4   8    2.30    0.20
  -1  -4   8    7.50    0.30
   0  -4   8    0.00    0.20
   1  -4   8   14.10    0.50
   2  -4   8  180.08    1.60
   3  -4   8    0.10    0.20
   4  -4   8    0.80    0.40
   5  -4   8   16.60    0.70
   6  -4   8    6.00    0.40
   7  -4   8    1.00    0.40
   8  -4   8    0.10    0.60
  -9  -3   8    1.60    1.50
  -8  -3   8    6.20    1.20
  -7  -3   8    0.20    0.90
  -6  -3   8    0.60    0.50
  -5  -3   8   56.99    0.90
  -4  -3   8    2.50    0.40
  -3  -3   8   44.00    0.60
  -2  -3   8    0.50    0.10
  -1  -3   8  106.29    1.00
   0  -3   8   81.89    1.10
   1  -3   8   33.90    0.70
   2  -3   8    1.50    0.20
   3  -3   8   18.40    0.40
   4  -3   8    0.70    0.40
   5  -3   8    2.80    0.20
   6  -3   8    4.00    0.40
   7  -3   8    0.40    0.40
   8  -3   8    1.00    0.60
  -9  -2   8    0.10    1.50
  -8  -2   8   18.30    1.40
  -7  -2   8    0.10    0.90
  -6  -2   8    9.90    0.60
  -5  -2   8    9.10    0.50
  -4  -2   8   14.20    0.50
  -3  -2   8   29.70    0.50
  -2  -2   8   29.80    0.30
  -1  -2   8    2.60    0.20
   0  -2   8   24.50    0.40
   1  -2   8    1.80    0.20
   2  -2   8    1.40    0.20
   3  -2   8    1.90    0.20
   4  -2   8    0.40    0.10
   5  -2   8   18.10    0.50
   6  -2   8    0.10    0.40
   7  -2   8    1.80    0.50
   8  -2   8    0.30    0.60
   9  -2   8    2.20    1.80
  -9  -1   8    1.80    1.50
  -8  -1   8    2.80    1.20
  -7  -1   8    2.50    0.90
  -6  -1   8    5.00    0.60
  -5  -1   8    9.60    0.50
  -4  -1   8   28.90    0.60
  -3  -1   8    2.20    0.20
  -2  -1   8   56.09    0.50
  -1  -1   8   46.00    0.40
   0  -1   8    0.70    0.10
   1  -1   8    3.20    0.20
   2  -1   8   17.70    0.40
   3  -1   8   33.40    0.50
   4  -1   8    0.70    0.20
   5  -1   8    0.30    0.30
   6  -1   8    4.30    0.50
   7  -1   8    5.50    0.60
   8  -1   8    0.90    0.60
   9  -1   8    0.20    1.40
  -9   0   8    2.60    2.50
  -8   0   8    5.60    1.20
  -7   0   8    4.80    1.00
  -6   0   8    0.50    0.50
  -5   0   8    1.80    0.40
  -4   0   8  124.59    1.10
  -3   0   8    3.40    0.20
  -2   0   8    5.60    0.20
  -1   0   8    0.10    0.10
   0   0   8  555.34    5.10
   1   0   8    1.80    0.20
   2   0   8    0.10    0.10
   3   0   8    4.60    0.20
   4   0   8    4.70    0.30
   5   0   8    9.20    0.50
   6   0   8    8.00    0.50
   7   0   8    0.20    0.50
   8   0   8   17.70    1.00
   9   0   8    0.70    1.30
  -9   1   8    2.80    2.80
  -8   1   8    4.10    1.20
  -7   1   8    4.60    1.00
  -6   1   8    2.20    0.70
  -5   1   8   24.20    0.60
  -4   1   8    3.40    0.30
  -3   1   8    0.20    0.20
  -2   1   8   78.89    0.80
  -1   1   8   13.20    0.20
   0   1   8    3.50    0.10
   1   1   8  101.79    0.80
   2   1   8   34.00    0.40
   3   1   8    0.50    0.20
   4   1   8    4.30    0.30
   5   1   8   30.60    0.70
   6   1   8    0.50    0.50
   7   1   8    0.50    0.50
   8   1   8    2.60    0.80
   9   1   8    0.00    2.50
  -9   2   8    1.80    2.50
  -8   2   8    1.10    1.90
  -7   2   8    9.40    1.20
  -6   2   8    0.10    0.60
  -5   2   8   17.00    0.60
  -4   2   8    4.50    0.30
  -3   2   8    2.30    0.20
  -2   2   8    0.30    0.20
  -1   2   8  155.78    1.40
   0   2   8  159.38    1.70
   1   2   8    6.30    0.20
   2   2   8    4.60    0.20
   3   2   8   10.40    0.40
   4   2   8   25.00    0.60
   5   2   8    0.10    0.30
   6   2   8    3.90    0.50
   7   2   8   12.60    0.80
   8   2   8    2.50    0.80
   9   2   8    1.90    3.10
  -9   3   8    0.10    2.50
  -8   3   8    0.30    1.90
  -7   3   8    9.30    1.10
  -6   3   8    5.00    0.60
  -5   3   8    0.40    0.40
  -4   3   8    2.90    0.30
  -3   3   8  191.98    1.50
  -2   3   8    4.60    0.30
  -1   3   8    2.40    0.20
   0   3   8   43.80    0.70
   1   3   8   50.89    0.60
   2   3   8    5.20    0.30
   3   3   8    0.00    0.20
   4   3   8    0.40    0.30
   5   3   8    1.00    0.40
   6   3   8    3.30    0.60
   7   3   8    0.10    0.60
   8   3   8    5.00    0.90
  -9   4   8    1.50    2.50
  -8   4   8    1.90    2.00
  -7   4   8   13.30    1.20
  -6   4   8   37.10    1.00
  -5   4   8   11.70    0.50
  -4   4   8   11.60    0.40
  -3   4   8    0.90    0.20
  -2   4   8    9.90    0.30
  -1   4   8   17.30    0.30
   0   4   8   17.70    0.40
   1   4   8    2.30    0.20
   2   4   8    0.80    0.30
   3   4   8    0.80    0.30
   4   4   8    2.90    0.40
   5   4   8    3.60    0.50
   6   4   8    0.20    0.50
   7   4   8    0.80    0.60
   8   4   8    0.40    1.10
  -9   5   8   11.20    2.20
  -8   5   8   24.70    1.70
  -7   5   8    3.70    1.10
  -6   5   8    0.20    0.60
  -5   5   8   13.80    0.60
  -4   5   8    5.50    0.40
  -3   5   8   43.00    0.60
  -2   5   8    0.90    0.30
  -1   5   8   26.20    0.40
   0   5   8    1.60    0.20
   1   5   8   72.99    0.70
   2   5   8    6.50    0.50
   3   5   8   52.59    0.80
   4   5   8   31.70    0.70
   5   5   8   37.20    1.00
   6   5   8    4.30    0.70
   7   5   8    0.40    0.90
   8   5   8    0.00    1.40
  -9   6   8    4.00    1.70
  -8   6   8    0.50    1.30
  -7   6   8   75.79    2.10
  -6   6   8   32.60    1.20
  -5   6   8    0.30    0.40
  -4   6   8    0.60    0.40
  -3   6   8    2.60    0.30
  -2   6   8   78.09    0.80
  -1   6   8   10.50    0.30
   0   6   8    1.60    0.30
   1   6   8   31.40    0.50
   2   6   8   39.80    0.70
   3   6   8    2.10    0.40
   4   6   8    0.20    0.40
   5   6   8    0.30    0.50
   6   6   8   20.40    1.00
   7   6   8    1.20    0.90
   8   6   8    0.00    1.40
  -9   7   8    8.10    3.20
  -8   7   8    6.30    1.40
  -7   7   8    0.00    1.10
  -6   7   8   10.70    0.90
  -5   7   8   48.30    0.90
  -4   7   8   27.10    0.70
  -3   7   8    1.20    0.30
  -2   7   8    1.40    0.50
  -1   7   8    9.20    0.30
   0   7   8    5.50    0.30
   1   7   8   12.30    0.40
   2   7   8    1.50    0.60
   3   7   8   19.30    0.70
   4   7   8    1.70    0.60
   5   7   8    1.10    0.60
   6   7   8    5.70    0.90
   7   7   8    1.40    1.00
   8   7   8    0.70    1.60
  -8   8   8    1.40    1.30
  -7   8   8   11.40    1.30
  -6   8   8    5.50    0.90
  -5   8   8    1.10    0.60
  -4   8   8   36.50    0.80
  -3   8   8    0.60    0.40
  -2   8   8   57.49    0.90
  -1   8   8    0.10    0.30
   0   8   8   12.70    0.50
   1   8   8   15.40    0.50
   2   8   8    5.40    0.70
   3   8   8    3.50    0.50
   4   8   8    3.60    0.60
   5   8   8    1.70    0.80
   6   8   8    1.00    0.90
   7   8   8    0.90    1.30
  -8   9   8    3.90    1.50
  -7   9   8    2.90    1.00
  -6   9   8    7.40    0.90
  -5   9   8   10.10    0.80
  -4   9   8   10.20    0.70
  -3   9   8    0.20    0.40
  -2   9   8    0.20    0.70
  -1   9   8   11.40    0.50
   0   9   8    0.00    0.50
   1   9   8    1.40    0.40
   2   9   8    1.80    0.80
   3   9   8    2.80    0.60
   4   9   8    1.30    0.70
   5   9   8    0.10    0.90
   6   9   8   10.10    1.10
   7   9   8    0.50    1.50
  -8  10   8    0.00    1.60
  -7  10   8    0.20    1.10
  -6  10   8    2.80    0.90
  -5  10   8    0.00    0.70
  -4  10   8    0.40    0.60
  -3  10   8    7.20    0.80
  -2  10   8    1.00    0.80
  -1  10   8    0.30    0.50
   0  10   8   10.30    0.70
   1  10   8    2.60    0.50
   2  10   8    0.60    1.00
   3  10   8    0.90    0.60
   4  10   8   20.50    1.00
   5  10   8    0.50    0.90
   6  10   8    0.70    1.00
   7  10   8    0.10    1.70
  -7  11   8    4.60    1.40
  -6  11   8    0.80    1.20
  -5  11   8    0.10    0.80
  -4  11   8    1.60    0.80
  -3  11   8   49.50    1.30
  -2  11   8    0.10    1.00
  -1  11   8   10.40    0.70
   0  11   8    0.40    0.70
   1  11   8    0.90    0.50
   2  11   8    0.00    1.10
   3  11   8    2.40    0.80
   4  11   8    0.40    0.70
   5  11   8    0.10    1.40
   6  11   8    8.60    1.80
  -7  12   8    0.00    1.50
  -6  12   8    1.70    1.30
  -5  12   8    1.00    0.90
  -4  12   8    4.60    0.90
  -3  12   8    0.00    0.70
  -2  12   8    1.10    1.20
  -1  12   8   74.19    1.50
   0  12   8    2.10    0.90
   1  12   8    0.50    0.60
   2  12   8    4.40    1.30
   3  12   8    0.80    0.80
   4  12   8    2.90    0.90
   5  12   8    1.60    1.20
   6  12   8    5.20    1.90
  -6  13   8    1.10    1.40
  -5  13   8    1.10    1.00
  -4  13   8    7.20    1.00
  -3  13   8   18.70    1.10
  -2  13   8    1.20    1.20
  -1  13   8    1.60    0.80
   0  13   8    0.20    1.00
   1  13   8    3.10    0.80
   2  13   8    0.00    1.70
   3  13   8    0.50    1.20
   4  13   8    0.10    1.20
   5  13   8    4.80    2.10
  -6  14   8    9.00    1.60
  -5  14   8    2.00    1.30
  -4  14   8    1.50    1.00
  -3  14   8    0.20    0.90
  -2  14   8   17.30    1.50
  -1  14   8    1.30    0.80
   0  14   8    1.60    1.00
   1  14   8    0.00    0.80
   2  14   8    6.00    1.50
   3  14   8    0.00    1.30
   4  14   8    1.70    1.40
  -5  15   8    1.40    1.50
  -4  15   8    0.10    1.20
  -3  15   8    0.60    1.00
  -2  15   8    0.30    1.50
  -1  15   8    5.40    1.00
   0  15   8    3.60    1.30
   1  15   8    8.90    1.10
   2  15   8    1.40    1.60
   3  15   8    1.90    1.60
   4  15   8    0.90    1.50
  -4  16   8    2.10    1.30
  -3  16   8    2.30    1.10
  -2  16   8   17.90    1.80
  -1  16   8    0.40    1.00
   0  16   8    4.90    1.40
   1  16   8    2.40    1.10
   2  16   8    9.00    1.90
   3  16   8    1.60    1.70
  -3  17   8    1.10    2.40
  -2  17   8    0.00    2.40
  -1  17   8    1.50    1.10
   0  17   8    0.20    1.60
   1  17   8    0.40    1.20
  -1 -17   9    0.10    1.00
   0 -17   9    2.70    1.40
   1 -17   9    0.30    0.90
  -3 -16   9    3.30    1.20
  -2 -16   9    1.90    1.60
  -1 -16   9   12.20    1.10
   0 -16   9    0.50    1.20
   1 -16   9    1.40    0.90
   2 -16   9    3.70    1.40
   3 -16   9    1.40    0.90
  -4 -15   9    5.70    1.40
  -3 -15   9    1.00    1.00
  -2 -15   9    0.00    1.40
  -1 -15   9    0.10    0.80
   0 -15   9    1.60    1.10
   1 -15   9    0.20    0.70
   2 -15   9    0.40    1.20
   3 -15   9    9.90    1.00
   4 -15   9    4.90    1.10
  -5 -14   9    0.20    0.70
  -4 -14   9    0.20    0.60
  -3 -14   9    6.00    1.00
  -2 -14   9    0.90    1.30
  -1 -14   9    1.00    0.70
   0 -14   9    0.50    0.90
   1 -14   9   31.80    1.00
   2 -14   9    1.20    1.00
   3 -14   9    2.40    0.80
   4 -14   9    2.40    0.90
   5 -14   9    0.50    1.00
  -6 -13   9    7.80    0.90
  -5 -13   9    3.00    0.70
  -4 -13   9   16.20    0.70
  -3 -13   9    0.00    0.70
  -2 -13   9   18.70    1.20
  -1 -13   9    5.80    0.70
   0 -13   9    8.80    0.90
   1 -13   9    3.50    0.50
   2 -13   9    1.50    1.00
   3 -13   9    0.20    0.70
   4 -13   9    0.10    0.80
   5 -13   9    0.60    1.00
  -6 -12   9    0.80    0.80
  -5 -12   9    0.30    0.60
  -4 -12   9    1.00    0.50
  -3 -12   9    0.60    0.30
  -2 -12   9    1.20    1.00
  -1 -12   9    3.00    0.60
   0 -12   9   63.79    1.30
   1 -12   9    6.90    0.50
   2 -12   9    2.40    0.90
   3 -12   9    2.20    0.70
   4 -12   9    0.00    0.70
   5 -12   9    0.10    0.90
   6 -12   9    1.30    1.10
  -7 -11   9    0.60    1.00
  -6 -11   9    3.90    0.70
  -5 -11   9    0.60    0.60
  -4 -11   9    0.40    0.40
  -3 -11   9    0.70    0.40
  -2 -11   9   39.60    1.30
  -1 -11   9    0.20    0.50
   0 -11   9    2.00    0.60
   1 -11   9    9.00    0.50
   2 -11   9    0.10    0.80
   3 -11   9    4.10    0.60
   4 -11   9    2.40    0.70
   5 -11   9    4.30    0.80
   6 -11   9   13.90    1.20
  -7 -10   9    4.20    1.00
  -6 -10   9    1.10    0.70
  -5 -10   9    4.60    0.60
  -4 -10   9    6.50    0.50
  -3 -10   9    3.00    0.40
  -2 -10   9    0.40    0.80
  -1 -10   9   42.60    0.90
   0 -10   9    3.60    0.50
   1 -10   9    0.30    0.40
   2 -10   9    2.00    0.70
   3 -10   9    0.20    0.50
   4 -10   9    0.10    0.60
   5 -10   9    0.00    0.70
   6 -10   9    1.50    0.90
   7 -10   9    2.50    1.10
  -8  -9   9    0.20    1.50
  -7  -9   9   12.50    1.10
  -6  -9   9    0.30    0.60
  -5  -9   9    2.60    0.50
  -4  -9   9    2.60    0.40
  -3  -9   9   15.40    0.50
  -2  -9   9    0.80    0.70
  -1  -9   9    0.30    0.30
   0  -9   9    5.50    0.40
   1  -9   9    9.60    0.50
   2  -9   9   21.30    0.70
   3  -9   9    1.20    0.50
   4  -9   9    5.20    0.60
   5  -9   9    3.80    0.70
   6  -9   9    8.10    0.90
   7  -9   9    3.20    1.10
  -8  -8   9    1.00    1.30
  -7  -8   9    0.30    0.90
  -6  -8   9    7.00    0.70
  -5  -8   9   23.60    0.80
  -4  -8   9    4.00    0.40
  -3  -8   9    1.80    0.30
  -2  -8   9    0.60    0.70
  -1  -8   9  137.79    1.40
   0  -8   9    4.10    0.40
   1  -8   9    0.40    0.30
   2  -8   9    0.50    0.70
   3  -8   9    5.30    0.50
   4  -8   9   11.70    0.60
   5  -8   9    2.20    0.60
   6  -8   9    1.40    0.70
   7  -8   9    1.90    1.00
   8  -8   9    1.40    3.10
  -8  -7   9    3.40    1.30
  -7  -7   9   15.60    1.30
  -6  -7   9    6.90    0.70
  -5  -7   9    0.40    0.50
  -4  -7   9    4.20    0.40
  -3  -7   9   35.50    0.70
  -2  -7   9    0.60    0.60
  -1  -7   9    0.70    0.30
   0  -7   9    0.10    0.30
   1  -7   9    4.30    0.20
   2  -7   9    4.40    0.40
   3  -7   9    8.90    0.50
   4  -7   9    3.70    0.50
   5  -7   9    0.40    0.50
   6  -7   9    0.20    0.60
   7  -7   9    2.60    0.80
   8  -7   9    0.00    1.00
  -8  -6   9    2.20    1.30
  -7  -6   9    7.90    1.10
  -6  -6   9   60.89    1.20
  -5  -6   9    2.90    0.50
  -4  -6   9    1.10    0.40
  -3  -6   9    7.30    0.40
  -2  -6   9   19.60    1.00
  -1  -6   9   33.40    0.50
   0  -6   9    0.20    0.20
   1  -6   9   29.40    0.60
   2  -6   9   15.60    0.40
   3  -6   9   68.59    1.00
   4  -6   9    0.70    0.40
   5  -6   9   42.00    1.00
   6  -6   9    3.90    0.60
   7  -6   9    1.70    0.80
   8  -6   9    0.40    0.90
  -9  -5   9    4.60    3.50
  -8  -5   9    2.30    1.20
  -7  -5   9    3.90    1.00
  -6  -5   9    7.80    0.60
  -5  -5   9   15.40    0.70
  -4  -5   9  122.79    1.50
  -3  -5   9    4.20    0.30
  -2  -5   9   17.70    0.60
  -1  -5   9   38.70    0.50
   0  -5   9   45.60    0.70
   1  -5   9   10.50    0.40
   2  -5   9    3.50    0.20
   3  -5   9   20.40    0.50
   4  -5   9    0.80    0.40
   5  -5   9    8.40    0.60
   6  -5   9    0.70    0.60
   7  -5   9    2.60    1.00
   8  -5   9    0.80    1.00
  -9  -4   9    0.10    1.50
  -8  -4   9    1.80    1.20
  -7  -4   9   50.89    1.70
  -6  -4   9    0.90    0.50
  -5  -4   9    0.30    0.40
  -4  -4   9    6.60    0.40
  -3  -4   9   19.40    0.40
  -2  -4   9    6.20    0.50
  -1  -4   9    0.10    0.10
   0  -4   9    8.10    0.40
   1  -4   9    0.40    0.30
   2  -4   9    0.20    0.20
   3  -4   9    0.20    0.30
   4  -4   9    0.40    0.40
   5  -4   9   74.99    1.40
   6  -4   9    0.30    0.50
   7  -4   9    1.90    0.70
   8  -4   9    0.00    1.10
  -9  -3   9   20.30    1.80
  -8  -3   9    2.10    1.10
  -7  -3   9    3.30    0.90
  -6  -3   9   11.20    0.60
  -5  -3   9    7.60    0.50
  -4  -3   9   28.20    0.60
  -3  -3   9    0.20    0.20
  -2  -3   9  156.58    1.10
  -1  -3   9    0.30    0.20
   0  -3   9   25.00    0.50
   1  -3   9    0.90    0.30
   2  -3   9   10.50    0.30
   3  -3   9    3.60    0.40
   4  -3   9   17.20    0.70
   5  -3   9    8.00    0.60
   6  -3   9    1.60    0.70
   7  -3   9    2.50    0.40
   8  -3   9    0.60    0.50
  -9  -2   9    5.10    1.60
  -8  -2   9    1.80    1.10
  -7  -2   9   31.40    1.40
  -6  -2   9    0.70    0.50
  -5  -2   9   11.10    0.50
  -4  -2   9   24.40    0.60
  -3  -2   9    3.10    0.20
  -2  -2   9    3.30    0.20
  -1  -2   9    4.70    0.20
   0  -2   9  109.49    1.30
   1  -2   9   21.40    0.50
   2  -2   9    0.10    0.20
   3  -2   9    0.30    0.30
   4  -2   9    4.70    0.50
   5  -2   9    6.20    0.30
   6  -2   9    1.50    0.40
   7  -2   9    0.20    0.50
   8  -2   9    0.80    0.60
  -9  -1   9    9.50    1.70
  -8  -1   9    0.30    1.10
  -7  -1   9    4.50    1.00
  -6  -1   9   13.90    0.70
  -5  -1   9    0.70    0.40
  -4  -1   9    0.30    0.30
  -3  -1   9   46.00    0.50
  -2  -1   9    3.50    0.20
  -1  -1   9   28.70    0.40
   0  -1   9    4.90    0.20
   1  -1   9    2.00    0.20
   2  -1   9  218.08    2.00
   3  -1   9    4.40    0.30
   4  -1   9    1.00    0.20
   5  -1   9    0.40    0.30
   6  -1   9    0.80    0.40
   7  -1   9    5.40    0.60
   8  -1   9    2.80    0.70
  -9   0   9    1.70    1.50
  -8   0   9    0.80    1.20
  -7   0   9    1.60    1.00
  -6   0   9    0.50    0.50
  -5   0   9   19.10    0.70
  -4   0   9    0.40    0.30
  -3   0   9   15.60    0.30
  -2   0   9    0.00    0.20
  -1   0   9   41.10    0.40
   0   0   9    2.10    0.20
   1   0   9   38.20    0.50
   2   0   9    0.20    0.30
   3   0   9    1.00    0.20
   4   0   9   12.20    0.40
   5   0   9    7.30    0.50
   6   0   9    2.10    0.50
   7   0   9    0.00    0.50
   8   0   9    0.30    0.70
  -9   1   9    0.70    2.40
  -8   1   9    8.60    1.30
  -7   1   9    4.20    1.00
  -6   1   9   17.80    0.80
  -5   1   9    2.00    0.50
  -4   1   9   31.90    0.60
  -3   1   9   84.29    0.80
  -2   1   9    0.50    0.20
  -1   1   9    0.40    0.10
   0   1   9    0.10    0.10
   1   1   9   15.30    0.20
   2   1   9    1.20    0.10
   3   1   9    1.50    0.20
   4   1   9    7.20    0.40
   5   1   9    0.70    0.40
   6   1   9    1.40    0.50
   7   1   9    6.10    0.70
   8   1   9   27.10    1.10
  -9   2   9    1.80    2.50
  -8   2   9    8.80    1.40
  -7   2   9    3.40    1.10
  -6   2   9   17.00    0.90
  -5   2   9    7.30    0.50
  -4   2   9    0.90    0.30
  -3   2   9    0.50    0.20
  -2   2   9   38.90    0.50
  -1   2   9   35.60    0.40
   0   2   9   26.20    0.40
   1   2   9   26.50    0.30
   2   2   9   11.70    0.30
   3   2   9   44.50    0.60
   4   2   9    1.80    0.30
   5   2   9    1.50    0.40
   6   2   9    0.30    0.50
   7   2   9    6.20    0.70
   8   2   9    1.20    0.80
  -9   3   9    1.20    2.60
  -8   3   9    3.00    2.00
  -7   3   9    2.70    1.00
  -6   3   9    5.00    0.80
  -5   3   9    0.50    0.40
  -4   3   9  199.78    1.70
  -3   3   9    0.20    0.20
  -2   3   9    2.20    0.30
  -1   3   9    0.40    0.20
   0   3   9   73.49    1.10
   1   3   9   10.30    0.30
   2   3   9    2.00    0.40
   3   3   9    3.00    0.30
   4   3   9    0.40    0.30
   5   3   9    6.20    0.50
   6   3   9    0.20    0.50
   7   3   9    0.10    0.70
   8   3   9    9.10    1.00
  -9   4   9    0.00    2.50
  -8   4   9    0.80    2.10
  -7   4   9    3.70    1.10
  -6   4   9   57.59    1.40
  -5   4   9    1.40    0.40
  -4   4   9    0.70    0.30
  -3   4   9    0.10    0.30
  -2   4   9   10.30    0.40
  -1   4   9    0.20    0.20
   0   4   9    4.70    0.30
   1   4   9   32.60    0.50
   2   4   9   18.50    0.50
   3   4   9    0.20    0.30
   4   4   9   11.60    0.50
   5   4   9    1.20    0.50
   6   4   9    0.20    0.60
   7   4   9    2.40    0.70
   8   4   9    0.50    1.10
  -9   5   9   12.90    3.30
  -8   5   9    4.50    2.20
  -7   5   9   22.60    2.40
  -6   5   9    1.10    0.60
  -5   5   9   40.40    0.80
  -4   5   9   25.40    0.60
  -3   5   9    6.80    0.40
  -2   5   9   26.90    0.50
  -1   5   9   40.30    0.50
   0   5   9   44.30    0.70
   1   5   9    0.40    0.30
   2   5   9   54.19    1.00
   3   5   9   37.00    0.70
   4   5   9   47.40    1.00
   5   5   9    2.30    0.60
   6   5   9    0.40    0.60
   7   5   9    0.20    0.70
   8   5   9    0.00    1.40
  -9   6   9    0.00    2.80
  -8   6   9    0.00    2.10
  -7   6   9    2.20    1.20
  -6   6   9   10.30    0.80
  -5   6   9    0.40    0.50
  -4   6   9   10.60    0.50
  -3   6   9   35.60    0.60
  -2   6   9   15.20    0.60
  -1   6   9    0.50    0.20
   0   6   9   10.80    0.50
   1   6   9    0.30    0.30
   2   6   9   11.00    0.70
   3   6   9    1.20    0.40
   4   6   9   19.10    0.80
   5   6   9    0.20    0.60
   6   6   9    0.70    0.60
   7   6   9    0.80    0.90
   8   6   9    1.90    1.40
  -8   7   9    0.30    1.50
  -7   7   9    2.30    1.20
  -6   7   9    0.20    0.80
  -5   7   9    0.10    0.50
  -4   7   9    9.30    0.60
  -3   7   9   11.30    0.50
  -2   7   9    7.30    0.60
  -1   7   9    0.60    0.30
   0   7   9    3.60    0.40
   1   7   9    0.30    0.30
   2   7   9  202.88    2.30
   3   7   9    0.80    0.40
   4   7   9    2.00    0.50
   5   7   9    2.20    0.60
   6   7   9   23.80    1.20
   7   7   9    1.10    1.00
  -8   8   9    8.50    1.60
  -7   8   9    0.20    1.20
  -6   8   9    3.50    0.90
  -5   8   9   28.90    0.90
  -4   8   9    0.40    0.50
  -3   8   9   45.00    0.80
  -2   8   9    1.30    0.70
  -1   8   9   71.99    1.00
   0   8   9    5.30    0.50
   1   8   9   16.80    0.60
   2   8   9    2.50    0.80
   3   8   9    0.10    0.50
   4   8   9    8.80    0.60
   5   8   9    1.10    0.80
   6   8   9    0.30    0.90
   7   8   9    0.00    1.10
  -8   9   9    0.90    1.60
  -7   9   9    0.50    1.20
  -6   9   9    5.50    1.00
  -5   9   9   14.00    0.90
  -4   9   9    0.40    0.60
  -3   9   9   12.00    0.70
  -2   9   9    0.50    0.80
  -1   9   9    0.20    0.40
   0   9   9    1.50    0.50
   1   9   9    3.10    0.50
   2   9   9    0.10    0.80
   3   9   9    1.10    0.50
   4   9   9    0.70    0.70
   5   9   9    8.30    0.90
   6   9   9    1.80    1.00
   7   9   9    0.80    1.50
  -7  10   9    5.50    1.50
  -6  10   9    2.30    1.10
  -5  10   9    0.10    0.80
  -4  10   9    5.30    0.80
  -3  10   9    0.50    0.60
  -2  10   9    0.90    0.90
  -1  10   9   87.79    1.30
   0  10   9    1.60    0.70
   1  10   9    0.60    0.50
   2  10   9    0.80    1.00
   3  10   9   40.10    1.20
   4  10   9    0.00    0.70
   5  10   9    0.00    1.00
   6  10   9    1.00    1.10
  -7  11   9    1.00    1.40
  -6  11   9    2.70    1.30
  -5  11   9    0.20    0.90
  -4  11   9    7.50    0.90
  -3  11   9    9.10    0.90
  -2  11   9   15.70    1.20
  -1  11   9    1.00    0.60
   0  11   9   16.90    0.90
   1  11   9    3.90    0.70
   2  11   9    2.50    1.20
   3  11   9    0.70    0.70
   4  11   9    1.10    0.80
   5  11   9    3.50    1.70
   6  11   9    0.20    1.20
  -7  12   9    1.40    1.60
  -6  12   9    2.70    1.30
  -5  12   9    9.50    1.10
  -4  12   9    1.80    0.90
  -3  12   9    1.90    0.80
  -2  12   9    0.00    1.20
  -1  12   9    0.60    0.70
   0  12   9    1.20    0.90
   1  12   9    0.10    0.60
   2  12   9    5.70    1.30
   3  12   9    1.80    0.80
   4  12   9    1.10    0.90
   5  12   9    6.70    1.70
   6  12   9    3.10    1.80
  -6  13   9    1.20    1.40
  -5  13   9    0.30    1.00
  -4  13   9   11.70    1.10
  -3  13   9    0.20    0.90
  -2  13   9    2.00    1.30
  -1  13   9    3.80    0.80
   0  13   9   35.50    1.40
   1  13   9    0.80    0.80
   2  13   9    0.00    1.70
   3  13   9    0.50    0.90
   4  13   9    9.30    1.10
   5  13   9    1.30    1.40
  -5  14   9    3.30    1.20
  -4  14   9    4.30    1.10
  -3  14   9   18.60    1.20
  -2  14   9    1.80    1.40
  -1  14   9    1.30    0.90
   0  14   9    0.20    1.20
   1  14   9    3.90    0.90
   2  14   9    0.00    2.10
   3  14   9    0.30    1.30
   4  14   9    0.00    1.40
  -5  15   9   10.60    1.70
  -4  15   9    0.70    1.30
  -3  15   9    0.50    1.00
  -2  15   9    2.80    1.50
  -1  15   9    0.20    1.00
   0  15   9    7.60    1.40
   1  15   9    0.00    1.00
   2  15   9    3.80    2.30
   3  15   9    5.60    1.60
   4  15   9    0.70    4.40
  -4  16   9    4.20    1.90
  -3  16   9    6.80    1.30
  -2  16   9    0.20    1.80
  -1  16   9    3.80    1.10
   0  16   9   13.50    1.60
   1  16   9   13.50    1.30
   2  16   9    0.00    2.60
   3  16   9    0.00    2.60
  -2  17   9    4.50    2.00
  -1  17   9    0.10    1.20
   0  17   9    0.00    1.70
   1  17   9    1.90    1.30
  -1 -17  10    1.30    1.30
   0 -17  10    0.60    2.50
   1 -17  10    0.50    2.00
  -3 -16  10    0.90    1.20
  -2 -16  10    1.60    1.70
  -1 -16  10    0.20    0.90
   0 -16  10    8.70    1.30
   1 -16  10    6.70    0.90
   2 -16  10    8.40    1.60
   3 -16  10    2.20    2.60
  -4 -15  10    5.60    1.40
  -3 -15  10    0.20    1.00
  -2 -15  10    0.50    1.40
  -1 -15  10    1.30    0.80
   0 -15  10    0.10    1.10
   1 -15  10    0.30    0.70
   2 -15  10    1.30    1.30
   3 -15  10    5.00    1.00
   4 -15  10    0.50    1.10
  -5 -14  10    0.40    0.70
  -4 -14  10    5.60    1.30
  -3 -14  10    0.10    0.90
  -2 -14  10    2.30    1.40
  -1 -14  10    0.00    0.70
   0 -14  10   20.80    1.10
   1 -14  10    0.40    0.60
   2 -14  10    3.60    1.10
   3 -14  10    0.40    0.80
   4 -14  10    6.70    1.00
   5 -14  10    0.60    2.20
  -6 -13  10    0.10    0.90
  -5 -13  10    6.60    0.70
  -4 -13  10    0.50    0.90
  -3 -13  10   20.10    1.20
  -2 -13  10    5.20    1.20
  -1 -13  10    6.10    0.70
   0 -13  10    1.40    0.80
   1 -13  10    3.30    0.50
   2 -13  10    0.00    1.00
   3 -13  10    0.00    0.70
   4 -13  10    0.30    0.80
   5 -13  10    0.10    1.00
  -6 -12  10    1.70    0.80
  -5 -12  10    3.40    0.70
  -4 -12  10    0.70    0.50
  -3 -12  10    0.60    0.70
  -2 -12  10    0.40    1.00
  -1 -12  10    0.40    0.60
   0 -12  10    7.90    0.80
   1 -12  10    4.90    0.50
   2 -12  10    0.00    0.90
   3 -12  10    0.20    0.60
   4 -12  10    3.80    0.80
   5 -12  10    1.50    0.90
   6 -12  10    0.80    1.10
  -7 -11  10    1.80    1.10
  -6 -11  10    0.30    0.70
  -5 -11  10    1.50    0.60
  -4 -11  10    0.10    0.40
  -3 -11  10   15.40    0.90
  -2 -11  10    4.50    1.00
  -1 -11  10    0.60    0.50
   0 -11  10    0.10    0.60
   1 -11  10   33.20    0.70
   2 -11  10    1.50    0.80
   3 -11  10    0.10    0.50
   4 -11  10    0.50    0.70
   5 -11  10    3.90    0.90
   6 -11  10    0.40    1.00
  -7 -10  10    0.50    1.00
  -6 -10  10    4.80    0.80
  -5 -10  10    0.30    0.60
  -4 -10  10    2.20    0.40
  -3 -10  10    1.80    0.60
  -2 -10  10    1.40    0.90
  -1 -10  10   13.40    0.60
   0 -10  10   24.00    0.70
   1 -10  10    0.10    0.40
   2 -10  10    1.70    0.70
   3 -10  10    0.30    0.50
   4 -10  10    2.30    0.60
   5 -10  10    2.80    0.80
   6 -10  10    1.40    0.90
   7 -10  10    0.60    1.30
  -7  -9  10    1.60    0.80
  -6  -9  10    0.60    0.60
  -5  -9  10    3.70    0.60
  -4  -9  10   35.60    0.80
  -3  -9  10    0.30    0.10
  -2  -9  10    0.00    0.80
  -1  -9  10    0.80    0.40
   0  -9  10    0.30    0.40
   1  -9  10   23.30    0.60
   2  -9  10    1.20    0.70
   3  -9  10   17.90    0.80
   4  -9  10    0.40    0.60
   5  -9  10    6.80    0.80
   6  -9  10    0.30    0.90
   7  -9  10    0.20    1.10
  -8  -8  10    1.90    1.30
  -7  -8  10    6.40    0.80
  -6  -8  10   33.50    1.00
  -5  -8  10    3.80    0.60
  -4  -8  10    2.60    0.40
  -3  -8  10    0.00    0.20
  -2  -8  10  103.19    1.70
  -1  -8  10    1.90    0.40
   0  -8  10    0.50    0.40
   1  -8  10    0.00    0.30
   2  -8  10   15.10    0.60
   3  -8  10    3.90    0.50
   4  -8  10    1.30    0.40
   5  -8  10    0.70    0.50
   6  -8  10    0.10    0.60
   7  -8  10    3.00    0.90
  -8  -7  10    4.30    1.30
  -7  -7  10    0.20    0.70
  -6  -7  10    1.40    0.60
  -5  -7  10   94.19    1.40
  -4  -7  10   18.70    0.60
  -3  -7  10    9.60    0.30
  -2  -7  10    2.60    0.70
  -1  -7  10    3.60    0.30
   0  -7  10    1.20    0.30
   1  -7  10    3.80    0.20
   2  -7  10    6.00    0.50
   3  -7  10    4.70    0.40
   4  -7  10    2.70    0.50
   5  -7  10    0.10    0.50
   6  -7  10    1.20    0.60
   7  -7  10    0.50    0.80
   8  -7  10    0.00    2.70
  -8  -6  10    6.90    1.30
  -7  -6  10    0.20    0.70
  -6  -6  10   34.10    1.00
  -5  -6  10   12.90    0.60
  -4  -6  10   15.40    0.60
  -3  -6  10   11.60    0.30
  -2  -6  10   18.70    0.80
  -1  -6  10    1.30    0.20
   0  -6  10   18.90    0.30
   1  -6  10    7.50    0.50
   2  -6  10    6.90    0.30
   3  -6  10   13.30    0.50
   4  -6  10   21.60    0.70
   5  -6  10    0.20    0.50
   6  -6  10    4.70    0.90
   7  -6  10    1.50    0.80
   8  -6  10    0.80    1.00
  -8  -5  10    3.30    1.20
  -7  -5  10    7.80    0.80
  -6  -5  10   57.69    1.10
  -5  -5  10   11.20    0.60
  -4  -5  10   39.90    0.80
  -3  -5  10    9.00    0.30
  -2  -5  10   21.20    0.70
  -1  -5  10   93.79    0.90
   0  -5  10    1.40    0.30
   1  -5  10    1.20    0.30
   2  -5  10    5.70    0.50
   3  -5  10   20.60    0.60
   4  -5  10    0.50    0.40
   5  -5  10    6.60    0.60
   6  -5  10   18.80    0.90
   7  -5  10    4.10    0.90
   8  -5  10    0.00    1.10
  -9  -4  10    2.50    1.60
  -8  -4  10    3.90    1.20
  -7  -4  10    7.90    1.00
  -6  -4  10    1.00    0.50
  -5  -4  10    1.60    0.40
  -4  -4  10    8.20    0.50
  -3  -4  10   11.80    0.40
  -2  -4  10    0.20    0.40
  -1  -4  10    8.40    0.30
   0  -4  10   22.60    0.60
   1  -4  10    6.50    0.40
   2  -4  10    3.50    0.20
   3  -4  10   13.20    0.50
   4  -4  10   72.39    1.20
   5  -4  10    0.00    0.50
   6  -4  10    0.20    0.60
   7  -4  10    6.90    0.80
   8  -4  10    0.40    1.00
  -9  -3  10    1.40    1.60
  -8  -3  10    0.00    1.10
  -7  -3  10    1.00    0.90
  -6  -3  10   13.00    0.60
  -5  -3  10    2.20    0.40
  -4  -3  10    0.20    0.30
  -3  -3  10  147.99    1.30
  -2  -3  10    0.40    0.20
  -1  -3  10   63.89    0.70
   0  -3  10    0.00    0.30
   1  -3  10   95.19    1.20
   2  -3  10   31.90    0.50
   3  -3  10   14.20    0.60
   4  -3  10    1.40    0.40
   5  -3  10    0.50    0.50
   6  -3  10    1.80    0.70
   7  -3  10    0.40    0.70
   8  -3  10    0.10    1.00
  -9  -2  10    0.70    1.50
  -8  -2  10    5.90    1.20
  -7  -2  10    1.10    1.00
  -6  -2  10   34.70    0.80
  -5  -2  10    0.00    0.40
  -4  -2  10    7.80    0.40
  -3  -2  10    3.30    0.30
  -2  -2  10    0.50    0.10
  -1  -2  10   23.40    0.40
   0  -2  10    3.40    0.20
   1  -2  10    3.60    0.20
   2  -2  10    0.00    0.30
   3  -2  10    2.10    0.30
   4  -2  10    3.70    0.50
   5  -2  10    1.60    0.50
   6  -2  10    1.00    0.70
   7  -2  10    5.40    0.50
   8  -2  10    0.30    0.50
  -9  -1  10    1.90    1.60
  -8  -1  10    1.50    1.20
  -7  -1  10    4.60    1.00
  -6  -1  10    8.90    0.60
  -5  -1  10    4.50    0.40
  -4  -1  10    0.20    0.30
  -3  -1  10   40.70    0.60
  -2  -1  10   38.00    0.50
  -1  -1  10    0.10    0.20
   0  -1  10  129.89    1.20
   1  -1  10   62.69    0.70
   2  -1  10    0.20    0.30
   3  -1  10    0.20    0.30
   4  -1  10    9.30    0.60
   5  -1  10    8.10    0.40
   6  -1  10    0.70    0.40
   7  -1  10    0.20    0.50
   8  -1  10    1.00    0.60
  -9   0  10    2.40    1.60
  -8   0  10    0.90    1.20
  -7   0  10    5.40    1.00
  -6   0  10   36.80    1.00
  -5   0  10    3.70    0.50
  -4   0  10    3.70    0.40
  -3   0  10    0.20    0.20
  -2   0  10  212.08    1.70
  -1   0  10    2.20    0.10
   0   0  10    0.90    0.20
   1   0  10    9.40    0.30
   2   0  10  131.19    1.30
   3   0  10    5.10    0.40
   4   0  10    0.10    0.20
   5   0  10    1.40    0.30
   6   0  10    0.10    0.40
   7   0  10    5.10    0.60
   8   0  10    4.20    0.80
  -9   1  10    7.40    1.70
  -8   1  10    1.50    1.20
  -7   1  10   24.90    1.40
  -6   1  10    3.90    0.60
  -5   1  10    4.30    0.50
  -4   1  10    4.30    0.40
  -3   1  10   39.70    0.60
  -2   1  10    1.20    0.20
  -1   1  10    1.50    0.20
   0   1  10  104.19    1.00
   1   1  10    0.20    0.10
   2   1  10   16.10    0.30
   3   1  10   14.90    0.30
   4   1  10   17.70    0.50
   5   1  10    4.20    0.40
   6   1  10    3.40    0.50
   7   1  10    7.30    0.70
   8   1  10    0.00    0.80
  -9   2  10    1.80    2.90
  -8   2  10    0.90    1.30
  -7   2  10    6.70    1.10
  -6   2  10    4.30    0.70
  -5   2  10    3.50    0.50
  -4   2  10    0.40    0.30
  -3   2  10   20.50    0.50
  -2   2  10    0.30    0.20
  -1   2  10    3.40    0.20
   0   2  10    4.00    0.20
   1   2  10   69.79    0.70
   2   2  10   59.99    0.60
   3   2  10    0.90    0.20
   4   2  10    0.40    0.30
   5   2  10    5.10    0.50
   6   2  10    4.10    0.60
   7   2  10    0.50    0.60
   8   2  10    3.40    0.90
  -9   3  10    6.00    3.10
  -8   3  10    6.50    1.30
  -7   3  10    0.40    1.00
  -6   3  10    0.40    0.70
  -5   3  10   42.50    0.90
  -4   3  10   11.10    0.50
  -3   3  10    1.70    0.30
  -2   3  10    0.10    0.30
  -1   3  10  217.18    1.70
   0   3  10    0.10    0.30
   1   3  10    9.90    0.30
   2   3  10    7.50    0.50
   3   3  10   13.40    0.40
   4   3  10    6.50    0.40
   5   3  10    0.50    0.40
   6   3  10    0.50    0.50
   7   3  10    4.30    0.80
   8   3  10    1.30    0.90
  -9   4  10    0.70    2.90
  -8   4  10   25.50    2.90
  -7   4  10    1.30    1.10
  -6   4  10    6.10    0.80
  -5   4  10    7.70    0.60
  -4   4  10   21.80    0.60
  -3   4  10   14.40    0.40
  -2   4  10    0.20    0.30
  -1   4  10    1.00    0.20
   0   4  10    0.20    0.30
   1   4  10   10.20    0.40
   2   4  10   23.30    0.70
   3   4  10    1.10    0.30
   4   4  10    6.80    0.50
   5   4  10    1.00    0.50
   6   4  10    2.10    0.60
   7   4  10    4.80    0.80
   8   4  10    0.00    1.10
  -9   5  10    3.00    2.90
  -8   5  10    8.50    2.60
  -7   5  10   16.10    1.40
  -6   5  10   98.99    1.80
  -5   5  10   15.20    0.80
  -4   5  10    0.40    0.40
  -3   5  10   27.00    0.60
  -2   5  10   30.60    0.60
  -1   5  10   90.99    1.00
   0   5  10    1.40    0.40
   1   5  10   10.70    0.50
   2   5  10    0.00    0.70
   3   5  10   28.20    0.90
   4   5  10    4.30    0.50
   5   5  10   11.70    0.70
   6   5  10    1.90    0.60
   7   5  10    5.20    0.90
   8   5  10    2.00    1.20
  -8   6  10   14.90    2.60
  -7   6  10    8.90    2.20
  -6   6  10    0.40    0.90
  -5   6  10  126.49    1.70
  -4   6  10   57.29    0.90
  -3   6  10    2.60    0.40
  -2   6  10    0.60    0.40
  -1   6  10   12.60    0.50
   0   6  10   15.60    0.60
   1   6  10    1.10    0.30
   2   6  10   11.60    0.70
   3   6  10    8.40    0.50
   4   6  10    0.20    0.50
   5   6  10    1.00    0.60
   6   6  10    0.60    0.70
   7   6  10    1.40    1.00
  -8   7  10    0.00    2.30
  -7   7  10   10.70    2.30
  -6   7  10   11.10    1.00
  -5   7  10    1.70    0.60
  -4   7  10   12.50    0.60
  -3   7  10   45.40    0.80
  -2   7  10   24.50    1.10
  -1   7  10    2.60    0.40
   0   7  10    0.00    0.50
   1   7  10   17.00    0.60
   2   7  10    4.40    0.70
   3   7  10   16.40    0.70
   4   7  10    1.20    0.60
   5   7  10    2.70    0.70
   6   7  10    0.00    0.80
   7   7  10    0.70    1.00
  -8   8  10    1.80    2.70
  -7   8  10    1.10    1.90
  -6   8  10    8.70    0.90
  -5   8  10   24.10    0.90
  -4   8  10   33.70    0.90
  -3   8  10    1.40    0.50
  -2   8  10   55.59    1.00
  -1   8  10    4.00    0.40
   0   8  10   57.99    1.10
   1   8  10    0.30    0.40
   2   8  10    4.90    0.80
   3   8  10   11.80    0.70
   4   8  10    0.90    0.80
   5   8  10    0.70    0.80
   6   8  10    4.50    0.90
   7   8  10    1.40    1.20
  -8   9  10    0.00    1.90
  -7   9  10   20.90    2.10
  -6   9  10    7.30    1.20
  -5   9  10    2.40    0.90
  -4   9  10   24.70    0.90
  -3   9  10    1.80    0.60
  -2   9  10    1.40    0.80
  -1   9  10    2.00    0.40
   0   9  10    0.50    0.60
   1   9  10    0.20    0.50
   2   9  10    1.20    0.80
   3   9  10    0.20    0.60
   4   9  10    3.70    0.80
   5   9  10    3.70    0.90
   6   9  10    0.20    1.00
   7   9  10    0.00    1.50
  -7  10  10    1.60    1.90
  -6  10  10    0.30    1.20
  -5  10  10    0.30    0.90
  -4  10  10    0.50    0.80
  -3  10  10    2.00    0.60
  -2  10  10    3.10    0.90
  -1  10  10   12.10    0.70
   0  10  10    1.10    0.80
   1  10  10    0.50    0.60
   2  10  10    8.50    1.10
   3  10  10    1.80    0.70
   4  10  10    0.20    0.80
   5  10  10    0.90    0.90
   6  10  10    3.50    1.20
  -7  11  10    0.90    1.90
  -6  11  10    3.10    1.40
  -5  11  10   10.60    1.10
  -4  11  10    0.80    0.80
  -3  11  10    3.40    0.80
  -2  11  10    0.30    1.00
  -1  11  10   24.40    0.90
   0  11  10    0.90    0.90
   1  11  10    4.60    0.80
   2  11  10    1.50    1.20
   3  11  10    4.50    0.80
   4  11  10    0.40    0.80
   5  11  10    0.70    1.10
   6  11  10    0.30    1.20
  -6  12  10   25.70    1.80
  -5  12  10    1.10    1.00
  -4  12  10    1.50    0.90
  -3  12  10    2.30    0.80
  -2  12  10    0.90    1.20
  -1  12  10    0.50    0.70
   0  12  10    0.40    0.90
   1  12  10   62.29    1.50
   2  12  10   11.60    1.40
   3  12  10    1.10    0.80
   4  12  10    2.90    0.90
   5  12  10    0.70    1.70
  -6  13  10    1.60    1.60
  -5  13  10    3.00    1.10
  -4  13  10    0.60    1.00
  -3  13  10    0.70    0.90
  -2  13  10   10.80    1.50
  -1  13  10   27.50    1.30
   0  13  10    0.20    1.50
   1  13  10    0.60    0.90
   2  13  10    2.50    1.50
   3  13  10    0.30    1.00
   4  13  10    0.20    1.00
   5  13  10    1.80    1.90
  -5  14  10    0.20    1.20
  -4  14  10   17.30    1.30
  -3  14  10    0.40    1.00
  -2  14  10    3.10    1.50
  -1  14  10    0.10    0.90
   0  14  10    8.20    1.70
   1  14  10    0.10    1.20
   2  14  10    0.50    2.10
   3  14  10    0.50    1.30
   4  14  10    1.50    1.60
  -5  15  10    1.70    2.90
  -4  15  10    0.10    1.20
  -3  15  10    0.00    1.10
  -2  15  10    0.30    1.70
  -1  15  10    5.10    1.10
   0  15  10    0.00    1.70
   1  15  10    7.50    1.50
   2  15  10    4.00    2.30
   3  15  10    7.40    1.60
   4  15  10    0.60    2.90
  -4  16  10    4.80    2.70
  -3  16  10    1.50    1.20
  -2  16  10    2.60    2.00
  -1  16  10    1.80    1.20
   0  16  10   17.40    1.80
   1  16  10    1.10    1.60
   2  16  10    4.20    2.90
  -1  17  10    0.10    1.70
   0 -17  11    2.80    3.10
  -2 -16  11    1.50    1.70
  -1 -16  11    1.40    1.00
   0 -16  11    5.40    1.30
   1 -16  11    9.40    1.00
  -4 -15  11    1.20    1.20
  -3 -15  11    5.40    1.10
  -2 -15  11    1.70    1.50
  -1 -15  11    0.00    0.80
   0 -15  11    0.00    1.00
   1 -15  11    1.20    0.80
   2 -15  11    0.00    1.40
   3 -15  11    0.30    0.90
  -5 -14  11    1.80    1.40
  -4 -14  11    2.80    1.10
  -3 -14  11    2.10    1.00
  -2 -14  11    0.60    1.30
  -1 -14  11   15.20    1.00
   0 -14  11    0.10    0.90
   1 -14  11    1.00    0.70
   2 -14  11    0.90    1.20
   3 -14  11   16.70    1.10
   4 -14  11    0.80    1.00
  -6 -13  11    4.80    2.40
  -5 -13  11    0.40    0.60
  -4 -13  11    9.10    1.10
  -3 -13  11    4.30    0.90
  -2 -13  11   23.00    1.40
  -1 -13  11    0.50    0.60
   0 -13  11    2.70    0.80
   1 -13  11    0.80    0.50
   2 -13  11    3.90    1.00
   3 -13  11    3.50    0.80
   4 -13  11    3.40    0.90
   5 -13  11    0.50    1.00
  -6 -12  11    2.50    0.80
  -5 -12  11    0.50    0.60
  -4 -12  11    2.30    0.90
  -3 -12  11    0.40    0.70
  -2 -12  11    2.90    1.10
  -1 -12  11    1.50    0.60
   0 -12  11    0.50    0.70
   1 -12  11    4.20    0.50
   2 -12  11   48.40    1.40
   3 -12  11    9.10    0.80
   4 -12  11    2.60    0.80
   5 -12  11    1.90    1.00
   6 -12  11    0.00    2.90
  -7 -11  11    0.80    2.30
  -6 -11  11    3.10    0.80
  -5 -11  11    0.10    0.60
  -4 -11  11    9.90    0.90
  -3 -11  11    1.30    0.70
  -2 -11  11    0.00    1.00
  -1 -11  11    0.20    0.50
   0 -11  11   27.90    0.90
   1 -11  11    2.00    0.40
   2 -11  11    3.10    0.80
   3 -11  11    8.50    0.70
   4 -11  11    1.60    0.70
   5 -11  11    3.20    0.90
   6 -11  11    1.40    1.00
  -7 -10  11    8.30    1.00
  -6 -10  11    2.50    0.70
  -5 -10  11   12.00    0.70
  -4 -10  11    0.50    0.40
  -3 -10  11    3.60    0.70
  -2 -10  11    8.60    1.00
  -1 -10  11    0.60    0.50
   0 -10  11    0.30    0.50
   1 -10  11    9.30    0.50
   2 -10  11    4.50    0.80
   3 -10  11    0.20    0.50
   4 -10  11    0.20    0.60
   5 -10  11    3.00    0.80
   6 -10  11    0.00    0.90
  -7  -9  11    4.00    0.90
  -6  -9  11    0.10    0.60
  -5  -9  11   15.70    0.70
  -4  -9  11    0.40    0.40
  -3  -9  11    2.30    0.60
  -2  -9  11    0.00    0.80
  -1  -9  11    7.80    0.50
   0  -9  11    0.20    0.40
   1  -9  11    4.40    0.40
   2  -9  11    0.80    0.70
   3  -9  11    9.70    0.60
   4  -9  11   13.50    0.80
   5  -9  11    1.40    0.70
   6  -9  11    0.30    0.80
   7  -9  11    0.40    1.10
  -8  -8  11    0.90    1.90
  -7  -8  11    0.50    0.80
  -6  -8  11    1.80    0.70
  -5  -8  11    0.80    0.50
  -4  -8  11   14.20    0.60
  -3  -8  11   80.69    1.50
  -2  -8  11    2.90    0.80
  -1  -8  11    1.20    0.40
   0  -8  11    0.10    0.40
   1  -8  11   82.89    1.10
   2  -8  11    1.70    0.50
   3  -8  11    0.10    0.40
   4  -8  11    0.20    0.40
   5  -8  11    0.10    0.50
   6  -8  11    3.80    0.70
   7  -8  11    1.70    1.00
  -8  -7  11    1.10    1.30
  -7  -7  11    0.20    0.70
  -6  -7  11    1.30    0.60
  -5  -7  11   24.30    0.80
  -4  -7  11   15.30    0.60
  -3  -7  11    1.90    0.50
  -2  -7  11   33.00    1.00
  -1  -7  11   15.90    0.60
   0  -7  11    0.70    0.30
   1  -7  11    0.70    0.40
   2  -7  11    3.60    0.30
   3  -7  11    3.80    0.60
   4  -7  11    0.60    0.70
   5  -7  11    7.40    0.70
   6  -7  11    3.60    0.70
   7  -7  11    0.50    0.80
  -8  -6  11    8.70    1.40
  -7  -6  11   12.50    0.80
  -6  -6  11    1.40    0.50
  -5  -6  11    5.70    0.50
  -4  -6  11  165.58    1.90
  -3  -6  11    3.00    0.20
  -2  -6  11    0.00    0.60
  -1  -6  11   31.60    0.50
   0  -6  11   13.70    0.30
   1  -6  11   33.60    0.70
   2  -6  11    0.00    0.20
   3  -6  11   24.40    0.60
   4  -6  11    2.60    0.50
   5  -6  11   20.60    0.80
   6  -6  11    0.00    0.70
   7  -6  11    4.40    0.90
   8  -6  11    0.00    2.40
  -8  -5  11    0.80    1.20
  -7  -5  11    9.40    0.70
  -6  -5  11   11.00    0.70
  -5  -5  11   28.20    0.80
  -4  -5  11    5.70    0.40
  -3  -5  11   34.30    0.50
  -2  -5  11  112.59    1.70
  -1  -5  11   20.80    0.40
   0  -5  11    7.10    0.40
   1  -5  11   15.70    0.60
   2  -5  11   12.00    0.50
   3  -5  11   10.70    0.50
   4  -5  11    7.40    0.50
   5  -5  11    1.50    0.50
   6  -5  11    1.00    0.60
   7  -5  11    1.00    0.90
   8  -5  11    0.00    1.00
  -8  -4  11    3.60    1.20
  -7  -4  11    0.50    0.60
  -6  -4  11    2.00    0.50
  -5  -4  11   90.79    1.20
  -4  -4  11    1.00    0.30
  -3  -4  11    0.30    0.20
  -2  -4  11    4.70    0.50
  -1  -4  11    2.90    0.20
   0  -4  11   11.70    0.50
   1  -4  11    3.10    0.40
   2  -4  11    4.80    0.20
   3  -4  11   12.50    0.50
   4  -4  11    0.00    0.40
   5  -4  11    0.20    0.50
   6  -4  11    0.50    0.60
   7  -4  11   18.40    1.00
   8  -4  11    0.10    1.00
  -9  -3  11    0.00    1.50
  -8  -3  11    0.20    1.20
  -7  -3  11   25.10    1.10
  -6  -3  11    0.30    0.50
  -5  -3  11    5.40    0.50
  -4  -3  11   47.70    0.80
  -3  -3  11    4.70    0.30
  -2  -3  11   69.29    0.90
  -1  -3  11    0.40    0.20
   0  -3  11  143.99    1.70
   1  -3  11    0.30    0.30
   2  -3  11    6.60    0.30
   3  -3  11    0.80    0.40
   4  -3  11    0.40    0.50
   5  -3  11    2.20    0.60
   6  -3  11    3.50    0.70
   7  -3  11    0.40    0.70
   8  -3  11    1.70    1.00
  -9  -2  11    4.90    1.60
  -8  -2  11    3.80    1.20
  -7  -2  11    8.20    1.00
  -6  -2  11    0.30    0.50
  -5  -2  11   98.09    1.30
  -4  -2  11    0.20    0.30
  -3  -2  11    1.80    0.30
  -2  -2  11   20.80    0.30
  -1  -2  11    0.80    0.20
   0  -2  11    0.40    0.20
   1  -2  11    1.40    0.20
   2  -2  11   11.40    0.40
   3  -2  11    0.10    0.30
   4  -2  11    0.20    0.40
   5  -2  11    1.50    0.50
   6  -2  11    4.30    0.70
   7  -2  11    3.60    0.90
   8  -2  11    1.00    1.00
  -9  -1  11    0.30    1.60
  -8  -1  11    4.90    1.30
  -7  -1  11   14.80    1.20
  -6  -1  11    0.40    0.50
  -5  -1  11   16.70    0.60
  -4  -1  11    1.30    0.30
  -3  -1  11    2.80    0.30
  -2  -1  11    0.20    0.20
  -1  -1  11   53.29    0.60
   0  -1  11    2.90    0.20
   1  -1  11   10.00    0.30
   2  -1  11    2.60    0.30
   3  -1  11    0.60    0.40
   4  -1  11   61.19    1.10
   5  -1  11    0.20    0.60
   6  -1  11    0.30    0.70
   7  -1  11    0.20    0.40
   8  -1  11    0.00    1.40
  -9   0  11    1.10    1.50
  -8   0  11    6.00    1.20
  -7   0  11   15.30    1.20
  -6   0  11    0.30    0.60
  -5   0  11    1.20    0.50
  -4   0  11    0.30    0.40
  -3   0  11   35.20    0.60
  -2   0  11    0.50    0.20
  -1   0  11   28.10    0.40
   0   0  11    0.10    0.20
   1   0  11   27.00    0.40
   2   0  11    8.10    0.50
   3   0  11   12.30    0.60
   4   0  11    0.30    0.40
   5   0  11    0.80    0.30
   6   0  11    7.10    0.50
   7   0  11    2.40    0.60
   8   0  11    1.60    0.70
  -9   1  11    0.20    1.60
  -8   1  11   21.70    1.60
  -7   1  11    0.30    1.00
  -6   1  11   19.70    0.80
  -5   1  11   23.70    0.80
  -4   1  11   12.50    0.60
  -3   1  11    0.80    0.30
  -2   1  11   21.70    0.40
  -1   1  11   81.79    0.70
   0   1  11    3.70    0.20
   1   1  11    1.70    0.20
   2   1  11   11.90    0.50
   3   1  11    3.10    0.20
   4   1  11    0.50    0.30
   5   1  11    2.70    0.40
   6   1  11    5.70    0.60
   7   1  11    0.30    0.60
   8   1  11    0.80    0.80
  -9   2  11    0.00    1.60
  -8   2  11    9.90    1.40
  -7   2  11    0.20    1.00
  -6   2  11    3.80    0.70
  -5   2  11    8.50    0.60
  -4   2  11    7.20    0.50
  -3   2  11    0.20    0.30
  -2   2  11    2.80    0.40
  -1   2  11    0.10    0.20
   0   2  11   17.40    0.40
   1   2  11   35.50    0.60
   2   2  11   23.50    0.40
   3   2  11    6.30    0.40
   4   2  11    2.90    0.40
   5   2  11   17.00    0.80
   6   2  11    1.70    0.60
   7   2  11    2.40    0.70
   8   2  11    0.20    0.80
  -9   3  11    0.10    2.70
  -8   3  11    0.70    1.20
  -7   3  11    0.90    1.10
  -6   3  11   26.40    1.10
  -5   3  11   11.00    0.60
  -4   3  11   11.00    0.50
  -3   3  11    0.50    0.30
  -2   3  11  260.67    2.30
  -1   3  11    0.30    0.20
   0   3  11    4.40    0.30
   1   3  11    0.40    0.20
   2   3  11   14.60    0.50
   3   3  11    0.00    0.30
   4   3  11    2.80    0.40
   5   3  11    0.10    0.40
   6   3  11    0.30    0.60
   7   3  11    3.40    0.80
   8   3  11    0.60    0.90
  -9   4  11    4.50    3.20
  -8   4  11   19.40    1.60
  -7   4  11    1.00    1.10
  -6   4  11    0.70    0.80
  -5   4  11   17.00    0.80
  -4   4  11   37.50    0.70
  -3   4  11    1.10    0.30
  -2   4  11    0.00    0.50
  -1   4  11    3.90    0.30
   0   4  11   18.10    0.50
   1   4  11   10.30    0.40
   2   4  11    8.90    0.60
   3   4  11   19.50    0.60
   4   4  11    4.80    0.50
   5   4  11    1.70    0.50
   6   4  11    4.90    0.70
   7   4  11    0.30    0.80
   8   4  11    0.00    1.10
  -9   5  11    1.80    3.20
  -8   5  11    0.00    2.10
  -7   5  11   20.70    1.50
  -6   5  11    0.60    0.80
  -5   5  11   31.70    1.00
  -4   5  11    6.30    0.50
  -3   5  11   58.99    1.00
  -2   5  11  107.69    1.40
  -1   5  11    4.30    0.40
   0   5  11   21.90    0.60
   1   5  11   14.00    0.50
   2   5  11   20.20    0.70
   3   5  11    0.30    0.40
   4   5  11   12.50    0.70
   5   5  11   12.00    0.70
   6   5  11    3.90    0.70
   7   5  11    0.70    0.80
  -8   6  11    3.70    2.60
  -7   6  11    0.30    1.10
  -6   6  11    0.10    0.80
  -5   6  11    3.60    0.60
  -4   6  11   40.50    0.90
  -3   6  11    1.10    0.50
  -2   6  11   17.70    0.80
  -1   6  11   32.80    0.70
   0   6  11    1.00    0.40
   1   6  11    0.40    0.30
   2   6  11    0.60    0.70
   3   6  11    3.90    0.50
   4   6  11    4.20    0.60
   5   6  11    0.30    0.60
   6   6  11   11.80    0.90
   7   6  11    0.40    1.00
  -6   7  11    2.50    1.10
  -5   7  11    0.30    0.70
  -4   7  11   12.60    0.80
  -3   7  11    1.10    0.50
  -2   7  11    5.20    0.80
  -1   7  11    2.00    0.40
   0   7  11   37.90    0.90
   1   7  11    0.00    0.40
   2   7  11    7.50    0.80
   3   7  11    0.10    0.50
   4   7  11   70.89    1.40
   5   7  11    0.00    0.60
   6   7  11    1.40    0.80
   7   7  11    1.30    1.00
  -6   8  11   13.30    2.30
  -5   8  11    6.30    0.90
  -4   8  11    5.20    0.70
  -3   8  11   47.20    1.20
  -2   8  11    0.30    0.80
  -1   8  11   51.59    1.00
   0   8  11    1.10    0.60
   1   8  11   43.30    0.90
   2   8  11    2.20    0.90
   3   8  11    5.60    0.60
   4   8  11    1.60    0.90
   5   8  11    1.00    0.80
   6   8  11    7.20    1.10
   7   8  11    0.90    1.20
  -6   9  11    1.60    1.30
  -5   9  11    0.60    0.90
  -4   9  11    5.50    0.80
  -3   9  11   11.30    0.80
  -2   9  11    0.20    1.00
  -1   9  11    4.40    0.60
   0   9  11   12.20    0.80
   1   9  11    1.80    0.50
   2   9  11    0.00    0.90
   3   9  11    3.40    0.60
   4   9  11    5.30    0.90
   5   9  11    0.00    0.90
   6   9  11    0.80    1.00
  -6  10  11    1.30    1.70
  -5  10  11    3.10    1.30
  -4  10  11    2.30    0.80
  -3  10  11    3.80    0.80
  -2  10  11    9.20    1.10
  -1  10  11    2.40    0.70
   0  10  11    6.40    0.80
   1  10  11   76.39    1.50
   2  10  11    0.40    1.10
   3  10  11    0.40    0.70
   4  10  11    0.60    0.80
   5  10  11    6.00    1.10
   6  10  11    0.30    1.10
  -7  11  11    4.00    2.30
  -6  11  11    8.60    1.60
  -5  11  11    1.00    1.00
  -4  11  11    7.30    1.30
  -3  11  11    0.40    0.80
  -2  11  11   12.50    1.30
  -1  11  11    2.10    0.70
   0  11  11    8.40    1.00
   1  11  11    0.40    0.70
   2  11  11    3.00    1.20
   3  11  11   10.60    0.90
   4  11  11    0.20    0.90
   5  11  11    2.10    1.10
   6  11  11    1.00    1.30
  -6  12  11    3.00    1.60
  -5  12  11    2.30    1.10
  -4  12  11    7.40    1.10
  -3  12  11    4.80    1.10
  -2  12  11    0.00    1.70
  -1  12  11    0.00    0.70
   0  12  11    0.00    1.00
   1  12  11    6.90    0.90
   2  12  11    0.90    1.40
   3  12  11    0.40    0.80
   4  12  11    1.30    1.10
   5  12  11    1.00    1.30
  -6  13  11    6.70    1.70
  -5  13  11    0.20    1.20
  -4  13  11    0.20    1.00
  -3  13  11    1.00    1.00
  -2  13  11   44.40    2.30
  -1  13  11    0.40    1.10
   0  13  11    0.80    1.10
   1  13  11    2.40    0.90
   2  13  11   21.90    1.70
   3  13  11    1.80    1.00
   4  13  11    0.20    1.20
  -5  14  11   22.00    1.60
  -4  14  11    3.00    1.10
  -3  14  11    3.20    1.10
  -2  14  11    2.00    2.20
  -1  14  11    5.20    1.30
   0  14  11    1.10    1.70
   1  14  11    1.80    1.30
   2  14  11    2.70    2.30
   3  14  11    0.40    1.10
   4  14  11    0.50    1.40
  -4  15  11    1.40    1.30
  -3  15  11   21.80    1.50
  -2  15  11    0.60    2.20
  -1  15  11    0.60    1.50
   0  15  11    4.90    1.80
   1  15  11    0.40    1.50
   2  15  11   11.80    2.70
   3  15  11    0.30    1.60
  -3  16  11    1.00    1.40
  -2  16  11    1.00    2.10
  -1  16  11    3.80    1.60
   0  16  11    0.20    2.10
   1  16  11    1.40    1.70
   2  16  11    8.60    4.20
  -1 -16  12    0.10    1.00
   0 -16  12    2.50    1.30
   1 -16  12    0.40    0.90
  -3 -15  12   12.90    1.30
  -2 -15  12   13.70    1.70
  -1 -15  12    0.40    0.90
   0 -15  12    0.30    1.10
   1 -15  12    0.30    0.80
   2 -15  12    0.40    1.40
   3 -15  12    0.00    0.80
  -4 -14  12    0.40    1.10
  -3 -14  12    0.30    1.00
  -2 -14  12   16.00    1.50
  -1 -14  12    0.10    0.80
   0 -14  12    3.20    1.00
   1 -14  12    2.30    0.70
   2 -14  12   13.10    1.20
   3 -14  12    0.40    0.80
   4 -14  12    1.40    1.00
  -5 -13  12   15.10    1.40
  -4 -13  12    0.50    1.00
  -3 -13  12    9.20    1.00
  -2 -13  12    1.30    1.30
  -1 -13  12   11.10    0.80
   0 -13  12    2.10    0.80
   1 -13  12    1.30    0.60
   2 -13  12    4.60    1.00
   3 -13  12    0.20    0.70
   4 -13  12    1.20    0.90
   5 -13  12    1.40    1.70
  -6 -12  12   10.80    0.90
  -5 -12  12    6.20    1.20
  -4 -12  12    0.30    0.80
  -3 -12  12    3.90    0.80
  -2 -12  12    5.70    1.20
  -1 -12  12    0.00    0.60
   0 -12  12    1.20    0.70
   1 -12  12    2.90    0.50
   2 -12  12   19.80    1.10
   3 -12  12    0.40    0.70
   4 -12  12    0.40    0.70
   5 -12  12    0.60    1.00
  -6 -11  12    0.30    0.70
  -5 -11  12   17.80    0.70
  -4 -11  12    0.30    0.80
  -3 -11  12    0.70    0.70
  -2 -11  12    1.30    1.10
  -1 -11  12   18.00    0.80
   0 -11  12    3.80    0.70
   1 -11  12    0.30    0.40
   2 -11  12    0.90    1.00
   3 -11  12    7.40    0.70
   4 -11  12    2.00    0.70
   5 -11  12    0.00    0.90
   6 -11  12    0.10    1.00
  -7 -10  12    1.50    0.90
  -6 -10  12   13.20    0.80
  -5 -10  12    0.20    0.50
  -4 -10  12    9.90    0.90
  -3 -10  12    0.30    0.60
  -2 -10  12    3.50    0.90
  -1 -10  12    0.10    0.50
   0 -10  12    0.50    0.50
   1 -10  12   13.00    0.50
   2 -10  12   13.80    0.80
   3 -10  12    2.00    0.60
   4 -10  12    5.60    0.70
   5 -10  12    0.60    0.80
   6 -10  12    0.20    1.00
  -7  -9  12    0.10    0.90
  -6  -9  12    4.10    0.70
  -5  -9  12    1.30    0.50
  -4  -9  12    0.20    0.70
  -3  -9  12    0.40    0.60
  -2  -9  12   37.80    1.20
  -1  -9  12    4.20    0.50
   0  -9  12    0.50    0.50
   1  -9  12    0.10    0.30
   2  -9  12    0.70    0.70
   3  -9  12   13.40    0.70
   4  -9  12    0.80    0.60
   5  -9  12    2.90    0.70
   6  -9  12    0.10    0.80
   7  -9  12    1.20    2.60
  -7  -8  12    1.10    0.70
  -6  -8  12    2.10    0.60
  -5  -8  12    0.90    0.50
  -4  -8  12   57.29    0.90
  -3  -8  12   10.30    0.70
  -2  -8  12    2.40    0.80
  -1  -8  12    2.10    0.40
   0  -8  12   86.79    1.20
   1  -8  12    1.30    0.30
   2  -8  12    0.00    0.50
   3  -8  12    0.10    0.40
   4  -8  12    3.20    0.50
   5  -8  12    1.70    0.60
   6  -8  12    0.90    0.70
   7  -8  12    0.40    0.90
  -8  -7  12    2.90    1.30
  -7  -7  12    3.80    0.70
  -6  -7  12    1.70    0.60
  -5  -7  12    0.40    0.50
  -4  -7  12    1.30    0.40
  -3  -7  12   78.59    1.40
  -2  -7  12    2.00    0.70
  -1  -7  12   14.60    0.60
   0  -7  12    8.00    0.30
   1  -7  12    3.00    0.50
   2  -7  12    0.00    0.80
   3  -7  12    7.00    0.50
   4  -7  12    7.30    0.60
   5  -7  12    0.40    0.80
   6  -7  12    0.70    0.70
   7  -7  12    0.80    0.90
  -8  -6  12    0.00    1.20
  -7  -6  12    0.20    0.70
  -6  -6  12   26.90    0.90
  -5  -6  12    0.20    0.50
  -4  -6  12   20.80    0.60
  -3  -6  12    5.10    0.60
  -2  -6  12   12.60    0.80
  -1  -6  12   52.09    0.90
   0  -6  12   30.70    0.70
   1  -6  12   11.90    0.50
   2  -6  12    7.10    0.80
   3  -6  12    0.40    0.30
   4  -6  12    7.00    0.60
   5  -6  12    8.30    0.70
   6  -6  12    1.60    0.80
   7  -6  12    0.30    1.10
  -8  -5  12    0.70    1.20
  -7  -5  12    1.70    0.60
  -6  -5  12    4.10    0.60
  -5  -5  12    5.20    0.50
  -4  -5  12  150.28    1.80
  -3  -5  12   32.00    0.90
  -2  -5  12   25.40    0.90
  -1  -5  12    3.90    0.20
   0  -5  12   31.30    0.70
   1  -5  12   28.50    0.80
   2  -5  12    0.60    0.60
   3  -5  12    0.20    0.40
   4  -5  12    3.10    0.50
   5  -5  12    1.50    0.60
   6  -5  12    0.60    0.70
   7  -5  12    5.50    1.00
  -8  -4  12    0.40    1.20
  -7  -4  12    0.90    0.60
  -6  -4  12    6.00    0.60
  -5  -4  12   12.80    0.60
  -4  -4  12    0.10    0.30
  -3  -4  12    2.50    0.20
  -2  -4  12    0.00    0.50
  -1  -4  12    7.90    0.30
   0  -4  12    3.00    0.40
   1  -4  12   26.90    0.60
   2  -4  12   28.70    0.50
   3  -4  12    0.80    0.40
   4  -4  12    8.00    0.60
   5  -4  12    7.60    0.70
   6  -4  12   20.30    0.90
   7  -4  12    0.30    0.80
   8  -4  12    1.00    1.40
  -9  -3  12    0.00    3.70
  -8  -3  12    6.20    1.20
  -7  -3  12    1.30    0.60
  -6  -3  12    1.10    0.50
  -5  -3  12    1.90    0.40
  -4  -3  12   20.70    0.60
  -3  -3  12   22.00    0.40
  -2  -3  12    0.30    0.40
  -1  -3  12  163.38    1.40
   0  -3  12    0.20    0.20
   1  -3  12   30.90    0.70
   2  -3  12    0.00    0.30
   3  -3  12   24.00    0.70
   4  -3  12    5.90    0.50
   5  -3  12    2.50    0.60
   6  -3  12    0.10    0.70
   7  -3  12    0.50    0.80
   8  -3  12    1.70    1.10
  -9  -2  12    2.20    2.90
  -8  -2  12    6.00    1.20
  -7  -2  12    1.60    0.80
  -6  -2  12   33.10    0.90
  -5  -2  12    1.80    0.40
  -4  -2  12   42.10    0.70
  -3  -2  12    0.20    0.30
  -2  -2  12    1.60    0.30
  -1  -2  12    0.20    0.20
   0  -2  12    8.50    0.30
   1  -2  12    1.80    0.20
   2  -2  12    0.70    0.30
   3  -2  12    3.10    0.40
   4  -2  12    9.80    0.60
   5  -2  12    1.90    0.60
   6  -2  12    5.00    0.80
   7  -2  12    1.50    1.10
   8  -2  12    0.70    1.10
  -9  -1  12    8.00    3.40
  -8  -1  12    6.50    1.30
  -7  -1  12    0.10    0.80
  -6  -1  12    0.50    0.60
  -5  -1  12    0.40    0.40
  -4  -1  12   18.40    0.60
  -3  -1  12    0.80    0.30
  -2  -1  12    4.20    0.20
  -1  -1  12   66.39    0.70
   0  -1  12    9.80    0.30
   1  -1  12    1.30    0.20
   2  -1  12   74.79    1.00
   3  -1  12   28.60    0.70
   4  -1  12    0.50    0.50
   5  -1  12    0.10    0.60
   6  -1  12    1.40    0.80
   7  -1  12    0.30    1.00
   8  -1  12    0.60    1.40
  -9   0  12    8.60    1.70
  -8   0  12    0.80    1.20
  -7   0  12    1.10    0.90
  -6   0  12    7.00    0.70
  -5   0  12    7.20    0.60
  -4   0  12   90.29    1.20
  -3   0  12    0.80    0.30
  -2   0  12    9.00    0.30
  -1   0  12    0.60    0.30
   0   0  12   97.39    1.20
   1   0  12   12.90    0.40
   2   0  12    0.20    0.40
   3   0  12    9.20    0.50
   4   0  12   10.50    0.70
   5   0  12    3.40    0.70
   6   0  12    0.20    0.80
   7   0  12    0.30    0.40
   8   0  12    0.70    1.40
  -9   1  12    0.00    1.60
  -8   1  12    1.70    1.20
  -7   1  12   14.70    1.20
  -6   1  12    4.00    0.60
  -5   1  12   39.00    0.90
  -4   1  12    1.10    0.40
  -3   1  12    2.30    0.30
  -2   1  12    8.50    0.40
  -1   1  12   20.50    0.30
   0   1  12    0.20    0.40
   1   1  12    2.00    0.40
   2   1  12   42.80    0.90
   3   1  12    1.30    0.50
   4   1  12   12.30    0.40
   5   1  12    0.80    0.40
   6   1  12    4.60    0.50
   7   1  12    2.70    0.60
   8   1  12    1.20    0.80
  -9   2  12    4.40    3.00
  -8   2  12    0.70    1.30
  -7   2  12    0.30    1.00
  -6   2  12    0.90    0.60
  -5   2  12   12.30    0.70
  -4   2  12   68.79    1.10
  -3   2  12    0.00    0.30
  -2   2  12    0.00    0.40
  -1   2  12    9.50    0.30
   0   2  12    6.10    0.30
   1   2  12    2.20    0.20
   2   2  12    0.90    0.20
   3   2  12   15.80    0.50
   4   2  12   12.10    0.60
   5   2  12    0.00    0.40
   6   2  12    1.80    0.50
   7   2  12    1.10    0.70
   8   2  12    0.70    0.90
  -9   3  12    0.70    2.90
  -8   3  12    6.80    1.50
  -7   3  12   24.80    1.50
  -6   3  12   18.80    1.10
  -5   3  12    1.80    0.50
  -4   3  12    2.70    0.50
  -3   3  12   69.89    0.90
  -2   3  12    5.60    0.50
  -1   3  12    5.80    0.30
   0   3  12    0.30    0.30
   1   3  12   97.99    1.20
   2   3  12    0.30    0.30
   3   3  12    5.10    0.40
   4   3  12    0.40    0.40
   5   3  12    1.30    0.50
   6   3  12    1.70    0.60
   7   3  12    0.10    0.70
   8   3  12    0.00    2.10
  -8   4  12    5.90    1.50
  -7   4  12    0.10    1.10
  -6   4  12   22.10    1.20
  -5   4  12    6.70    0.60
  -4   4  12   17.30    0.60
  -3   4  12    0.30    0.40
  -2   4  12    0.00    0.50
  -1   4  12    4.60    0.40
   0   4  12   11.20    0.50
   1   4  12    1.10    0.30
   2   4  12    6.60    0.80
   3   4  12    5.70    0.40
   4   4  12   16.20    0.70
   5   4  12    0.50    0.50
   6   4  12    2.50    0.60
   7   4  12    0.90    0.80
   8   4  12    0.00    2.20
  -8   5  12    3.00    1.40
  -7   5  12    0.50    1.20
  -6   5  12   14.40    1.00
  -5   5  12    7.30    0.90
  -4   5  12  231.08    2.50
  -3   5  12   23.20    0.70
  -2   5  12    3.40    0.60
  -1   5  12   25.20    0.60
   0   5  12   36.60    0.80
   1   5  12   71.39    1.00
   2   5  12    7.60    0.70
   3   5  12    2.20    0.40
   4   5  12    0.30    0.50
   5   5  12    3.60    0.60
   6   5  12    1.50    0.70
   7   5  12    2.30    0.90
  -7   6  12    7.80    1.70
  -6   6  12   54.19    1.90
  -5   6  12    3.20    0.70
  -4   6  12    0.90    0.50
  -3   6  12  148.09    1.80
  -2   6  12   32.50    0.90
  -1   6  12    9.30    0.50
   0   6  12    0.90    0.50
   1   6  12   11.10    0.50
   2   6  12    0.00    0.80
   3   6  12    0.00    0.60
   4   6  12    9.90    0.70
   5   6  12    1.50    0.60
   6   6  12    2.00    0.70
   7   6  12    0.00    0.90
  -7   7  12    4.70    2.60
  -6   7  12    1.10    1.10
  -5   7  12   13.20    0.90
  -4   7  12   12.00    0.80
  -3   7  12   10.80    0.70
  -2   7  12    5.60    0.80
  -1   7  12   26.70    0.80
   0   7  12   16.70    0.70
   1   7  12   11.80    0.60
   2   7  12    0.20    0.80
   3   7  12   18.90    0.80
   4   7  12    1.40    0.60
   5   7  12    6.40    0.70
   6   7  12    0.50    0.80
   7   7  12    0.00    1.00
  -6   8  12    0.80    1.20
  -5   8  12    0.50    0.80
  -4   8  12   20.40    1.00
  -3   8  12   27.20    1.00
  -2   8  12   59.19    1.30
  -1   8  12    1.00    0.50
   0   8  12   28.90    0.90
   1   8  12    6.20    0.60
   2   8  12   27.40    1.00
   3   8  12    0.30    0.50
   4   8  12    0.20    0.60
   5   8  12    4.70    0.80
   6   8  12    0.40    0.90
  -6   9  12    1.40    2.20
  -5   9  12   41.10    1.40
  -4   9  12    4.20    0.80
  -3   9  12    0.80    0.70
  -2   9  12   34.00    1.30
  -1   9  12    1.70    0.50
   0   9  12    0.00    0.60
   1   9  12    4.40    0.60
   2   9  12    0.90    0.90
   3   9  12    8.40    0.70
   4   9  12    0.00    1.40
   5   9  12    0.00    0.90
   6   9  12    1.90    1.10
  -6  10  12    2.30    1.50
  -5  10  12    0.00    1.20
  -4  10  12    5.00    0.90
  -3  10  12    0.30    0.80
  -2  10  12    1.70    1.10
  -1  10  12    6.50    0.80
   0  10  12    9.20    0.90
   1  10  12    7.50    0.80
   2  10  12    2.40    1.10
   3  10  12    0.40    0.70
   4  10  12    1.80    0.90
   5  10  12    1.20    1.00
   6  10  12    0.00    1.20
  -6  11  12    5.00    2.20
  -5  11  12    9.20    1.40
  -4  11  12    5.50    1.20
  -3  11  12   19.30    1.20
  -2  11  12    0.90    1.30
  -1  11  12    5.50    0.80
   0  11  12    0.30    1.00
   1  11  12    1.80    0.70
   2  11  12    6.40    1.30
   3  11  12    0.10    0.70
   4  11  12    1.20    1.00
   5  11  12    4.90    1.20
  -6  12  12    0.70    2.30
  -5  12  12    7.20    1.70
  -4  12  12   14.10    1.50
  -3  12  12    0.50    1.30
  -2  12  12    0.00    1.30
  -1  12  12    2.90    0.90
   0  12  12    0.30    1.00
   1  12  12    0.30    0.80
   2  12  12    0.50    1.40
   3  12  12   26.50    1.30
   4  12  12    6.70    1.30
   5  12  12    1.80    1.40
  -5  13  12    0.70    1.60
  -4  13  12    1.40    1.60
  -3  13  12   12.40    1.60
  -2  13  12    4.50    2.10
  -1  13  12    0.70    0.90
   0  13  12    4.60    1.30
   1  13  12   19.30    1.40
   2  13  12    1.40    1.50
   3  13  12    0.20    1.00
   4  13  12    0.90    1.30
  -5  14  12    8.90    1.90
  -4  14  12    3.40    1.70
  -3  14  12    0.00    1.50
  -2  14  12   15.60    2.40
  -1  14  12    0.40    1.20
   0  14  12    2.20    1.70
   1  14  12    0.10    1.10
   2  14  12    0.10    1.80
   3  14  12    0.40    1.10
  -4  15  12    1.90    1.70
  -3  15  12    7.00    1.70
  -2  15  12    0.70    2.60
  -1  15  12    2.10    1.50
   0  15  12    1.90    1.90
   1  15  12    9.10    1.70
   2  15  12    0.00    2.80
   3  15  12    1.80    2.40
  -3  16  12    1.60    3.60
  -2  16  12   15.80    3.30
  -1  16  12    0.00    1.60
   0  16  12    0.80    2.20
   1  16  12    2.10    2.40
  -1 -16  13   21.20    2.60
   0 -16  13    2.50    2.50
   1 -16  13    0.00    2.00
  -3 -15  13    0.20    1.20
  -2 -15  13    1.00    1.80
  -1 -15  13   11.50    1.10
   0 -15  13    0.40    1.20
   1 -15  13    0.30    0.80
   2 -15  13    0.20    1.50
  -4 -14  13    0.10    1.10
  -3 -14  13    7.40    1.10
  -2 -14  13    1.00    1.50
  -1 -14  13    3.80    0.80
   0 -14  13    2.80    1.00
   1 -14  13   12.80    0.90
   2 -14  13    1.80    1.30
   3 -14  13    1.20    0.90
  -5 -13  13    1.50    1.30
  -4 -13  13   14.70    1.20
  -3 -13  13    0.90    0.90
  -2 -13  13    6.10    1.30
  -1 -13  13    4.70    0.80
   0 -13  13   12.90    1.00
   1 -13  13    0.30    0.60
   2 -13  13    0.20    1.10
   3 -13  13    0.30    0.80
   4 -13  13    0.40    0.90
  -6 -12  13    0.80    2.20
  -5 -12  13    1.30    1.20
  -4 -12  13    4.00    1.00
  -3 -12  13    1.20    0.80
  -2 -12  13    3.60    1.20
  -1 -12  13    0.30    0.60
   0 -12  13    3.90    0.80
   1 -12  13    4.40    0.60
   2 -12  13    1.20    0.90
   3 -12  13    3.10    0.80
   4 -12  13   20.90    1.10
   5 -12  13    1.90    1.00
  -6 -11  13    2.40    0.70
  -5 -11  13    2.90    1.10
  -4 -11  13    0.20    0.90
  -3 -11  13    1.20    0.70
  -2 -11  13   21.70    1.20
  -1 -11  13    0.30    0.60
   0 -11  13    2.30    0.70
   1 -11  13    0.10    0.40
   2 -11  13   11.60    1.00
   3 -11  13    2.80    0.60
   4 -11  13    3.00    0.80
   5 -11  13    3.80    1.00
  -7 -10  13    7.80    2.10
  -6 -10  13    0.20    0.70
  -5 -10  13   20.10    1.20
  -4 -10  13    5.70    0.90
  -3 -10  13    8.50    0.80
  -2 -10  13    0.20    1.00
  -1 -10  13    0.60    0.50
   0 -10  13    5.90    0.60
   1 -10  13    0.20    0.40
   2 -10  13    0.00    0.90
   3 -10  13    0.80    0.60
   4 -10  13    2.60    0.70
   5 -10  13    0.40    0.80
   6 -10  13    0.70    1.00
  -7  -9  13    0.40    0.80
  -6  -9  13    1.20    0.60
  -5  -9  13    3.10    0.50
  -4  -9  13    2.70    0.80
  -3  -9  13    6.30    0.70
  -2  -9  13    4.10    0.90
  -1  -9  13    2.60    0.50
   0  -9  13    0.20    0.50
   1  -9  13    4.10    0.40
   2  -9  13    4.00    0.70
   3  -9  13    7.80    0.60
   4  -9  13    0.50    0.60
   5  -9  13    3.40    0.70
   6  -9  13    4.10    0.90
  -7  -8  13    0.90    0.80
  -6  -8  13    0.10    0.60
  -5  -8  13   11.00    0.70
  -4  -8  13    3.40    0.70
  -3  -8  13    0.20    0.60
  -2  -8  13   21.10    1.00
  -1  -8  13   92.09    1.50
   0  -8  13    0.60    0.40
   1  -8  13    0.30    0.50
   2  -8  13    0.40    0.60
   3  -8  13   25.70    0.70
   4  -8  13    0.50    0.50
   5  -8  13    0.50    0.60
   6  -8  13    0.20    0.70
   7  -8  13    1.20    2.30
  -8  -7  13    7.10    3.50
  -7  -7  13    0.70    0.70
  -6  -7  13    0.20    0.50
  -5  -7  13    0.20    0.50
  -4  -7  13    2.50    0.70
  -3  -7  13   16.70    0.80
  -2  -7  13   16.20    0.90
  -1  -7  13    2.40    0.40
   0  -7  13   62.99    0.80
   1  -7  13    1.60    0.40
   2  -7  13    0.20    0.80
   3  -7  13    0.00    0.40
   4  -7  13    4.20    0.60
   5  -7  13    1.10    0.80
   6  -7  13    0.50    0.70
   7  -7  13    3.80    1.00
  -8  -6  13    0.80    1.20
  -7  -6  13    0.90    0.70
  -6  -6  13   17.50    0.80
  -5  -6  13   37.50    0.80
  -4  -6  13    3.10    0.40
  -3  -6  13    0.30    0.60
  -2  -6  13  223.98    2.90
  -1  -6  13   21.70    0.70
   0  -6  13    1.40    0.40
   1  -6  13   38.60    0.70
   2  -6  13    5.10    0.40
   3  -6  13   13.00    0.60
   4  -6  13    0.70    0.50
   5  -6  13    5.70    0.60
   6  -6  13    0.00    0.80
   7  -6  13    3.30    1.20
  -8  -5  13    3.90    1.30
  -7  -5  13    0.70    0.70
  -6  -5  13    1.10    0.50
  -5  -5  13   12.90    0.60
  -4  -5  13   12.00    0.50
  -3  -5  13   89.79    1.50
  -2  -5  13    0.00    0.70
  -1  -5  13   30.20    0.70
   0  -5  13   38.20    0.80
   1  -5  13   30.10    0.70
   2  -5  13    0.00    0.70
   3  -5  13    0.20    0.40
   4  -5  13    1.80    0.60
   5  -5  13    2.70    0.60
   6  -5  13    4.30    0.70
   7  -5  13    0.20    0.90
  -8  -4  13    1.10    1.20
  -7  -4  13    5.20    0.70
  -6  -4  13    7.00    0.60
  -5  -4  13    0.80    0.40
  -4  -4  13    1.40    0.40
  -3  -4  13   75.49    1.20
  -2  -4  13    4.00    0.60
  -1  -4  13    0.20    0.20
   0  -4  13    1.40    0.40
   1  -4  13   39.80    0.80
   2  -4  13    5.80    0.30
   3  -4  13    1.30    0.40
   4  -4  13    3.10    0.60
   5  -4  13   11.30    0.80
   6  -4  13    0.60    0.80
   7  -4  13    0.50    0.90
  -8  -3  13    0.00    1.20
  -7  -3  13    0.10    0.60
  -6  -3  13    0.20    0.50
  -5  -3  13   21.40    0.70
  -4  -3  13    2.80    0.40
  -3  -3  13    2.90    0.20
  -2  -3  13   53.59    1.00
  -1  -3  13    2.10    0.20
   0  -3  13   75.29    0.80
   1  -3  13    1.40    0.40
   2  -3  13   42.50    0.70
   3  -3  13    0.50    0.40
   4  -3  13    0.70    0.50
   5  -3  13    0.40    0.60
   6  -3  13    0.80    0.80
   7  -3  13    1.40    1.10
  -8  -2  13    2.00    1.20
  -7  -2  13   28.20    1.10
  -6  -2  13    5.60    0.60
  -5  -2  13   14.30    0.60
  -4  -2  13    0.20    0.30
  -3  -2  13  138.99    1.40
  -2  -2  13    0.30    0.40
  -1  -2  13    0.20    0.20
   0  -2  13    3.50    0.20
   1  -2  13    7.40    0.30
   2  -2  13    0.10    0.40
   3  -2  13    8.80    0.50
   4  -2  13    0.40    0.50
   5  -2  13    4.00    0.80
   6  -2  13    0.00    0.80
   7  -2  13    0.10    1.00
   8  -2  13    0.00    2.30
  -9  -1  13    0.30    3.30
  -8  -1  13    0.80    1.20
  -7  -1  13    0.70    0.80
  -6  -1  13    0.40    0.60
  -5  -1  13    6.90    0.60
  -4  -1  13    0.10    0.40
  -3  -1  13   24.30    0.50
  -2  -1  13    7.70    0.40
  -1  -1  13    3.60    0.30
   0  -1  13    0.30    0.30
   1  -1  13   28.40    0.50
   2  -1  13   10.20    0.60
   3  -1  13    0.20    0.50
   4  -1  13    0.40    0.60
   5  -1  13    0.90    0.60
   6  -1  13    9.00    1.00
   7  -1  13    0.20    1.10
   8  -1  13    1.00    2.00
  -9   0  13    2.20    3.30
  -8   0  13    2.00    1.20
  -7   0  13    1.00    0.90
  -6   0  13    8.90    0.70
  -5   0  13   49.30    1.00
  -4   0  13    0.40    0.40
  -3   0  13   18.30    0.50
  -2   0  13    0.10    0.30
  -1   0  13   36.60    0.60
   0   0  13    0.10    0.40
   1   0  13   13.80    0.60
   2   0  13    3.00    0.60
   3   0  13   23.00    0.90
   4   0  13    4.60    0.60
   5   0  13    1.60    0.70
   6   0  13    1.80    0.90
   7   0  13    0.80    1.10
   8   0  13    0.30    1.60
  -9   1  13    0.00    2.90
  -8   1  13    2.60    1.30
  -7   1  13    0.00    0.90
  -6   1  13   39.40    1.10
  -5   1  13    0.30    0.50
  -4   1  13   19.20    0.70
  -3   1  13   41.60    0.80
  -2   1  13    1.30    0.40
  -1   1  13    0.30    0.20
   0   1  13    4.10    0.40
   1   1  13   45.50    0.90
   2   1  13    3.60    0.70
   3   1  13    1.60    0.50
   4   1  13   10.00    0.80
   5   1  13    0.60    0.80
   6   1  13    0.40    0.40
   7   1  13    1.50    0.60
   8   1  13    1.30    1.90
  -8   2  13    2.30    1.40
  -7   2  13    0.10    1.00
  -6   2  13   17.80    0.90
  -5   2  13   21.80    0.80
  -4   2  13    0.30    0.40
  -3   2  13   11.00    0.50
  -2   2  13    0.30    0.40
  -1   2  13   15.90    0.40
   0   2  13    6.10    0.30
   1   2  13    0.50    0.20
   2   2  13    1.90    0.20
   3   2  13   15.10    0.40
   4   2  13    8.60    0.50
   5   2  13    0.40    0.40
   6   2  13    0.60    0.50
   7   2  13    1.60    0.70
   8   2  13    0.10    2.10
  -8   3  13    3.10    1.40
  -7   3  13    3.70    1.10
  -6   3  13    0.90    0.80
  -5   3  13    0.70    0.60
  -4   3  13   37.30    0.90
  -3   3  13   16.50    0.60
  -2   3  13    5.30    0.50
  -1   3  13    0.20    0.30
   0   3  13  124.49    1.70
   1   3  13    0.00    0.30
   2   3  13    3.40    0.40
   3   3  13    0.30    0.30
   4   3  13    0.80    0.40
   5   3  13    0.80    0.50
   6   3  13    1.40    0.60
   7   3  13    0.10    0.70
  -8   4  13    1.40    1.80
  -7   4  13    1.50    1.40
  -6   4  13   20.40    1.30
  -5   4  13    0.10    0.60
  -4   4  13    1.80    0.50
  -3   4  13   40.70    0.80
  -2   4  13    4.00    0.60
  -1   4  13    0.10    0.30
   0   4  13    0.30    0.40
   1   4  13   10.60    0.50
   2   4  13   14.20    1.00
   3   4  13   17.90    0.60
   4   4  13    3.70    0.50
   5   4  13    5.90    0.60
   6   4  13    0.50    0.60
   7   4  13    0.30    0.80
  -8   5  13    0.40    1.80
  -7   5  13    0.00    1.30
  -6   5  13    0.00    1.00
  -5   5  13   20.90    1.00
  -4   5  13    3.60    0.50
  -3   5  13   35.90    0.80
  -2   5  13    6.90    0.70
  -1   5  13   59.49    1.00
   0   5  13  106.59    1.60
   1   5  13    0.10    0.30
   2   5  13    2.40    1.20
   3   5  13    2.20    0.40
   4   5  13    3.80    0.50
   5   5  13    0.60    0.60
   6   5  13    0.70    0.70
   7   5  13    2.20    0.90
  -8   6  13    0.00    2.00
  -7   6  13    8.50    1.60
  -6   6  13    9.40    1.20
  -5   6  13    0.90    0.80
  -4   6  13    0.10    0.50
  -3   6  13    9.70    0.60
  -2   6  13  109.59    1.50
  -1   6  13    3.30    0.40
   0   6  13   38.00    0.90
   1   6  13   13.50    0.60
   2   6  13    0.80    0.70
   3   6  13    0.20    0.40
   4   6  13    1.90    0.60
   5   6  13    5.40    0.70
   6   6  13    0.30    0.70
   7   6  13    0.00    0.90
  -7   7  13    3.10    1.70
  -6   7  13    3.60    1.10
  -5   7  13    0.50    1.00
  -4   7  13    4.40    0.80
  -3   7  13    0.60    0.60
  -2   7  13   67.09    1.30
  -1   7  13    8.50    0.60
   0   7  13    0.80    0.60
   1   7  13    0.40    0.40
   2   7  13   39.10    1.10
   3   7  13    0.20    0.50
   4   7  13    6.00    0.70
   5   7  13    0.00    0.70
   6   7  13    9.10    0.90
  -6   8  13    3.90    1.20
  -5   8  13    7.50    1.00
  -4   8  13    8.70    0.90
  -3   8  13   24.50    1.00
  -2   8  13    1.80    0.90
  -1   8  13   37.80    1.00
   0   8  13    0.50    0.60
   1   8  13   26.50    0.80
   2   8  13    2.60    0.90
   3   8  13   12.40    0.70
   4   8  13    0.20    0.70
   5   8  13    0.70    0.70
   6   8  13    0.00    1.00
  -6   9  13   48.80    2.00
  -5   9  13    4.00    1.00
  -4   9  13    1.80    0.80
  -3   9  13    2.80    0.80
  -2   9  13    1.40    1.10
  -1   9  13    3.80    0.60
   0   9  13    2.40    0.70
   1   9  13    0.50    0.50
   2   9  13   23.00    1.10
   3   9  13    2.70    0.60
   4   9  13    0.10    0.80
   5   9  13    1.90    0.90
   6   9  13    3.80    1.20
  -6  10  13    0.00    2.10
  -5  10  13    3.10    1.00
  -4  10  13    5.80    0.90
  -3  10  13    0.30    0.90
  -2  10  13    0.00    1.10
  -1  10  13    8.70    0.80
   0  10  13    6.00    0.90
   1  10  13    4.80    0.80
   2  10  13    8.20    1.20
   3  10  13   28.60    1.20
   4  10  13    0.50    1.60
   5  10  13    0.00    1.00
  -6  11  13    3.30    2.40
  -5  11  13    4.70    1.60
  -4  11  13   21.60    1.30
  -3  11  13    0.90    0.90
  -2  11  13   10.50    1.40
  -1  11  13    0.40    0.80
   0  11  13    6.90    1.00
   1  11  13    0.40    0.70
   2  11  13    3.20    1.30
   3  11  13    1.10    0.80
   4  11  13    0.10    1.00
   5  11  13    8.90    1.30
  -6  12  13    0.00    2.40
  -5  12  13    1.10    1.60
  -4  12  13    2.10    1.30
  -3  12  13    0.80    1.00
  -2  12  13    5.00    1.40
  -1  12  13    0.30    0.80
   0  12  13    0.70    1.00
   1  12  13    0.10    0.80
   2  12  13    0.40    1.50
   3  12  13    7.60    1.00
   4  12  13    0.20    1.10
  -5  13  13    7.70    1.90
  -4  13  13   26.40    2.00
  -3  13  13    1.00    1.40
  -2  13  13    1.40    2.10
  -1  13  13    2.70    1.00
   0  13  13   43.30    1.70
   1  13  13    0.20    0.90
   2  13  13    1.40    1.70
   3  13  13    1.20    1.10
   4  13  13    5.10    1.40
  -5  14  13    1.40    2.80
  -4  14  13    1.00    1.60
  -3  14  13   13.90    1.90
  -2  14  13    1.90    2.10
  -1  14  13    2.90    1.40
   0  14  13    0.30    1.40
   1  14  13    1.30    1.10
   2  14  13    1.30    1.90
   3  14  13    1.30    1.20
  -3  15  13    0.60    1.70
  -2  15  13    3.00    2.50
  -1  15  13   24.40    2.20
   0  15  13    9.30    2.10
   1  15  13    0.40    1.50
   2  15  13    3.20    2.10
  -2 -15  14    1.60    2.70
  -1 -15  14    2.90    1.00
   0 -15  14   13.30    1.30
   1 -15  14    0.50    0.80
  -4 -14  14    0.40    3.90
  -3 -14  14    2.60    1.10
  -2 -14  14    3.60    1.60
  -1 -14  14    0.60    0.90
   0 -14  14   17.80    1.20
   1 -14  14    0.30    0.70
   2 -14  14    0.90    1.30
   3 -14  14    1.90    0.80
  -4 -13  14    0.50    1.10
  -3 -13  14   12.60    1.10
  -2 -13  14    0.20    1.30
  -1 -13  14    4.40    0.80
   0 -13  14    0.40    0.90
   1 -13  14    1.50    0.70
   2 -13  14    0.00    1.20
   3 -13  14    0.20    0.80
   4 -13  14    0.10    1.00
  -5 -12  14    0.10    1.20
  -4 -12  14    9.70    1.10
  -3 -12  14    2.40    0.90
  -2 -12  14    0.10    1.10
  -1 -12  14    3.30    0.70
   0 -12  14   13.80    0.90
   1 -12  14    0.30    0.60
   2 -12  14    0.80    1.00
   3 -12  14    3.10    0.70
   4 -12  14   14.30    1.00
   5 -12  14    0.30    2.30
  -6 -11  14    3.20    1.30
  -5 -11  14    0.20    1.10
  -4 -11  14    0.70    0.90
  -3 -11  14   34.10    1.20
  -2 -11  14    0.00    1.10
  -1 -11  14    2.40    0.60
   0 -11  14    1.80    0.70
   1 -11  14    6.00    0.50
   2 -11  14    3.30    0.80
   3 -11  14    0.00    0.60
   4 -11  14    0.70    0.80
   5 -11  14    0.30    1.00
  -6 -10  14   30.50    0.90
  -5 -10  14    2.40    1.10
  -4 -10  14   14.80    1.10
  -3 -10  14    0.10    0.70
  -2 -10  14    9.60    1.00
  -1 -10  14    0.00    0.50
   0 -10  14    0.60    0.60
   1 -10  14    0.00    0.40
   2 -10  14    0.40    0.80
   3 -10  14    8.60    0.70
   4 -10  14    4.10    0.80
   5 -10  14    3.80    0.90
   6 -10  14    1.70    2.40
  -7  -9  14    2.90    0.80
  -6  -9  14    0.00    0.60
  -5  -9  14    0.60    0.90
  -4  -9  14    1.90    0.80
  -3  -9  14   34.30    1.10
  -2  -9  14    0.00    0.90
  -1  -9  14    0.20    0.50
   0  -9  14   18.80    0.70
   1  -9  14   11.70    0.50
   2  -9  14    0.20    0.70
   3  -9  14    0.30    0.50
   4  -9  14    0.10    0.60
   5  -9  14    3.50    0.80
   6  -9  14    0.40    0.90
  -7  -8  14    3.50    0.80
  -6  -8  14   22.60    1.00
  -5  -8  14    1.10    0.40
  -4  -8  14    1.10    0.90
  -3  -8  14    0.70    0.60
  -2  -8  14   46.20    1.20
  -1  -8  14    4.90    0.50
   0  -8  14    0.70    0.40
   1  -8  14    5.00    0.60
   2  -8  14   36.60    0.80
   3  -8  14    0.40    0.40
   4  -8  14    0.60    0.50
   5  -8  14    0.40    0.70
   6  -8  14    0.40    0.80
  -7  -7  14    2.30    0.70
  -6  -7  14    2.00    0.60
  -5  -7  14    5.10    0.50
  -4  -7  14    0.70    0.70
  -3  -7  14    3.70    0.60
  -2  -7  14    0.80    0.80
  -1  -7  14   23.20    0.70
   0  -7  14    1.30    0.40
   1  -7  14   11.90    0.60
   2  -7  14    7.90    1.10
   3  -7  14   15.00    0.60
   4  -7  14    0.50    0.60
   5  -7  14    3.10    0.70
   6  -7  14    1.00    1.10
   7  -7  14    0.20    2.20
  -8  -6  14    0.60    3.10
  -7  -6  14    5.70    0.70
  -6  -6  14    2.20    0.60
  -5  -6  14    0.60    0.40
  -4  -6  14   39.90    1.10
  -3  -6  14    0.40    0.60
  -2  -6  14    6.50    0.80
  -1  -6  14    1.80    0.40
   0  -6  14    0.30    0.50
   1  -6  14   64.99    0.90
   2  -6  14   24.40    1.00
   3  -6  14   17.30    0.60
   4  -6  14    0.80    0.50
   5  -6  14    0.10    0.60
   6  -6  14    2.60    0.80
   7  -6  14    2.00    1.40
  -8  -5  14    2.70    1.20
  -7  -5  14    1.60    0.70
  -6  -5  14    0.50    0.50
  -5  -5  14    8.10    0.50
  -4  -5  14    3.20    0.30
  -3  -5  14    1.00    0.50
  -2  -5  14  257.77    2.90
  -1  -5  14   29.70    0.70
   0  -5  14   10.80    0.60
   1  -5  14    0.40    0.40
   2  -5  14   19.50    0.50
   3  -5  14    0.20    0.40
   4  -5  14    0.00    0.60
   5  -5  14    2.20    0.60
   6  -5  14    1.50    0.70
   7  -5  14    0.10    1.00
  -8  -4  14    1.40    1.20
  -7  -4  14    7.60    0.80
  -6  -4  14    1.30    0.60
  -5  -4  14    0.10    0.40
  -4  -4  14    3.50    0.40
  -3  -4  14   15.20    0.70
  -2  -4  14    1.20    0.60
  -1  -4  14    0.10    0.30
   0  -4  14    4.50    0.30
   1  -4  14    4.70    0.40
   2  -4  14    6.00    0.50
   3  -4  14   33.60    0.80
   4  -4  14   17.90    0.80
   5  -4  14    0.40    0.60
   6  -4  14    6.30    1.10
   7  -4  14    1.80    1.10
  -8  -3  14    0.80    1.20
  -7  -3  14    0.30    0.70
  -6  -3  14    6.70    0.60
  -5  -3  14    0.80    0.50
  -4  -3  14    0.80    0.40
  -3  -3  14    7.30    0.50
  -2  -3  14   27.20    0.90
  -1  -3  14   43.30    0.70
   0  -3  14    0.90    0.30
   1  -3  14   73.19    0.70
   2  -3  14    0.00    0.50
   3  -3  14    8.10    0.50
   4  -3  14    0.40    0.50
   5  -3  14    0.30    0.70
   6  -3  14    2.30    1.00
   7  -3  14    0.00    1.20
  -8  -2  14    3.30    1.30
  -7  -2  14    4.00    0.80
  -6  -2  14   13.00    0.80
  -5  -2  14    7.50    0.50
  -4  -2  14   69.29    1.00
  -3  -2  14    0.50    0.20
  -2  -2  14   26.00    0.70
  -1  -2  14    0.30    0.30
   0  -2  14    0.00    0.20
   1  -2  14    0.70    0.30
   2  -2  14    9.50    0.60
   3  -2  14    1.10    0.50
   4  -2  14    4.50    0.70
   5  -2  14    0.00    0.80
   6  -2  14    6.40    1.00
   7  -2  14    0.90    1.10
  -8  -1  14    1.80    1.30
  -7  -1  14    9.70    0.90
  -6  -1  14    3.00    0.60
  -5  -1  14    0.30    0.50
  -4  -1  14    0.10    0.40
  -3  -1  14   17.50    0.50
  -2  -1  14   19.70    0.80
  -1  -1  14    1.00    0.30
   0  -1  14   11.90    0.50
   1  -1  14   56.09    1.00
   2  -1  14    0.80    0.60
   3  -1  14    2.30    0.50
   4  -1  14   20.60    1.00
   5  -1  14    3.50    0.70
   6  -1  14    0.50    0.90
   7  -1  14    0.10    1.10
  -8   0  14    0.00    1.20
  -7   0  14    7.10    1.00
  -6   0  14    6.20    0.70
  -5   0  14    0.50    0.50
  -4   0  14   21.60    0.70
  -3   0  14    1.50    0.30
  -2   0  14  107.09    1.00
  -1   0  14    0.20    0.30
   0   0  14    7.80    0.50
   1   0  14    1.20    0.40
   2   0  14   15.10    0.80
   3   0  14   17.50    0.90
   4   0  14    0.30    0.60
   5   0  14    1.80    0.70
   6   0  14    0.40    0.90
   7   0  14    2.30    1.10
  -8   1  14    5.60    1.40
  -7   1  14    2.00    0.90
  -6   1  14    0.50    0.60
  -5   1  14   20.00    0.80
  -4   1  14    0.80    0.40
  -3   1  14   26.00    0.70
  -2   1  14    1.10    0.40
  -1   1  14    0.10    0.10
   0   1  14    9.90    0.60
   1   1  14    0.10    0.40
   2   1  14    0.60    0.70
   3   1  14    0.60    0.50
   4   1  14   12.20    0.90
   5   1  14    0.00    0.80
   6   1  14    5.80    1.10
   7   1  14    0.80    1.30
  -8   2  14    0.40    1.30
  -7   2  14    3.70    1.00
  -6   2  14   16.60    0.90
  -5   2  14    1.30    0.60
  -4   2  14    3.10    0.50
  -3   2  14    1.50    0.40
  -2   2  14  177.88    1.90
  -1   2  14    0.90    0.30
   0   2  14    0.40    0.20
   1   2  14    0.80    0.40
   2   2  14    8.80    0.80
   3   2  14    3.20    0.60
   4   2  14    0.40    0.70
   5   2  14    4.00    0.40
   6   2  14    0.50    0.40
   7   2  14    0.20    1.30
  -8   3  14    0.00    1.70
  -7   3  14    0.90    1.10
  -6   3  14    3.10    0.90
  -5   3  14   30.10    1.00
  -4   3  14   13.10    0.70
  -3   3  14    2.20    0.40
  -2   3  14    8.40    0.60
  -1   3  14   45.00    0.80
   0   3  14    0.20    0.40
   1   3  14    1.60    0.50
   2   3  14    0.10    0.50
   3   3  14   16.30    0.60
   4   3  14    0.60    0.40
   5   3  14    0.80    0.50
   6   3  14    1.80    0.60
   7   3  14    0.00    0.70
  -8   4  14    5.30    1.90
  -7   4  14    0.00    1.30
  -6   4  14    4.80    1.00
  -5   4  14    0.00    0.60
  -4   4  14    3.30    0.60
  -3   4  14   18.40    0.70
  -2   4  14   31.30    0.80
  -1   4  14    1.00    0.30
   0   4  14   31.60    0.70
   1   4  14    0.10    0.30
   2   4  14   16.30    1.00
   3   4  14    1.20    0.40
   4   4  14    4.90    0.50
   5   4  14    2.10    0.50
   6   4  14    4.30    0.70
   7   4  14    0.80    0.80
  -8   5  14    0.70    1.90
  -7   5  14    3.50    1.50
  -6   5  14    2.60    1.00
  -5   5  14    0.40    0.70
  -4   5  14    8.80    0.70
  -3   5  14    0.10    0.50
  -2   5  14  285.47    3.00
  -1   5  14   23.40    0.70
   0   5  14   17.50    0.60
   1   5  14   14.90    0.60
   2   5  14   15.20    0.80
   3   5  14   27.90    0.80
   4   5  14    7.70    0.60
   5   5  14    0.00    0.50
   6   5  14    1.70    0.70
   7   5  14    0.00    0.90
  -8   6  14   24.10    2.50
  -7   6  14    0.50    1.60
  -6   6  14    0.40    1.00
  -5   6  14   16.90    1.20
  -4   6  14   95.49    1.50
  -3   6  14    0.50    0.50
  -2   6  14    0.00    0.70
  -1   6  14   98.79    1.40
   0   6  14    0.60    0.50
   1   6  14    8.80    0.50
   2   6  14    1.00    0.70
   3   6  14    1.80    0.50
   4   6  14    5.80    0.60
   5   6  14    1.30    0.60
   6   6  14    3.30    0.80
   7   6  14    0.00    2.50
  -7   7  14    0.00    1.50
  -6   7  14    2.00    1.10
  -5   7  14    2.80    1.00
  -4   7  14    0.30    0.70
  -3   7  14   11.20    0.70
  -2   7  14    6.80    1.00
  -1   7  14   18.70    0.80
   0   7  14    0.10    0.60
   1   7  14    8.70    0.60
   2   7  14   17.60    0.90
   3   7  14   12.10    0.90
   4   7  14    1.40    0.60
   5   7  14    6.10    0.80
   6   7  14    0.10    0.90
  -7   8  14    1.80    1.80
  -6   8  14    1.60    1.30
  -5   8  14    1.90    1.10
  -4   8  14    5.70    0.80
  -3   8  14    0.10    0.60
  -2   8  14   22.30    1.00
  -1   8  14   19.60    0.80
   0   8  14   36.50    1.00
   1   8  14    0.20    0.50
   2   8  14    2.80    0.90
   3   8  14    4.10    0.60
   4   8  14    4.80    0.70
   5   8  14    1.40    0.80
   6   8  14    0.40    1.00
  -6   9  14    6.40    1.40
  -5   9  14    1.20    1.00
  -4   9  14    1.70    0.90
  -3   9  14   43.50    1.30
  -2   9  14    0.50    1.10
  -1   9  14    0.50    0.60
   0   9  14   15.30    0.90
   1   9  14    7.60    0.70
   2   9  14    0.80    1.00
   3   9  14    2.00    0.70
   4   9  14    1.30    0.80
   5   9  14    9.10    1.10
  -6  10  14    7.20    2.50
  -5  10  14    0.30    1.00
  -4  10  14    0.00    0.90
  -3  10  14    0.60    0.80
  -2  10  14   20.00    1.40
  -1  10  14    0.00    0.70
   0  10  14    3.70    1.00
   1  10  14    5.70    0.80
   2  10  14    7.70    1.30
   3  10  14    1.50    0.80
   4  10  14    0.00    1.50
   5  10  14    0.10    1.10
  -6  11  14    4.00    2.70
  -5  11  14    6.30    1.30
  -4  11  14    3.30    1.00
  -3  11  14   17.20    1.20
  -2  11  14    1.90    1.40
  -1  11  14    7.70    0.90
   0  11  14    3.20    1.00
   1  11  14    2.60    0.80
   2  11  14    0.50    1.30
   3  11  14    0.70    0.80
   4  11  14    5.60    2.00
   5  11  14    0.10    1.20
  -6  12  14    1.70    3.30
  -5  12  14    0.90    1.60
  -4  12  14    0.20    1.20
  -3  12  14    6.10    1.10
  -2  12  14    4.30    1.60
  -1  12  14    0.90    0.90
   0  12  14    1.40    1.20
   1  12  14    2.80    0.90
   2  12  14    1.30    1.50
   3  12  14    0.20    0.90
   4  12  14    0.00    1.30
  -5  13  14    5.60    1.90
  -4  13  14    0.10    1.60
  -3  13  14    1.00    1.30
  -2  13  14    0.00    1.80
  -1  13  14   21.60    1.30
   0  13  14    4.90    1.30
   1  13  14    0.40    1.00
   2  13  14    0.00    1.70
   3  13  14    3.10    1.10
  -4  14  14    1.10    1.80
  -3  14  14    3.30    1.80
  -2  14  14    3.90    2.40
  -1  14  14    0.30    1.10
   0  14  14    4.70    1.50
   1  14  14    2.20    1.10
   2  14  14    0.30    1.90
   3  14  14    0.00    2.40
  -3  15  14    1.90    3.50
  -2  15  14    1.80    4.10
  -1  15  14   12.70    1.90
   0  15  14    0.70    2.00
   1  15  14    0.70    1.40
  -1 -15  15    0.60    1.10
   0 -15  15    0.70    1.80
   1 -15  15   11.30    2.00
  -3 -14  15    1.10    1.10
  -2 -14  15    2.10    1.60
  -1 -14  15   12.60    1.10
   0 -14  15    1.80    1.10
   1 -14  15    7.10    0.90
   2 -14  15    2.90    1.40
   3 -14  15    5.10    3.10
  -4 -13  15    5.30    1.20
  -3 -13  15    2.00    1.00
  -2 -13  15   26.00    1.50
  -1 -13  15    0.90    0.80
   0 -13  15    1.20    0.90
   1 -13  15    2.70    0.70
   2 -13  15    2.40    1.20
   3 -13  15    0.10    0.80
  -5 -12  15    4.20    1.30
  -4 -12  15    1.80    1.40
  -3 -12  15    0.10    0.80
  -2 -12  15    3.50    1.30
  -1 -12  15   10.30    0.80
   0 -12  15    0.10    0.80
   1 -12  15    0.50    0.60
   2 -12  15    3.40    1.10
   3 -12  15    4.50    0.80
   4 -12  15    0.70    0.90
  -6 -11  15    0.60    2.40
  -5 -11  15    0.40    1.10
  -4 -11  15   10.10    1.10
  -3 -11  15    3.70    0.90
  -2 -11  15    1.30    1.10
  -1 -11  15    5.60    0.70
   0 -11  15   20.30    0.90
   1 -11  15    0.10    0.50
   2 -11  15    3.40    0.90
   3 -11  15    0.20    0.70
   4 -11  15    0.50    0.90
   5 -11  15    1.00    1.00
  -6 -10  15    1.40    1.30
  -5 -10  15   35.20    1.60
  -4 -10  15    0.00    0.90
  -3 -10  15   15.70    1.00
  -2 -10  15   10.30    1.10
  -1 -10  15    0.40    0.60
   0 -10  15    0.00    0.60
   1 -10  15    0.40    0.40
   2 -10  15    5.00    0.80
   3 -10  15    0.80    0.60
   4 -10  15    0.30    0.70
   5 -10  15    1.20    1.00
  -7  -9  15    1.40    2.20
  -6  -9  15    0.00    1.00
  -5  -9  15    0.30    1.00
  -4  -9  15   12.90    1.00
  -3  -9  15    2.30    0.70
  -2  -9  15    8.80    1.00
  -1  -9  15    0.20    0.50
   0  -9  15    9.80    0.70
   1  -9  15    2.80    0.40
   2  -9  15    0.80    0.70
   3  -9  15    3.00    0.60
   4  -9  15    4.70    0.70
   5  -9  15    4.40    0.80
   6  -9  15    1.50    2.40
  -7  -8  15    7.00    0.90
  -6  -8  15    0.20    0.60
  -5  -8  15    0.00    0.90
  -4  -8  15    0.20    0.80
  -3  -8  15   19.00    1.00
  -2  -8  15    2.40    1.00
  -1  -8  15    0.30    0.50
   0  -8  15   14.50    0.60
   1  -8  15   30.60    0.80
   2  -8  15    0.20    1.40
   3  -8  15    0.40    0.50
   4  -8  15    0.40    0.60
   5  -8  15    2.90    0.70
   6  -8  15    0.20    0.80
  -7  -7  15    0.20    0.70
  -6  -7  15    9.00    0.70
  -5  -7  15    0.30    0.70
  -4  -7  15    0.30    0.70
  -3  -7  15    0.30    0.60
  -2  -7  15   19.40    1.00
  -1  -7  15    3.30    0.50
   0  -7  15    9.60    0.50
   1  -7  15    0.20    0.40
   2  -7  15   63.49    1.50
   3  -7  15    0.10    0.50
   4  -7  15    0.30    0.60
   5  -7  15    0.50    0.70
   6  -7  15    1.40    1.30
  -7  -6  15    0.10    0.70
  -6  -6  15    0.60    0.60
  -5  -6  15    5.50    0.40
  -4  -6  15   26.30    1.00
  -3  -6  15   65.79    1.20
  -2  -6  15    2.80    0.70
  -1  -6  15    2.00    0.40
   0  -6  15  139.59    1.90
   1  -6  15   22.20    0.70
   2  -6  15    5.20    1.10
   3  -6  15   20.70    0.70
   4  -6  15    2.60    0.60
   5  -6  15    1.70    0.70
   6  -6  15    0.60    0.90
  -8  -5  15    2.40    3.00
  -7  -5  15    1.00    0.70
  -6  -5  15   12.40    0.70
  -5  -5  15    0.40    0.40
  -4  -5  15    0.40    0.60
  -3  -5  15   12.90    0.70
  -2  -5  15    6.10    0.70
  -1  -5  15  117.39    1.50
   0  -5  15    2.00    0.30
   1  -5  15   11.70    0.60
   2  -5  15    1.30    0.50
   3  -5  15   17.00    1.10
   4  -5  15    0.00    0.60
   5  -5  15    2.70    0.70
   6  -5  15    0.40    0.90
  -8  -4  15    1.60    1.30
  -7  -4  15    5.10    0.80
  -6  -4  15    0.40    0.60
  -5  -4  15    5.10    0.50
  -4  -4  15    6.40    0.30
  -3  -4  15    0.40    0.40
  -2  -4  15    0.20    0.60
  -1  -4  15   39.50    0.80
   0  -4  15    4.70    0.40
   1  -4  15    3.20    0.40
   2  -4  15    0.80    0.60
   3  -4  15   40.80    0.90
   4  -4  15    1.00    0.60
   5  -4  15    0.10    0.70
   6  -4  15    1.20    0.90
   7  -4  15    2.10    1.10
  -8  -3  15    1.70    1.20
  -7  -3  15    4.40    0.80
  -6  -3  15    5.10    0.60
  -5  -3  15    1.40    0.50
  -4  -3  15    4.80    0.40
  -3  -3  15    8.20    0.60
  -2  -3  15   19.20    0.80
  -1  -3  15    0.10    0.30
   0  -3  15   16.20    0.60
   1  -3  15    2.30    0.30
   2  -3  15   49.60    1.00
   3  -3  15    0.60    0.50
   4  -3  15    4.40    0.70
   5  -3  15    0.80    0.80
   6  -3  15    0.20    0.90
   7  -3  15    0.00    1.20
  -8  -2  15    0.30    1.20
  -7  -2  15    0.10    0.80
  -6  -2  15    5.00    0.70
  -5  -2  15   74.39    1.30
  -4  -2  15    3.00    0.40
  -3  -2  15   18.60    0.70
  -2  -2  15    2.00    0.70
  -1  -2  15   82.69    1.10
   0  -2  15    0.10    0.40
   1  -2  15    0.40    0.40
   2  -2  15    0.00    0.70
   3  -2  15   11.00    0.70
   4  -2  15    1.00    0.70
   5  -2  15    4.40    0.70
   6  -2  15    0.40    0.90
   7  -2  15    2.00    1.20
  -8  -1  15    0.70    1.30
  -7  -1  15    5.20    0.90
  -6  -1  15    0.70    0.60
  -5  -1  15    0.10    0.50
  -4  -1  15   12.70    0.60
  -3  -1  15    0.10    0.30
  -2  -1  15    0.10    0.70
  -1  -1  15    9.30    0.50
   0  -1  15   26.40    0.80
   1  -1  15    3.20    0.40
   2  -1  15    2.60    0.70
   3  -1  15   15.00    0.90
   4  -1  15    3.90    0.70
   5  -1  15    0.70    0.70
   6  -1  15    0.50    0.90
   7  -1  15    0.20    1.20
  -8   0  15    0.00    1.20
  -7   0  15    2.30    1.00
  -6   0  15    2.50    0.60
  -5   0  15    0.30    0.50
  -4   0  15    3.90    0.50
  -3   0  15   75.89    1.20
  -2   0  15    0.30    0.70
  -1   0  15   26.00    0.70
   0   0  15    0.60    0.50
   1   0  15   21.20    0.70
   2   0  15    2.10    0.80
   3   0  15    1.80    0.60
   4   0  15    0.80    0.60
   5   0  15   17.40    1.70
   6   0  15    2.40    1.10
   7   0  15    0.60    1.20
  -8   1  15   12.70    1.90
  -7   1  15    0.00    1.00
  -6   1  15    4.70    0.80
  -5   1  15    0.20    0.60
  -4   1  15   33.10    0.90
  -3   1  15    0.10    0.40
  -2   1  15    4.80    0.50
  -1   1  15   22.60    0.70
   0   1  15    4.10    0.60
   1   1  15    1.70    0.40
   2   1  15    1.10    0.80
   3   1  15   20.90    1.00
   4   1  15    4.10    0.80
   5   1  15    0.10    0.90
   6   1  15    2.20    1.00
   7   1  15    1.10    1.30
  -8   2  15    1.30    1.60
  -7   2  15    2.30    1.10
  -6   2  15    0.90    0.70
  -5   2  15    0.20    0.60
  -4   2  15   15.60    0.80
  -3   2  15   80.39    1.30
  -2   2  15    0.10    0.50
  -1   2  15    7.70    0.40
   0   2  15    0.70    0.60
   1   2  15   39.50    0.90
   2   2  15    7.30    0.90
   3   2  15    0.30    0.60
   4   2  15    0.30    0.70
   5   2  15    1.50    0.90
   6   2  15    2.00    1.00
   7   2  15    0.40    1.40
  -8   3  15    0.50    1.70
  -7   3  15    4.00    1.20
  -6   3  15   21.10    1.20
  -5   3  15    3.00    0.70
  -4   3  15    2.00    0.60
  -3   3  15    0.80    0.40
  -2   3  15   13.40    0.70
  -1   3  15   10.90    0.50
   0   3  15    0.20    0.40
   1   3  15    1.10    0.30
   2   3  15   20.20    0.50
   3   3  15    0.80    0.30
   4   3  15    1.00    0.40
   5   3  15    0.00    0.40
   6   3  15    0.20    0.50
   7   3  15    0.00    1.40
  -8   4  15    0.90    1.80
  -7   4  15    9.20    1.40
  -6   4  15    0.00    0.90
  -5   4  15    0.20    0.70
  -4   4  15   12.90    0.80
  -3   4  15    0.10    0.40
  -2   4  15    0.70    0.60
  -1   4  15   48.00    0.90
   0   4  15    1.60    0.50
   1   4  15    1.50    0.40
   2   4  15    0.00    0.60
   3   4  15   12.50    0.60
   4   4  15    4.80    0.50
   5   4  15   10.50    0.70
   6   4  15    1.00    0.60
   7   4  15    0.00    2.10
  -8   5  15    0.00    1.90
  -7   5  15   23.10    2.00
  -6   5  15    1.10    1.00
  -5   5  15    0.30    0.70
  -4   5  15    0.60    0.60
  -3   5  15   15.80    0.70
  -2   5  15   12.00    0.80
  -1   5  15   18.00    0.70
   0   5  15    0.60    0.50
   1   5  15   35.80    0.80
   2   5  15   39.90    1.30
   3   5  15    0.70    0.50
   4   5  15    0.30    0.50
   5   5  15    0.30    0.60
   6   5  15    0.90    0.70
   7   5  15    0.80    2.60
  -7   6  15    0.70    1.60
  -6   6  15    0.00    1.10
  -5   6  15   23.80    1.40
  -4   6  15   12.20    0.90
  -3   6  15    1.60    0.60
  -2   6  15    2.00    0.80
  -1   6  15   16.10    0.70
   0   6  15  107.99    1.70
   1   6  15    4.40    0.50
   2   6  15   49.80    1.30
   3   6  15    2.50    0.60
   4   6  15    0.60    0.50
   5   6  15    0.30    0.60
   6   6  15    2.10    0.80
  -7   7  15    2.60    1.70
  -6   7  15    2.20    1.30
  -5   7  15    0.30    1.00
  -4   7  15    0.20    0.80
  -3   7  15    1.40    0.60
  -2   7  15    3.50    0.90
  -1   7  15    4.50    0.60
   0   7  15   85.79    1.50
   1   7  15   14.30    0.70
   2   7  15    0.80    0.80
   3   7  15    3.00    0.60
   4   7  15   11.10    0.80
   5   7  15    0.10    0.70
   6   7  15    1.20    0.90
  -7   8  15    3.60    2.00
  -6   8  15    0.00    1.20
  -5   8  15    8.10    1.20
  -4   8  15    3.30    0.80
  -3   8  15    6.80    0.70
  -2   8  15    5.00    1.00
  -1   8  15   40.90    1.00
   0   8  15    0.10    0.70
   1   8  15    8.70    0.60
   2   8  15    0.70    1.00
   3   8  15    5.60    0.70
   4   8  15    3.20    0.70
   5   8  15    1.30    0.80
  -6   9  15    1.20    1.50
  -5   9  15    0.00    1.20
  -4   9  15   54.09    1.60
  -3   9  15    2.40    0.80
  -2   9  15    3.70    1.30
  -1   9  15    1.70    0.60
   0   9  15    0.10    0.80
   1   9  15    0.90    0.60
   2   9  15    4.30    1.00
   3   9  15    0.40    0.60
   4   9  15   10.20    0.90
   5   9  15    3.00    1.00
  -6  10  15    0.40    1.50
  -5  10  15    3.60    1.20
  -4  10  15    0.10    1.00
  -3  10  15   21.20    1.20
  -2  10  15    9.60    1.30
  -1  10  15    7.20    0.90
   0  10  15    1.80    0.90
   1  10  15    6.70    0.80
   2  10  15    1.00    1.20
   3  10  15    4.10    0.90
   4  10  15    4.50    1.10
   5  10  15    4.60    1.20
  -6  11  15   17.60    3.30
  -5  11  15    4.70    1.30
  -4  11  15    5.70    1.10
  -3  11  15    1.30    1.00
  -2  11  15   22.10    1.60
  -1  11  15    0.20    0.80
   0  11  15    1.60    1.10
   1  11  15    1.70    0.90
   2  11  15    1.30    1.40
   3  11  15    0.00    0.90
   4  11  15    0.00    1.80
  -5  12  15    1.00    1.80
  -4  12  15    2.00    1.20
  -3  12  15    1.90    1.10
  -2  12  15    2.40    1.60
  -1  12  15    0.30    0.90
   0  12  15    0.50    1.20
   1  12  15    0.60    0.90
   2  12  15    1.40    1.60
   3  12  15    0.10    1.00
  -5  13  15    1.20    2.90
  -4  13  15    0.50    1.70
  -3  13  15    3.80    1.20
  -2  13  15   53.69    2.20
  -1  13  15    0.40    1.00
   0  13  15    0.70    1.40
   1  13  15    2.00    1.10
   2  13  15   20.20    2.00
   3  13  15    0.60    1.20
  -4  14  15    5.00    3.70
  -3  14  15    0.90    1.90
  -2  14  15    0.70    2.10
  -1  14  15    3.30    1.20
   0  14  15    0.50    1.60
   1  14  15    0.50    1.20
   2  14  15    1.80    2.60
  -1  15  15    1.20    2.20
  -2 -14  16    0.50    2.70
  -1 -14  16    2.00    1.00
   0 -14  16    8.40    1.20
   1 -14  16    0.20    0.90
  -4 -13  16    3.10    3.20
  -3 -13  16    5.40    1.10
  -2 -13  16    0.20    1.50
  -1 -13  16    7.80    1.00
   0 -13  16    1.40    1.00
   1 -13  16    1.30    0.70
   2 -13  16    0.00    1.20
   3 -13  16    0.20    0.80
  -5 -12  16    0.20    4.20
  -4 -12  16    0.60    1.10
  -3 -12  16    1.50    0.90
  -2 -12  16    0.10    1.40
  -1 -12  16    1.20    0.80
   0 -12  16    0.50    0.90
   1 -12  16    0.30    0.60
   2 -12  16   17.60    1.20
   3 -12  16    0.30    0.70
   4 -12  16    0.00    2.40
  -5 -11  16   15.00    1.40
  -4 -11  16    4.30    1.10
  -3 -11  16    0.90    0.90
  -2 -11  16    7.40    1.20
  -1 -11  16   37.00    1.20
   0 -11  16    0.60    0.80
   1 -11  16    3.50    0.50
   2 -11  16    2.20    1.00
   3 -11  16    0.50    0.70
   4 -11  16    2.60    0.90
  -6 -10  16    1.00    1.20
  -5 -10  16    1.20    1.10
  -4 -10  16   31.00    1.40
  -3 -10  16    0.10    0.80
  -2 -10  16    7.10    1.10
  -1 -10  16    0.50    0.60
   0 -10  16    2.60    0.70
   1 -10  16    2.50    0.50
   2 -10  16    1.20    0.80
   3 -10  16    0.10    0.60
   4 -10  16    1.10    0.70
   5 -10  16    1.90    1.00
  -6  -9  16    1.10    1.10
  -5  -9  16    0.50    1.00
  -4  -9  16    0.70    0.80
  -3  -9  16    3.50    0.80
  -2  -9  16    0.60    1.10
  -1  -9  16   71.29    1.40
   0  -9  16    0.70    0.60
   1  -9  16    2.90    0.80
   2  -9  16    4.90    0.70
   3  -9  16    8.20    0.60
   4  -9  16    0.70    0.70
   5  -9  16    0.00    0.80
  -7  -8  16    0.30    1.50
  -6  -8  16    0.00    1.00
  -5  -8  16    2.30    0.80
  -4  -8  16   34.00    1.30
  -3  -8  16    0.10    0.70
  -2  -8  16    0.30    1.00
  -1  -8  16    6.90    0.60
   0  -8  16   14.80    0.60
   1  -8  16    0.60    0.60
   2  -8  16    0.80    1.00
   3  -8  16    2.60    0.50
   4  -8  16    6.10    0.70
   5  -8  16    0.10    0.70
  -7  -7  16   30.90    1.20
  -6  -7  16    1.40    0.50
  -5  -7  16    2.10    0.80
  -4  -7  16    0.50    0.70
  -3  -7  16    1.50    0.60
  -2  -7  16    0.40    1.00
  -1  -7  16    7.30    0.50
   0  -7  16    1.40    0.40
   1  -7  16    0.00    0.50
   2  -7  16    8.10    1.10
   3  -7  16    4.90    0.60
   4  -7  16    3.20    0.60
   5  -7  16   12.30    1.00
   6  -7  16    0.40    1.50
  -7  -6  16    0.40    0.80
  -6  -6  16    4.30    0.60
  -5  -6  16    6.90    0.80
  -4  -6  16   18.70    0.90
  -3  -6  16    1.00    0.60
  -2  -6  16   24.30    1.00
  -1  -6  16    0.30    0.40
   0  -6  16    0.20    0.70
   1  -6  16   14.10    0.60
   2  -6  16    2.00    1.00
   3  -6  16   35.90    0.90
   4  -6  16    6.70    0.70
   5  -6  16    8.40    0.90
   6  -6  16    0.00    0.90
  -7  -5  16   15.90    0.90
  -6  -5  16   10.10    0.70
  -5  -5  16    1.40    0.40
  -4  -5  16    0.20    0.60
  -3  -5  16   11.10    0.70
  -2  -5  16    1.70    0.70
  -1  -5  16    0.60    0.40
   0  -5  16  222.78    2.40
   1  -5  16    8.60    0.60
   2  -5  16    3.60    0.60
   3  -5  16    7.00    1.40
   4  -5  16   16.60    1.00
   5  -5  16    1.50    0.90
   6  -5  16    0.00    0.90
  -8  -4  16    3.20    3.00
  -7  -4  16    0.30    0.70
  -6  -4  16    0.30    0.60
  -5  -4  16    7.30    0.50
  -4  -4  16    0.70    0.60
  -3  -4  16    0.20    0.50
  -2  -4  16    0.00    0.70
  -1  -4  16   13.80    0.60
   0  -4  16    0.60    0.40
   1  -4  16    1.20    0.60
   2  -4  16    1.30    0.70
   3  -4  16    2.50    0.60
   4  -4  16    4.50    0.70
   5  -4  16   15.10    1.00
   6  -4  16    2.80    1.00
  -8  -3  16    0.00    2.90
  -7  -3  16    2.20    0.80
  -6  -3  16    0.10    0.60
  -5  -3  16    2.10    0.50
  -4  -3  16    3.20    0.60
  -3  -3  16   12.20    0.70
  -2  -3  16    0.10    0.80
  -1  -3  16   15.80    0.70
   0  -3  16   14.80    0.60
   1  -3  16   31.20    0.80
   2  -3  16    0.00    0.60
   3  -3  16   15.60    0.80
   4  -3  16    0.20    0.60
   5  -3  16    0.40    0.80
   6  -3  16    0.90    1.00
  -8  -2  16    3.60    1.40
  -7  -2  16    0.20    0.80
  -6  -2  16    6.70    0.70
  -5  -2  16    2.90    0.60
  -4  -2  16   11.20    0.60
  -3  -2  16   13.60    0.80
  -2  -2  16   65.09    1.50
  -1  -2  16    0.90    0.40
   0  -2  16    7.20    0.60
   1  -2  16    0.10    0.40
   2  -2  16    0.30    0.60
   3  -2  16    0.10    0.60
   4  -2  16    4.70    0.70
   5  -2  16    1.90    0.70
   6  -2  16    3.50    1.10
   7  -2  16    0.00    1.90
  -8  -1  16    0.00    1.40
  -7  -1  16    0.10    0.80
  -6  -1  16    5.00    0.70
  -5  -1  16    1.70    0.60
  -4  -1  16    0.10    0.40
  -3  -1  16    0.60    0.60
  -2  -1  16    0.60    0.80
  -1  -1  16   68.79    1.20
   0  -1  16   11.30    0.60
   1  -1  16    5.80    0.50
   2  -1  16   12.50    0.90
   3  -1  16   26.60    1.00
   4  -1  16    0.40    0.70
   5  -1  16    1.80    0.80
   6  -1  16    3.90    1.10
   7  -1  16    0.50    1.70
  -8   0  16    5.80    1.60
  -7   0  16    0.20    1.00
  -6   0  16    1.40    0.70
  -5   0  16    3.30    0.60
  -4   0  16   10.10    0.60
  -3   0  16    0.20    0.30
  -2   0  16   34.70    1.20
  -1   0  16    1.70    0.40
   0   0  16   50.39    1.10
   1   0  16    0.20    0.50
   2   0  16    3.70    0.80
   3   0  16    0.50    0.60
   4   0  16    0.40    0.70
   5   0  16    7.90    1.00
   6   0  16    0.30    1.10
   7   0  16    0.00    1.60
  -8   1  16    2.40    1.60
  -7   1  16    1.40    1.00
  -6   1  16   17.20    1.00
  -5   1  16    3.40    0.60
  -4   1  16    0.10    0.50
  -3   1  16    9.30    0.50
  -2   1  16    0.90    0.50
  -1   1  16    1.00    0.40
   0   1  16    0.00    0.60
   1   1  16    1.00    0.50
   2   1  16    6.80    0.90
   3   1  16    2.20    0.70
   4   1  16    0.70    0.70
   5   1  16    0.00    0.90
   6   1  16    0.80    1.00
   7   1  16    0.00    1.80
  -8   2  16    2.80    1.70
  -7   2  16    1.80    1.10
  -6   2  16    0.20    0.80
  -5   2  16    6.90    0.70
  -4   2  16   56.09    1.20
  -3   2  16    2.70    0.50
  -2   2  16    3.60    0.60
  -1   2  16    0.30    0.20
   0   2  16  164.88    2.70
   1   2  16    0.30    0.50
   2   2  16    1.80    0.90
   3   2  16    0.20    0.60
   4   2  16    3.00    0.80
   5   2  16    1.80    0.90
   6   2  16    0.40    1.10
   7   2  16    0.70    1.90
  -8   3  16    1.50    1.80
  -7   3  16    9.30    1.30
  -6   3  16    0.50    0.80
  -5   3  16    0.40    0.70
  -4   3  16    0.30    0.60
  -3   3  16   18.40    0.80
  -2   3  16    3.70    0.60
  -1   3  16    1.10    0.40
   0   3  16    3.90    0.40
   1   3  16    4.20    0.20
   2   3  16    0.80    1.00
   3   3  16    0.00    0.70
   4   3  16    0.50    0.80
   5   3  16    1.00    1.00
   6   3  16    0.20    1.10
   7   3  16    0.00    2.00
  -7   4  16    1.50    1.30
  -6   4  16    5.50    1.10
  -5   4  16    0.80    0.70
  -4   4  16    1.10    0.60
  -3   4  16    0.20    0.50
  -2   4  16    1.60    0.70
  -1   4  16   29.50    0.70
   0   4  16   26.30    0.70
   1   4  16    0.70    0.60
   2   4  16   50.69    1.00
   3   4  16    1.10    0.40
   4   4  16    5.90    0.50
   5   4  16    2.00    0.50
   6   4  16    1.80    0.60
  -7   5  16    5.10    1.30
  -6   5  16    1.40    1.10
  -5   5  16    3.40    0.80
  -4   5  16    1.20    0.70
  -3   5  16    6.60    0.60
  -2   5  16    2.20    0.90
  -1   5  16    5.90    0.50
   0   5  16  152.08    2.10
   1   5  16    5.10    0.50
   2   5  16   22.30    1.30
   3   5  16    3.00    0.50
   4   5  16    0.60    0.50
   5   5  16    4.00    0.60
   6   5  16    3.10    0.80
  -7   6  16    2.40    1.70
  -6   6  16   40.90    1.90
  -5   6  16    2.10    1.00
  -4   6  16    0.40    0.70
  -3   6  16   14.90    0.80
  -2   6  16   90.59    1.60
  -1   6  16    1.00    0.50
   0   6  16    0.60    0.60
   1   6  16   31.00    0.80
   2   6  16    9.10    1.20
   3   6  16    2.90    0.50
   4   6  16    0.90    0.60
   5   6  16    0.00    0.60
   6   6  16    3.20    0.80
  -7   7  16    0.00    1.80
  -6   7  16    0.80    1.20
  -5   7  16    0.50    1.10
  -4   7  16    0.30    0.80
  -3   7  16    0.00    0.60
  -2   7  16    0.00    0.90
  -1   7  16    4.20    0.60
   0   7  16    3.90    0.70
   1   7  16   22.20    0.90
   2   7  16    0.00    0.90
   3   7  16    4.60    0.70
   4   7  16   13.20    0.80
   5   7  16    3.60    0.80
   6   7  16    0.00    2.20
  -6   8  16   22.80    1.70
  -5   8  16    2.70    1.10
  -4   8  16    4.80    0.90
  -3   8  16    1.20    0.70
  -2   8  16   17.30    1.10
  -1   8  16    0.60    0.60
   0   8  16    8.20    0.80
   1   8  16    5.30    0.60
   2   8  16   14.30    1.00
   3   8  16    0.30    1.00
   4   8  16    1.30    0.80
   5   8  16    1.50    0.90
  -6   9  16    1.70    1.50
  -5   9  16    5.20    1.40
  -4   9  16    2.00    0.90
  -3   9  16    0.70    0.90
  -2   9  16    0.10    1.30
  -1   9  16   20.40    0.90
   0   9  16    0.10    0.80
   1   9  16    0.30    0.60
   2   9  16    6.00    1.10
   3   9  16    7.40    0.90
   4   9  16    0.60    0.80
   5   9  16    0.10    1.00
  -6  10  16    2.30    1.70
  -5  10  16    0.80    1.40
  -4  10  16   42.50    1.60
  -3  10  16    0.20    0.90
  -2  10  16    3.20    1.40
  -1  10  16    3.10    0.80
   0  10  16   24.40    1.20
   1  10  16    0.10    0.70
   2  10  16    5.90    1.40
   3  10  16    3.00    1.00
   4  10  16    1.70    1.10
  -5  11  16   13.10    1.70
  -4  11  16    2.90    1.10
  -3  11  16    4.90    1.10
  -2  11  16    7.50    1.50
  -1  11  16   11.80    1.10
   0  11  16    0.70    1.10
   1  11  16    2.90    0.90
   2  11  16    2.20    1.50
   3  11  16    0.00    1.00
   4  11  16    0.30    1.20
  -5  12  16    0.90    2.80
  -4  12  16    0.40    1.20
  -3  12  16    2.10    1.10
  -2  12  16    0.90    1.70
  -1  12  16    3.90    1.10
   0  12  16    1.90    1.30
   1  12  16    0.20    1.00
   2  12  16    0.00    1.60
   3  12  16    1.50    1.20
  -4  13  16    2.80    1.40
  -3  13  16   11.40    1.40
  -2  13  16    0.00    2.00
  -1  13  16    0.70    1.10
   0  13  16    0.60    1.50
   1  13  16   11.80    1.80
   2  13  16    1.10    1.90
  -2  14  16    0.00    3.20
  -1  14  16    1.10    1.20
   0  14  16    0.60    1.60
   1  14  16    0.00    1.50
  -1 -14  17    2.50    1.60
   0 -14  17    0.40    2.20
   1 -14  17    7.70    1.70
  -3 -13  17    0.80    1.30
  -2 -13  17    6.70    1.60
  -1 -13  17    3.10    0.90
   0 -13  17   17.00    1.30
   1 -13  17    1.60    0.80
   2 -13  17    0.00    1.50
  -4 -12  17    0.50    1.20
  -3 -12  17    0.30    1.00
  -2 -12  17    3.80    1.50
  -1 -12  17    0.70    0.80
   0 -12  17    1.00    0.90
   1 -12  17   16.20    1.00
   2 -12  17    0.20    1.10
   3 -12  17    0.10    0.80
  -5 -11  17    3.80    1.90
  -4 -11  17    5.80    1.50
  -3 -11  17    0.40    0.90
  -2 -11  17   15.40    1.40
  -1 -11  17    1.40    0.70
   0 -11  17    4.50    0.80
   1 -11  17    5.80    0.60
   2 -11  17    8.20    1.00
   3 -11  17    0.60    0.70
   4 -11  17    1.40    0.90
  -5 -10  17    5.80    1.20
  -4 -10  17    1.40    1.00
  -3 -10  17   36.00    1.30
  -2 -10  17    0.70    1.20
  -1 -10  17    1.60    0.60
   0 -10  17   10.00    0.80
   1 -10  17    0.60    0.50
   2 -10  17    0.00    0.80
   3 -10  17    2.30    0.60
   4 -10  17    2.20    0.80
  -6  -9  17    2.60    1.10
  -5  -9  17    0.10    0.90
  -4  -9  17    0.20    0.90
  -3  -9  17    0.40    0.80
  -2  -9  17   35.00    1.40
  -1  -9  17    0.60    0.50
   0  -9  17    9.00    0.70
   1  -9  17    0.70    0.80
   2  -9  17    6.60    0.60
   3  -9  17    3.00    0.60
   4  -9  17    1.20    0.70
   5  -9  17    2.20    1.10
  -6  -8  17    0.50    1.00
  -5  -8  17   31.30    1.30
  -4  -8  17    0.20    0.80
  -3  -8  17    0.20    0.60
  -2  -8  17    0.60    1.00
  -1  -8  17    9.60    0.60
   0  -8  17    0.10    0.50
   1  -8  17    0.30    0.70
   2  -8  17    5.20    1.20
   3  -8  17    1.40    0.90
   4  -8  17    0.00    1.30
   5  -8  17    0.70    0.90
  -7  -7  17    0.00    1.70
  -6  -7  17   20.70    1.50
  -5  -7  17    0.20    0.80
  -4  -7  17    2.70    0.70
  -3  -7  17    0.20    0.60
  -2  -7  17    0.00    0.90
  -1  -7  17    0.20    0.50
   0  -7  17   28.20    1.10
   1  -7  17    0.40    0.60
   2  -7  17    2.30    1.20
   3  -7  17    2.50    0.50
   4  -7  17   32.30    1.20
   5  -7  17    0.80    0.90
  -7  -6  17    1.30    0.80
  -6  -6  17    4.00    0.50
  -5  -6  17    5.80    0.80
  -4  -6  17    0.30    0.70
  -3  -6  17   10.40    0.70
  -2  -6  17   22.60    1.00
  -1  -6  17   56.49    1.00
   0  -6  17    0.30    0.50
   1  -6  17    1.90    0.60
   2  -6  17   53.29    2.00
   3  -6  17    9.60    0.70
   4  -6  17    2.90    0.70
   5  -6  17    3.00    0.90
   6  -6  17    1.80    1.20
  -7  -5  17    1.00    0.80
  -6  -5  17    4.50    0.60
  -5  -5  17   11.40    0.90
  -4  -5  17   20.70    0.90
  -3  -5  17    0.10    0.50
  -2  -5  17    0.80    0.70
  -1  -5  17    9.60    0.60
   0  -5  17    0.00    0.50
   1  -5  17   75.69    1.50
   2  -5  17    2.00    0.70
   3  -5  17    1.30    0.60
   4  -5  17    0.20    0.70
   5  -5  17    2.60    0.90
   6  -5  17    0.10    1.00
  -7  -4  17    5.00    0.90
  -6  -4  17    0.10    0.60
  -5  -4  17    1.50    0.40
  -4  -4  17    0.30    0.60
  -3  -4  17    0.30    0.60
  -2  -4  17    2.20    0.80
  -1  -4  17    0.30    0.40
   0  -4  17    0.00    0.40
   1  -4  17   12.20    0.50
   2  -4  17    3.30    0.80
   3  -4  17    4.60    0.60
   4  -4  17    0.40    0.60
   5  -4  17   18.10    1.30
   6  -4  17    0.80    1.10
  -7  -3  17    1.00    0.80
  -6  -3  17    9.90    0.80
  -5  -3  17    1.10    0.50
  -4  -3  17   18.40    1.00
  -3  -3  17    0.30    0.60
  -2  -3  17   13.50    1.00
  -1  -3  17    2.40    0.50
   0  -3  17   31.40    0.90
   1  -3  17    3.30    0.50
   2  -3  17    1.00    0.60
   3  -3  17    1.50    0.60
   4  -3  17   26.10    2.10
   5  -3  17    0.00    0.90
   6  -3  17    0.10    1.10
  -7  -2  17    8.20    1.00
  -6  -2  17    0.50    0.70
  -5  -2  17    0.90    0.50
  -4  -2  17    5.10    0.40
  -3  -2  17   69.79    1.70
  -2  -2  17    1.00    0.80
  -1  -2  17    8.90    0.70
   0  -2  17    2.30    0.50
   1  -2  17   18.70    0.70
   2  -2  17    0.00    0.70
   3  -2  17    0.40    0.70
   4  -2  17    0.20    0.80
   5  -2  17    3.10    0.80
   6  -2  17    0.00    1.10
  -7  -1  17    2.40    0.90
  -6  -1  17    4.30    0.70
  -5  -1  17   18.00    0.90
  -4  -1  17    0.20    0.40
  -3  -1  17    1.30    0.70
  -2  -1  17   50.59    1.50
  -1  -1  17    3.70    0.50
   0  -1  17    0.40    0.60
   1  -1  17    0.20    0.50
   2  -1  17   22.90    1.10
   3  -1  17    1.10    0.60
   4  -1  17    4.90    0.80
   5  -1  17    1.20    0.90
   6  -1  17    1.30    1.20
  -7   0  17    2.90    1.00
  -6   0  17    0.10    0.70
  -5   0  17    8.40    0.70
  -4   0  17    0.90    0.50
  -3   0  17    2.20    0.30
  -2   0  17    0.30    0.90
  -1   0  17   61.39    1.20
   0   0  17    1.30    0.60
   1   0  17   10.90    0.70
   2   0  17    1.10    0.90
   3   0  17    3.30    0.70
   4   0  17    0.00    0.70
   5   0  17    0.50    1.00
   6   0  17    0.40    1.30
  -7   1  17    0.70    1.10
  -6   1  17   22.30    1.10
  -5   1  17    0.50    0.60
  -4   1  17    2.20    0.60
  -3   1  17    1.30    0.40
  -2   1  17    9.40    1.00
  -1   1  17    0.50    0.50
   0   1  17    0.40    0.60
   1   1  17    0.60    0.50
   2   1  17   12.10    1.00
   3   1  17    0.10    0.70
   4   1  17    0.40    0.80
   5   1  17    5.80    1.00
   6   1  17    1.80    1.10
  -7   2  17    0.50    1.10
  -6   2  17    1.70    0.80
  -5   2  17    0.50    0.70
  -4   2  17    0.50    0.50
  -3   2  17    1.50    0.50
  -2   2  17   11.00    0.70
  -1   2  17   92.89    1.50
   0   2  17    0.80    0.70
   1   2  17    4.70    0.60
   2   2  17    0.90    1.10
   3   2  17   26.30    1.20
   4   2  17    5.60    0.90
   5   2  17    0.00    0.90
   6   2  17    0.00    1.20
  -7   3  17    0.20    1.20
  -6   3  17    0.00    0.80
  -5   3  17    3.40    0.70
  -4   3  17   31.80    1.00
  -3   3  17    2.00    0.50
  -2   3  17    3.90    0.70
  -1   3  17    1.40    0.40
   0   3  17    0.40    0.70
   1   3  17    1.70    0.60
   2   3  17    0.00    1.00
   3   3  17    0.40    0.80
   4   3  17    0.30    0.90
   5   3  17    1.30    1.10
   6   3  17    0.00    1.20
  -7   4  17    0.20    1.30
  -6   4  17    0.10    1.00
  -5   4  17    8.20    0.90
  -4   4  17    0.30    0.60
  -3   4  17    0.40    0.50
  -2   4  17    2.10    0.70
  -1   4  17    5.20    0.50
   0   4  17    1.20    0.50
   1   4  17   30.60    0.70
   2   4  17    4.60    0.40
   3   4  17    1.40    0.30
   4   4  17    1.20    1.00
   5   4  17    3.10    1.10
   6   4  17    2.00    1.30
  -7   5  17    1.80    1.40
  -6   5  17    0.00    1.10
  -5   5  17   39.30    1.30
  -4   5  17   15.50    0.90
  -3   5  17    0.20    0.60
  -2   5  17    0.00    0.80
  -1   5  17    7.30    0.60
   0   5  17   10.80    0.70
   1   5  17    2.50    0.40
   2   5  17    3.00    0.70
   3   5  17   19.80    0.70
   4   5  17    3.80    0.50
   5   5  17    0.10    0.60
   6   5  17    1.70    0.70
  -7   6  17    5.70    1.60
  -6   6  17    5.80    1.30
  -5   6  17    0.90    1.00
  -4   6  17    1.50    0.80
  -3   6  17   32.00    1.00
  -2   6  17   10.10    1.00
  -1   6  17    0.50    0.50
   0   6  17    8.80    0.70
   1   6  17   18.90    0.70
   2   6  17   54.59    1.70
   3   6  17    4.90    0.60
   4   6  17   31.10    1.00
   5   6  17    0.30    0.70
   6   6  17    0.00    2.10
  -6   7  17    4.70    1.30
  -5   7  17    2.40    1.20
  -4   7  17    0.10    0.90
  -3   7  17    0.20    0.70
  -2   7  17    3.60    1.00
  -1   7  17    0.60    0.50
   0   7  17    1.60    0.60
   1   7  17    4.30    0.60
   2   7  17   50.39    1.30
   3   7  17    9.20    0.70
   4   7  17    0.10    0.70
   5   7  17    2.80    0.80
  -6   8  17    1.70    1.50
  -5   8  17    7.60    1.40
  -4   8  17    0.60    1.10
  -3   8  17   26.10    1.00
  -2   8  17    0.30    1.10
  -1   8  17    4.80    0.70
   0   8  17    1.80    0.70
   1   8  17   27.10    1.10
   2   8  17    0.00    1.00
   3   8  17    1.30    0.70
   4   8  17    0.90    0.80
   5   8  17    0.90    0.90
  -6   9  17    2.70    1.60
  -5   9  17    1.20    1.40
  -4   9  17    1.30    1.00
  -3   9  17    0.20    0.90
  -2   9  17   14.80    1.40
  -1   9  17    0.40    0.70
   0   9  17    1.20    0.80
   1   9  17    1.10    0.70
   2   9  17    2.30    1.10
   3   9  17    0.60    1.20
   4   9  17    0.70    0.90
  -6  10  17    5.50    3.50
  -5  10  17    5.60    1.60
  -4  10  17    2.40    1.10
  -3  10  17    8.60    1.10
  -2  10  17    1.40    1.50
  -1  10  17   37.00    1.40
   0  10  17    5.60    1.10
   1  10  17   12.40    0.90
   2  10  17    1.30    1.50
   3  10  17    2.40    1.00
   4  10  17    0.60    1.00
  -5  11  17    1.10    1.70
  -4  11  17   22.70    1.50
  -3  11  17    9.20    1.20
  -2  11  17    4.00    1.60
  -1  11  17    0.40    0.90
   0  11  17    7.30    1.20
   1  11  17    1.00    0.90
   2  11  17    0.20    1.60
   3  11  17    1.10    1.10
  -4  12  17    0.00    1.30
  -3  12  17    0.00    1.20
  -2  12  17    5.40    1.80
  -1  12  17    9.70    1.10
   0  12  17    1.00    1.30
   1  12  17    0.10    1.00
   2  12  17    0.00    1.70
  -3  13  17    0.30    1.30
  -2  13  17    1.50    1.90
  -1  13  17    1.70    1.20
   0  13  17   28.70    1.70
   1  13  17    0.00    1.20
   2  13  17    0.00    4.20
  -2 -13  18    5.30    4.40
  -1 -13  18    3.30    1.00
   0 -13  18    1.80    1.20
   1 -13  18    0.80    0.80
  -4 -12  18    1.70    3.20
  -3 -12  18    0.50    1.10
  -2 -12  18    0.10    1.60
  -1 -12  18    7.80    0.90
   0 -12  18    0.80    1.10
   1 -12  18    1.20    0.70
   2 -12  18    0.70    1.20
  -4 -11  18    0.00    1.50
  -3 -11  18   33.70    1.50
  -2 -11  18    3.70    1.40
  -1 -11  18    1.80    0.70
   0 -11  18   14.70    1.00
   1 -11  18   10.80    0.80
   2 -11  18    0.00    0.90
   3 -11  18    3.40    0.80
  -5 -10  18    0.90    1.10
  -4 -10  18    3.50    1.00
  -3 -10  18    0.60    0.90
  -2 -10  18   21.30    1.40
  -1 -10  18    0.70    0.70
   0 -10  18    0.40    0.70
   1 -10  18    0.50    1.30
   2 -10  18    0.10    0.70
   3 -10  18    3.40    0.60
   4 -10  18    1.70    1.00
  -5  -9  18    1.00    1.00
  -4  -9  18    0.70    0.90
  -3  -9  18    0.40    0.70
  -2  -9  18    0.20    1.00
  -1  -9  18    5.00    0.60
   0  -9  18    0.10    0.60
   1  -9  18   54.99    1.40
   2  -9  18    2.80    2.90
   3  -9  18    3.00    0.60
   4  -9  18    2.00    0.80
  -6  -8  18   17.00    1.30
  -5  -8  18    0.20    0.90
  -4  -8  18    0.80    0.80
  -3  -8  18    0.20    0.70
  -2  -8  18   26.70    1.20
  -1  -8  18    1.40    0.60
   0  -8  18    2.40    0.60
   1  -8  18    3.70    0.90
   2  -8  18    0.70    1.80
   3  -8  18    0.40    1.30
   4  -8  18    0.80    1.30
   5  -8  18    0.50    2.10
  -6  -7  18    0.40    1.10
  -5  -7  18   40.10    1.40
  -4  -7  18    0.90    0.80
  -3  -7  18    0.20    0.60
  -2  -7  18    0.70    1.00
  -1  -7  18    0.00    0.50
   0  -7  18    0.50    0.60
   1  -7  18    8.50    1.20
   2  -7  18    1.80    1.60
   3  -7  18    2.50    0.60
   4  -7  18    5.20    0.80
   5  -7  18    0.20    1.00
  -7  -6  18    9.70    2.30
  -6  -6  18    0.00    1.00
  -5  -6  18    0.00    0.90
  -4  -6  18    4.20    0.70
  -3  -6  18    1.70    0.60
  -2  -6  18   48.70    1.50
  -1  -6  18    0.10    0.50
   0  -6  18    4.10    0.60
   1  -6  18    0.20    0.80
   2  -6  18    0.00    0.60
   3  -6  18   13.20    0.80
   4  -6  18   10.20    0.80
   5  -6  18    9.30    1.10
  -7  -5  18    0.20    0.80
  -6  -5  18    0.80    1.00
  -5  -5  18   53.39    1.80
  -4  -5  18   18.70    1.10
  -3  -5  18    0.00    0.60
  -2  -5  18    0.80    1.00
  -1  -5  18    2.80    0.50
   0  -5  18    1.50    0.60
   1  -5  18    0.40    0.80
   2  -5  18  106.89    2.00
   3  -5  18    0.10    0.60
   4  -5  18    1.90    0.80
   5  -5  18    7.90    1.10
  -7  -4  18    0.30    0.80
  -6  -4  18    1.50    0.60
  -5  -4  18    0.50    0.80
  -4  -4  18    1.50    0.70
  -3  -4  18    1.10    0.60
  -2  -4  18    0.70    0.80
  -1  -4  18    0.20    0.50
   0  -4  18    2.20    0.50
   1  -4  18    6.50    0.50
   2  -4  18    0.00    0.80
   3  -4  18    3.00    0.70
   4  -4  18    0.00    0.70
   5  -4  18    1.00    0.90
   6  -4  18    2.20    1.50
  -7  -3  18    3.80    0.90
  -6  -3  18    0.60    0.70
  -5  -3  18   16.30    0.60
  -4  -3  18    0.00    0.70
  -3  -3  18   11.80    0.80
  -2  -3  18    0.90    0.90
  -1  -3  18   17.70    0.90
   0  -3  18    1.20    0.50
   1  -3  18   10.80    0.70
   2  -3  18    1.70    0.80
   3  -3  18   11.60    0.80
   4  -3  18    0.40    0.80
   5  -3  18    0.70    1.00
   6  -3  18    0.00    1.20
  -7  -2  18    3.70    1.00
  -6  -2  18    3.20    0.80
  -5  -2  18    1.70    0.50
  -4  -2  18    2.20    0.90
  -3  -2  18    0.20    0.70
  -2  -2  18    3.40    0.90
  -1  -2  18   10.20    0.80
   0  -2  18   19.30    0.80
   1  -2  18    1.90    0.50
   2  -2  18    0.90    0.70
   3  -2  18    0.40    0.70
   4  -2  18    1.50    0.80
   5  -2  18    0.00    0.90
   6  -2  18    0.70    1.10
  -7  -1  18    1.00    0.90
  -6  -1  18    1.40    0.80
  -5  -1  18    0.50    0.60
  -4  -1  18   13.00    0.50
  -3  -1  18    0.80    0.70
  -2  -1  18    0.50    0.90
  -1  -1  18    0.30    0.60
   0  -1  18    1.60    0.60
   1  -1  18   84.09    1.50
   2  -1  18    3.10    1.00
   3  -1  18    2.50    0.70
   4  -1  18    5.50    0.90
   5  -1  18    2.70    1.00
   6  -1  18    0.10    1.20
  -7   0  18    0.00    0.90
  -6   0  18   17.40    1.10
  -5   0  18    0.20    0.60
  -4   0  18    6.80    0.60
  -3   0  18    0.20    0.70
  -2   0  18    2.50    1.10
  -1   0  18    1.00    0.50
   0   0  18   33.60    1.00
   1   0  18    5.30    0.60
   2   0  18    8.30    1.10
   3   0  18    1.60    0.70
   4   0  18    0.10    0.80
   5   0  18    0.40    1.00
   6   0  18    0.50    1.20
  -7   1  18    3.80    1.20
  -6   1  18    1.80    0.80
  -5   1  18    2.30    0.70
  -4   1  18   35.40    1.00
  -3   1  18    0.50    0.40
  -2   1  18    0.90    1.20
  -1   1  18    0.00    0.50
   0   1  18    3.80    0.70
   1   1  18    4.20    0.60
   2   1  18    0.60    1.10
   3   1  18    1.90    0.70
   4   1  18    3.30    0.90
   5   1  18    2.70    1.10
   6   1  18    0.00    1.20
  -7   2  18    1.00    1.20
  -6   2  18    0.30    0.80
  -5   2  18    1.00    0.70
  -4   2  18    0.70    0.60
  -3   2  18    5.30    0.50
  -2   2  18   73.39    1.20
  -1   2  18    6.80    0.70
   0   2  18    0.80    0.70
   1   2  18    1.60    0.60
   2   2  18   64.99    1.70
   3   2  18    0.10    0.70
   4   2  18    0.40    0.90
   5   2  18    0.10    1.10
   6   2  18    0.20    1.20
  -7   3  18    1.30    1.20
  -6   3  18    0.90    0.90
  -5   3  18   28.60    1.10
  -4   3  18    0.60    0.60
  -3   3  18    6.20    0.60
  -2   3  18    1.20    0.80
  -1   3  18    2.30    0.30
   0   3  18    0.30    0.80
   1   3  18    0.80    0.60
   2   3  18    0.00    1.10
   3   3  18    1.00    0.80
   4   3  18    2.00    1.00
   5   3  18    0.10    1.10
   6   3  18    0.00    1.70
  -7   4  18    0.30    1.30
  -6   4  18    3.30    1.10
  -5   4  18    0.60    0.80
  -4   4  18    2.00    0.70
  -3   4  18    1.20    0.60
  -2   4  18    1.50    0.80
  -1   4  18    0.40    0.40
   0   4  18    6.80    0.50
   1   4  18   21.50    0.50
   2   4  18   13.10    1.20
   3   4  18    0.10    0.80
   4   4  18   20.40    1.40
   5   4  18    1.10    1.20
   6   4  18    0.90    1.90
  -7   5  18    0.00    1.40
  -6   5  18    1.20    1.20
  -5   5  18   28.10    1.30
  -4   5  18    4.90    0.80
  -3   5  18    1.70    0.60
  -2   5  18    0.30    0.80
  -1   5  18   14.10    0.70
   0   5  18    0.10    0.50
   1   5  18   11.80    0.90
   2   5  18   42.10    1.00
   3   5  18    0.00    0.40
   4   5  18   10.20    0.60
   5   5  18    0.10    1.20
  -7   6  18   11.30    3.50
  -6   6  18    0.00    1.30
  -5   6  18    1.20    1.10
  -4   6  18   36.30    1.30
  -3   6  18    1.80    0.70
  -2   6  18    2.80    1.00
  -1   6  18    7.50    0.60
   0   6  18   36.60    1.00
   1   6  18    2.40    0.50
   2   6  18    2.00    0.80
   3   6  18    4.60    0.60
   4   6  18    8.30    0.70
   5   6  18    0.10    0.70
  -6   7  18    0.10    1.30
  -5   7  18    5.00    1.20
  -4   7  18    1.10    0.90
  -3   7  18    1.60    0.70
  -2   7  18    3.00    1.10
  -1   7  18    5.10    0.60
   0   7  18    0.30    0.70
   1   7  18    1.60    0.60
   2   7  18    1.50    1.50
   3   7  18    7.10    0.70
   4   7  18    0.00    0.70
   5   7  18    2.50    0.80
  -6   8  18    6.50    1.70
  -5   8  18    0.60    1.30
  -4   8  18   38.20    1.70
  -3   8  18    0.80    0.70
  -2   8  18    5.90    1.20
  -1   8  18    0.10    0.60
   0   8  18   14.60    0.90
   1   8  18    2.20    0.60
   2   8  18    0.60    1.00
   3   8  18    1.70    0.70
   4   8  18    1.70    0.80
  -6   9  18    0.70    3.00
  -5   9  18    0.70    1.40
  -4   9  18    0.90    1.20
  -3   9  18    0.30    0.90
  -2   9  18    0.20    1.40
  -1   9  18    0.40    0.70
   0   9  18    0.60    0.90
   1   9  18    1.10    0.70
   2   9  18    0.30    1.20
   3   9  18    0.00    0.80
   4   9  18    0.30    0.90
  -5  10  18    1.10    1.60
  -4  10  18    1.00    1.40
  -3  10  18    0.70    1.00
  -2  10  18   78.19    2.10
  -1  10  18    0.30    0.90
   0  10  18    6.00    1.10
   1  10  18    3.90    0.90
   2  10  18   13.90    1.50
   3  10  18    0.00    1.80
  -5  11  18    0.60    3.30
  -4  11  18    6.00    1.40
  -3  11  18   17.00    1.30
  -2  11  18    2.40    1.70
  -1  11  18    3.20    1.00
   0  11  18   10.50    1.30
   1  11  18    2.10    1.00
   2  11  18    1.30    1.70
  -3  12  18    0.10    1.20
  -2  12  18    4.10    1.90
  -1  12  18    1.20    1.10
   0  12  18    2.70    1.40
   1  12  18    0.40    1.20
   2  12  18    0.00    4.00
  -2  13  18    1.00    1.80
  -1  13  18   10.20    1.40
   0  13  18    1.40    1.90
   1  13  18    0.80    3.00
  -3 -12  19    0.00    3.40
  -2 -12  19    1.10    1.60
  -1 -12  19    0.50    0.90
   0 -12  19    4.30    1.00
   1 -12  19    0.80    0.80
   2 -12  19    0.00    2.40
  -4 -11  19    0.60    3.60
  -3 -11  19    4.20    1.10
  -2 -11  19    6.30    1.50
  -1 -11  19    1.20    0.80
   0 -11  19   10.10    1.00
   1 -11  19    0.50    1.50
  -4 -10  19    0.00    1.00
  -3 -10  19    1.40    0.90
  -2 -10  19    1.70    1.20
  -1 -10  19   25.50    1.00
   0 -10  19    0.10    0.70
   1 -10  19    0.10    2.30
   3 -10  19    4.60    2.60
  -5  -9  19    1.10    1.10
  -4  -9  19    0.60    1.10
  -3  -9  19    0.30    0.80
  -2  -9  19    0.80    1.20
  -1  -9  19    1.10    0.70
   0  -9  19   34.30    1.10
   3  -9  19    1.50    1.50
   4  -9  19    1.00    2.50
  -5  -8  19    2.70    1.00
  -4  -8  19    0.20    0.90
  -3  -8  19   56.99    1.40
  -2  -8  19    1.50    1.20
  -1  -8  19    2.70    0.60
   0  -8  19    1.20    0.60
   1  -8  19    0.30    2.10
   3  -8  19    0.00    1.40
   4  -8  19    0.20    1.40
  -6  -7  19    0.20    1.20
  -5  -7  19    0.20    0.90
  -4  -7  19   25.50    1.30
  -3  -7  19    0.30    0.70
  -2  -7  19    0.00    1.10
  -1  -7  19    1.00    0.60
   0  -7  19    1.60    0.60
   1  -7  19    2.40    1.10
   2  -7  19   20.20    2.00
   3  -7  19    0.50    0.60
   4  -7  19    0.30    0.80
   5  -7  19    3.20    1.30
  -6  -6  19    1.80    1.20
  -5  -6  19    0.20    1.00
  -4  -6  19    4.20    0.90
  -3  -6  19   24.60    1.10
  -2  -6  19    0.20    1.10
  -1  -6  19   12.60    0.80
   0  -6  19   12.00    0.70
   1  -6  19   25.50    1.70
   2  -6  19    0.00    0.70
   3  -6  19    0.20    0.50
   4  -6  19    8.30    0.90
   5  -6  19    1.30    1.00
  -6  -5  19   20.00    1.40
  -5  -5  19    3.20    1.00
  -4  -5  19    0.70    0.80
  -3  -5  19   25.60    1.10
  -2  -5  19   21.20    1.60
  -1  -5  19    0.90    0.50
   0  -5  19    0.60    0.50
   1  -5  19    9.30    0.60
   2  -5  19    0.00    0.90
   3  -5  19   29.00    2.30
   4  -5  19    0.30    0.90
   5  -5  19    0.00    1.10
  -7  -4  19    0.00    2.70
  -6  -4  19    0.00    1.30
  -5  -4  19    1.40    1.00
  -4  -4  19    1.00    0.80
  -3  -4  19    0.30    0.70
  -2  -4  19    0.80    1.20
  -1  -4  19    7.70    0.60
   0  -4  19    0.30    0.60
   1  -4  19    0.50    0.50
   2  -4  19    0.00    0.90
   3  -4  19    4.50    0.70
   4  -4  19    0.50    0.80
   5  -4  19    2.00    1.10
  -7  -3  19    0.00    1.80
  -6  -3  19   11.10    0.80
  -5  -3  19    0.60    1.10
  -4  -3  19   19.20    1.30
  -3  -3  19    0.30    0.80
  -2  -3  19   26.10    1.40
  -1  -3  19    0.10    0.60
   0  -3  19   12.50    0.90
   1  -3  19    2.90    0.60
   2  -3  19   14.00    0.90
   3  -3  19    3.10    0.70
   4  -3  19    0.60    0.90
   5  -3  19    0.10    1.10
  -7  -2  19    0.10    0.90
  -6  -2  19    0.80    0.70
  -5  -2  19    8.20    0.50
  -4  -2  19    0.40    0.90
  -3  -2  19    0.20    0.70
  -2  -2  19    2.00    1.00
  -1  -2  19   16.70    0.90
   0  -2  19    0.00    0.60
   1  -2  19    1.40    0.60
   2  -2  19    1.40    0.80
   3  -2  19    0.80    0.70
   4  -2  19    0.20    0.80
   5  -2  19    0.60    0.90
  -7  -1  19    1.40    1.00
  -6  -1  19    0.10    0.80
  -5  -1  19    4.40    0.60
  -4  -1  19   17.10    1.20
  -3  -1  19   27.00    1.30
  -2  -1  19    0.60    1.10
  -1  -1  19    8.60    0.80
   0  -1  19   53.29    1.30
   1  -1  19    3.70    0.60
   2  -1  19    0.00    0.90
   3  -1  19    2.50    0.70
   4  -1  19    8.90    1.00
   5  -1  19    0.90    1.00
  -7   0  19    6.50    1.10
  -6   0  19    0.50    0.80
  -5   0  19   10.70    0.80
  -4   0  19    0.20    0.40
  -3   0  19   11.50    1.00
  -2   0  19    1.60    1.20
  -1   0  19    1.10    0.60
   0   0  19    1.60    0.70
   1   0  19   22.10    1.00
   2   0  19    2.80    1.10
   3   0  19    0.30    0.70
   4   0  19    0.20    0.80
   5   0  19    1.00    1.10
  -7   1  19    3.50    1.30
  -6   1  19    0.80    0.90
  -5   1  19    3.60    0.70
  -4   1  19   16.40    0.80
  -3   1  19    1.60    0.80
  -2   1  19    0.50    1.30
  -1   1  19    1.50    0.60
   0   1  19    0.00    0.70
   1   1  19    3.70    0.70
   2   1  19    0.00    1.20
   3   1  19    1.10    0.80
   4   1  19    7.50    1.00
   5   1  19    0.00    1.20
  -7   2  19    1.20    1.20
  -6   2  19    0.20    0.90
  -5   2  19    0.30    0.70
  -4   2  19    1.50    0.60
  -3   2  19    1.90    0.50
  -2   2  19    4.00    1.50
  -1   2  19    0.60    0.60
   0   2  19    9.10    0.90
   1   2  19   55.09    1.30
   2   2  19    0.60    1.30
   3   2  19    1.40    0.90
   4   2  19    0.10    1.00
   5   2  19    3.50    1.20
  -7   3  19    2.00    1.50
  -6   3  19   35.20    1.50
  -5   3  19    0.50    0.80
  -4   3  19    4.80    0.70
  -3   3  19    0.10    0.50
  -2   3  19   18.40    0.80
  -1   3  19    0.90    0.70
   0   3  19    3.00    0.80
   1   3  19    0.50    0.60
   2   3  19    7.60    1.40
   3   3  19    0.00    0.90
   4   3  19    0.30    1.00
   5   3  19    0.00    1.20
  -7   4  19    5.30    3.40
  -6   4  19    0.20    1.10
  -5   4  19    0.00    0.80
  -4   4  19    0.60    0.70
  -3   4  19    0.60    0.60
  -2   4  19    1.60    0.90
  -1   4  19    0.30    0.40
   0   4  19    0.00    0.30
   1   4  19    8.70    0.80
   2   4  19    2.70    1.30
   3   4  19    8.10    1.10
   4   4  19    2.50    1.20
   5   4  19    0.30    1.30
  -6   5  19    7.20    1.40
  -5   5  19    6.10    1.00
  -4   5  19    2.30    0.80
  -3   5  19   41.70    1.20
  -2   5  19   25.70    1.10
  -1   5  19    0.30    0.50
   0   5  19    0.20    0.50
   1   5  19    2.40    0.40
   2   5  19    2.70    0.40
   3   5  19    0.70    1.00
   4   5  19    7.40    1.30
   5   5  19    5.80    1.40
  -6   6  19    1.40    1.30
  -5   6  19    6.60    1.30
  -4   6  19    2.90    0.90
  -3   6  19    0.20    0.70
  -2   6  19    0.00    1.00
  -1   6  19   18.40    0.80
   0   6  19    3.90    0.70
   1   6  19    1.60    0.80
   2   6  19    8.60    0.90
   3   6  19   12.70    0.70
   4   6  19   15.90    0.80
   5   6  19    1.80    1.90
  -6   7  19    3.90    1.50
  -5   7  19    0.20    1.20
  -4   7  19   25.90    1.40
  -3   7  19    0.50    0.80
  -2   7  19    4.00    1.10
  -1   7  19    0.20    0.60
   0   7  19    5.10    0.80
   1   7  19    0.30    0.60
   2   7  19    0.00    1.60
   3   7  19    1.60    0.60
   4   7  19    7.80    0.80
  -6   8  19    2.70    3.10
  -5   8  19   32.10    1.90
  -4   8  19    1.60    1.20
  -3   8  19    8.50    0.90
  -2   8  19    0.90    1.20
  -1   8  19   14.70    0.80
   0   8  19    1.70    0.90
   1   8  19    1.60    0.70
   2   8  19    2.10    1.70
   3   8  19    5.60    0.80
   4   8  19    0.20    0.80
  -5   9  19    2.50    1.50
  -4   9  19    0.20    1.20
  -3   9  19    0.30    1.00
  -2   9  19    0.40    1.40
  -1   9  19    0.80    0.70
   0   9  19    0.60    0.90
   1   9  19    0.10    0.70
   2   9  19    0.90    1.30
   3   9  19    0.50    0.90
  -5  10  19    2.70    3.50
  -4  10  19    0.40    1.40
  -3  10  19    4.80    1.10
  -2  10  19    6.00    1.60
  -1  10  19    7.40    1.00
   0  10  19    0.70    1.20
   1  10  19   21.60    1.20
   2  10  19    0.90    1.60
  -4  11  19    0.10    2.90
  -3  11  19    0.40    1.20
  -2  11  19    7.60    1.80
  -1  11  19   11.10    1.20
   0  11  19    0.00    1.30
   1  11  19    0.80    1.00
   2  11  19    1.80    4.10
  -2  12  19    0.00    1.90
  -1  12  19    0.70    1.10
   0  12  19    7.60    1.60
   1  12  19    7.80    3.40
  -1 -12  20    0.50    1.40
   0 -12  20    0.00    3.40
  -3 -11  20    0.40    3.10
  -2 -11  20    0.80    1.70
  -1 -11  20   26.40    1.20
   0 -11  20    0.60    1.00
  -4 -10  20    0.00    3.70
  -3 -10  20    0.80    1.00
  -2 -10  20    1.50    1.50
  -1 -10  20    0.00    0.80
   0 -10  20    4.50    0.90
  -4  -9  20    1.80    1.30
  -3  -9  20    0.00    0.90
  -2  -9  20    0.20    1.40
  -1  -9  20    6.50    0.80
   0  -9  20    0.20    0.70
  -5  -8  20    0.60    1.10
  -4  -8  20   42.30    1.60
  -3  -8  20    0.60    0.80
  -2  -8  20    3.10    1.30
  -1  -8  20    0.00    0.70
   0  -8  20    8.60    1.80
   3  -8  20    1.90    1.50
  -5  -7  20    0.70    1.10
  -4  -7  20    0.60    0.90
  -3  -7  20   22.00    1.20
  -2  -7  20    0.00    1.30
  -1  -7  20    1.70    0.60
   0  -7  20    0.40    0.70
   3  -7  20    4.10    0.70
   4  -7  20    3.80    1.00
  -6  -6  20    1.80    2.10
  -5  -6  20   15.80    1.30
  -4  -6  20    4.80    1.00
  -3  -6  20    0.50    0.80
  -2  -6  20    3.10    1.30
  -1  -6  20    0.40    0.60
   0  -6  20   41.30    1.20
   1  -6  20    0.90    2.00
   2  -6  20    0.40    0.80
   3  -6  20    0.10    0.60
   4  -6  20    0.60    0.90
  -6  -5  20    3.70    1.60
  -5  -5  20    0.60    1.00
  -4  -5  20    1.70    0.90
  -3  -5  20   51.79    1.40
  -2  -5  20   18.40    1.40
  -1  -5  20    0.40    0.60
   0  -5  20    0.10    0.70
   1  -5  20    0.10    0.60
   2  -5  20    1.60    1.00
   3  -5  20    1.20    0.80
   4  -5  20   40.90    2.80
   5  -5  20    0.60    1.50
  -6  -4  20    0.80    1.50
  -5  -4  20    0.20    1.20
  -4  -4  20    0.10    0.90
  -3  -4  20    0.70    0.80
  -2  -4  20   10.00    1.30
  -1  -4  20    0.10    0.60
   0  -4  20    6.70    0.70
   1  -4  20    0.20    0.60
   2  -4  20    2.70    1.00
   3  -4  20    0.20    0.70
   4  -4  20    0.40    0.90
   5  -4  20    2.80    1.40
  -6  -3  20    0.90    1.50
  -5  -3  20   11.40    1.40
  -4  -3  20    0.80    1.00
  -3  -3  20   25.60    1.30
  -2  -3  20    1.20    1.30
  -1  -3  20   16.10    1.00
   0  -3  20    0.80    0.60
   1  -3  20    5.70    0.70
   2  -3  20    0.90    0.90
   3  -3  20    3.30    0.80
   4  -3  20    3.20    1.00
   5  -3  20    1.70    1.30
  -6  -2  20    4.00    0.70
  -5  -2  20    0.30    1.10
  -4  -2  20    0.20    1.00
  -3  -2  20    1.60    0.80
  -2  -2  20    0.00    1.30
  -1  -2  20    0.60    0.70
   0  -2  20    0.10    0.70
   1  -2  20    1.10    0.60
   2  -2  20    0.70    0.80
   3  -2  20    0.60    0.80
   4  -2  20    0.10    0.90
   5  -2  20    0.00    1.00
  -7  -1  20    0.00    2.80
  -6  -1  20    0.30    0.80
  -5  -1  20    0.40    1.10
  -4  -1  20    2.70    1.00
  -3  -1  20    1.80    0.90
  -2  -1  20   14.20    1.40
  -1  -1  20    5.80    0.80
   0  -1  20    0.60    0.90
   1  -1  20    0.30    0.60
   2  -1  20    0.00    0.90
   3  -1  20   36.00    1.40
   4  -1  20    0.40    0.90
   5  -1  20    1.20    1.10
  -7   0  20    1.20    3.10
  -6   0  20   10.30    0.90
  -5   0  20    0.00    0.60
  -4   0  20   22.40    1.50
  -3   0  20    0.00    0.80
  -2   0  20   11.70    1.40
  -1   0  20    0.90    0.70
   0   0  20    1.30    0.80
   1   0  20    2.60    0.70
   2   0  20   14.70    1.30
   3   0  20    1.40    0.80
   4   0  20    0.20    0.90
   5   0  20    2.70    1.20
  -7   1  20    4.40    2.90
  -6   1  20    0.30    0.90
  -5   1  20    5.20    0.70
  -4   1  20    1.20    0.50
  -3   1  20    1.00    0.90
  -2   1  20   42.00    1.80
  -1   1  20    0.20    0.80
   0   1  20    0.30    0.80
   1   1  20    1.90    0.70
   2   1  20    0.80    1.30
   3   1  20    5.60    0.90
   4   1  20    1.30    1.00
   5   1  20    1.20    1.20
  -7   2  20    3.40    3.10
  -6   2  20    0.70    1.00
  -5   2  20    0.30    0.70
  -4   2  20    3.40    0.60
  -3   2  20    0.80    0.40
  -2   2  20    0.50    1.50
  -1   2  20    1.20    0.90
   0   2  20   45.70    1.40
   1   2  20    6.50    0.80
   2   2  20    1.00    1.30
   3   2  20    0.60    0.90
   4   2  20   11.40    1.30
   5   2  20    0.00    1.30
  -6   3  20    0.80    1.00
  -5   3  20    7.20    0.90
  -4   3  20    0.20    0.70
  -3   3  20   32.40    0.90
  -2   3  20    0.30    0.40
  -1   3  20    8.70    0.90
   0   3  20    1.70    0.90
   1   3  20    0.70    0.70
   2   3  20    0.00    1.50
   3   3  20    0.50    1.00
   4   3  20    0.00    1.10
   5   3  20    2.90    1.50
  -6   4  20    3.20    1.20
  -5   4  20    1.20    0.90
  -4   4  20    0.60    0.70
  -3   4  20    0.00    0.60
  -2   4  20    0.00    0.90
  -1   4  20    0.20    0.40
   0   4  20    7.60    1.00
   1   4  20    0.30    0.70
   2   4  20    3.00    1.50
   3   4  20    9.80    1.20
   4   4  20    2.70    1.30
   5   4  20    0.10    1.80
  -6   5  20    2.40    1.30
  -5   5  20    0.00    0.90
  -4   5  20    5.70    0.90
  -3   5  20   51.79    1.30
  -2   5  20    9.30    1.10
  -1   5  20    1.30    0.50
   0   5  20    0.50    0.90
   1   5  20    5.40    0.90
   2   5  20    0.00    1.60
   3   5  20   10.20    1.20
   4   5  20    3.70    1.30
  -6   6  20   23.50    3.80
  -5   6  20   12.80    1.40
  -4   6  20    0.20    0.80
  -3   6  20    0.80    0.80
  -2   6  20    9.80    1.10
  -1   6  20    0.40    0.60
   0   6  20    0.30    0.60
   1   6  20    3.10    0.50
   2   6  20    6.20    0.60
   3   6  20    1.90    1.10
   4   6  20    0.80    1.40
  -5   7  20    2.00    1.30
  -4   7  20    0.30    1.00
  -3   7  20   27.80    1.30
  -2   7  20    0.90    1.10
  -1   7  20    5.40    0.70
   0   7  20    1.80    0.80
   1   7  20    7.30    0.70
   2   7  20    0.00    1.10
   3   7  20    0.40    0.60
   4   7  20    0.00    2.10
  -5   8  20    0.50    1.40
  -4   8  20    7.30    1.30
  -3   8  20    0.00    0.90
  -2   8  20   31.10    1.40
  -1   8  20    0.50    0.70
   0   8  20    2.60    1.10
   1   8  20    0.30    0.70
   2   8  20    2.80    2.00
   3   8  20    3.40    0.80
  -5   9  20    0.40    3.80
  -4   9  20    0.50    1.30
  -3   9  20    0.50    1.20
  -2   9  20    0.80    1.50
  -1   9  20    2.80    0.80
   0   9  20    1.80    1.10
   1   9  20    0.10    0.80
   2   9  20    2.50    2.40
   3   9  20    0.00    2.50
  -4  10  20    0.00    3.80
  -3  10  20    0.50    1.20
  -2  10  20    2.10    1.70
  -1  10  20    0.00    1.00
   0  10  20   49.40    1.80
   1  10  20    1.00    1.00
  -2  11  20    3.20    3.30
  -1  11  20   10.00    1.20
   0  11  20    0.00    1.50
   1  11  20    3.80    3.30
  -1 -11  21    2.40    1.70
   0 -11  21    1.30    2.50
  -2 -10  21    0.50    1.60
  -1 -10  21    0.20    0.80
   0 -10  21    1.60    0.90
  -3  -9  21    1.30    1.00
  -2  -9  21    0.00    1.50
  -1  -9  21    0.10    0.70
   0  -9  21    0.20    0.70
  -4  -8  21    1.10    1.40
  -3  -8  21    1.80    0.90
  -2  -8  21    0.20    1.50
  -1  -8  21   37.40    1.20
   0  -8  21    2.30    2.00
  -5  -7  21    0.00    3.00
  -4  -7  21    2.20    1.00
  -3  -7  21    0.60    0.90
  -2  -7  21   10.50    1.50
  -1  -7  21    0.00    0.60
   0  -7  21    1.20    0.60
   3  -7  21    3.10    0.70
  -5  -6  21   15.40    1.30
  -4  -6  21    1.50    0.90
  -3  -6  21    2.50    0.80
  -2  -6  21    0.60    1.50
  -1  -6  21   27.70    1.10
   0  -6  21    0.00    0.70
   2  -6  21    3.00    1.00
   3  -6  21    0.90    0.70
   4  -6  21    0.80    1.00
  -5  -5  21    1.50    1.20
  -4  -5  21   22.20    1.30
  -3  -5  21   11.90    1.00
  -2  -5  21    0.80    1.40
  -1  -5  21   20.00    1.00
   0  -5  21    3.40    0.80
   1  -5  21    3.10    0.70
   2  -5  21    0.90    1.10
   3  -5  21    5.60    0.90
   4  -5  21    2.40    1.00
  -6  -4  21   10.20    1.80
  -5  -4  21    0.30    1.40
  -4  -4  21    0.40    1.10
  -3  -4  21    0.10    0.90
  -2  -4  21    0.80    1.40
  -1  -4  21    2.20    0.70
   0  -4  21    0.20    0.70
   1  -4  21   14.30    1.00
   2  -4  21    0.10    1.10
   3  -4  21    0.20    0.80
   4  -4  21    0.50    1.00
  -6  -3  21   12.00    1.70
  -5  -3  21    3.30    1.30
  -4  -3  21   27.40    1.60
  -3  -3  21    0.30    0.90
  -2  -3  21   14.30    1.50
  -1  -3  21    0.30    0.70
   0  -3  21   11.00    1.00
   1  -3  21    2.30    0.70
   2  -3  21    3.30    1.00
   3  -3  21    2.80    0.90
   4  -3  21    2.60    1.10
  -6  -2  21    0.70    1.60
  -5  -2  21    0.00    1.20
  -4  -2  21    0.40    1.00
  -3  -2  21    0.70    0.90
  -2  -2  21    0.00    1.30
  -1  -2  21    0.40    0.70
   0  -2  21    0.10    0.80
   1  -2  21    0.40    0.70
   2  -2  21    0.00    1.00
   3  -2  21    0.70    0.90
   4  -2  21    0.10    1.10
  -6  -1  21    0.00    0.70
  -5  -1  21    0.90    1.30
  -4  -1  21    1.10    1.00
  -3  -1  21    0.00    0.90
  -2  -1  21   25.70    1.60
  -1  -1  21   18.40    1.10
   0  -1  21    0.80    1.00
   1  -1  21   11.30    0.80
   2  -1  21   15.60    1.20
   3  -1  21    0.70    0.90
   4  -1  21    0.10    1.00
  -6   0  21    0.30    0.80
  -5   0  21   18.00    1.60
  -4   0  21    1.00    1.10
  -3   0  21   11.80    1.10
  -2   0  21    0.80    1.40
  -1   0  21    7.20    0.90
   0   0  21    4.30    1.10
   1   0  21    0.30    0.70
   2   0  21    0.00    1.30
   3   0  21    1.00    0.90
   4   0  21    2.40    1.10
  -6   1  21    3.10    0.90
  -5   1  21    0.40    0.70
  -4   1  21    0.00    1.10
  -3   1  21    4.60    1.10
  -2   1  21    5.90    1.60
  -1   1  21    2.60    0.90
   0   1  21    0.50    0.90
   1   1  21    1.50    0.70
   2   1  21    2.30    1.50
   3   1  21    4.70    1.00
   4   1  21    0.10    1.10
  -6   2  21    0.00    1.00
  -5   2  21    0.40    0.70
  -4   2  21    0.60    0.50
  -3   2  21    0.80    1.00
  -2   2  21    0.90    1.60
  -1   2  21    8.10    1.10
   0   2  21    0.20    0.90
   1   2  21    0.30    0.80
   2   2  21    5.30    1.60
   3   2  21   10.00    1.20
   4   2  21    0.40    1.20
  -6   3  21    9.90    1.20
  -5   3  21    2.40    0.90
  -4   3  21   35.60    1.10
  -3   3  21    0.30    0.50
  -2   3  21    6.50    1.70
  -1   3  21    1.20    1.00
   0   3  21    3.40    1.00
   1   3  21    0.00    0.80
   2   3  21    1.30    1.50
   3   3  21    0.60    1.00
   4   3  21    4.50    1.30
  -6   4  21    5.50    3.00
  -5   4  21    1.60    0.90
  -4   4  21    0.00    0.80
  -3   4  21    0.30    0.60
  -2   4  21    2.20    0.60
  -1   4  21    3.10    0.90
   0   4  21    1.40    1.00
   1   4  21    0.50    0.80
   2   4  21    0.00    1.70
   3   4  21    6.30    1.20
   4   4  21    1.10    1.30
  -6   5  21    0.00    3.00
  -5   5  21    8.20    1.10
  -4   5  21   22.90    1.20
  -3   5  21    6.00    0.80
  -2   5  21    3.80    1.10
  -1   5  21   16.70    0.70
   0   5  21   15.60    1.20
   1   5  21    0.10    0.80
   2   5  21    0.00    1.70
   3   5  21    0.10    1.20
   4   5  21    0.20    1.50
  -5   6  21    1.40    1.20
  -4   6  21    1.70    1.00
  -3   6  21    1.90    0.80
  -2   6  21    1.20    1.20
  -1   6  21    0.20    0.60
   0   6  21    0.60    0.70
   1   6  21    3.20    0.40
   2   6  21    1.90    1.90
   3   6  21    4.00    1.30
   4   6  21    3.00    2.10
  -5   7  21    0.00    2.80
  -4   7  21    0.90    1.20
  -3   7  21    0.00    0.80
  -2   7  21   46.30    1.70
  -1   7  21    0.60    0.70
   0   7  21    3.30    0.80
   1   7  21    0.30    0.60
   2   7  21    3.30    1.00
   3   7  21    0.20    1.30
  -4   8  21    0.40    1.30
  -3   8  21   35.10    1.50
  -2   8  21    0.60    1.40
  -1   8  21    4.10    0.80
   0   8  21    0.20    0.90
   1   8  21    4.70    0.80
   2   8  21    0.90    1.30
   3   8  21    0.20    2.40
  -3   9  21    2.50    1.30
  -2   9  21    4.40    1.70
  -1   9  21    0.70    0.80
   0   9  21    0.50    1.10
   1   9  21    0.80    0.80
   2   9  21    3.30    3.90
  -2  10  21    0.00    3.00
  -1  10  21    3.50    1.10
   0  10  21    1.10    1.40
   1  10  21    7.50    6.00
  -1 -10  22    0.50    1.70
  -2  -9  22    0.70    1.70
  -1  -9  22    0.10    0.80
   0  -9  22    2.10    3.20
  -3  -8  22    0.30    1.00
  -2  -8  22   31.30    2.10
  -1  -8  22    1.30    0.80
   0  -8  22    3.00    0.90
  -4  -7  22    0.10    1.10
  -3  -7  22    1.80    0.90
  -2  -7  22    0.50    1.70
  -1  -7  22    3.70    0.80
   0  -7  22    0.80    0.90
  -4  -6  22    0.80    1.10
  -3  -6  22    8.30    1.10
  -2  -6  22   15.80    1.70
  -1  -6  22    4.40    0.80
   0  -6  22    0.40    0.90
   1  -6  22    1.10    0.70
   2  -6  22   16.40    1.30
   3  -6  22    0.30    0.70
  -5  -5  22   10.20    1.80
  -4  -5  22    7.90    1.90
  -3  -5  22    0.40    1.00
  -2  -5  22    2.60    1.50
  -1  -5  22   22.30    1.20
   0  -5  22    4.70    0.80
   1  -5  22    1.20    0.80
   2  -5  22    0.00    1.30
   3  -5  22    1.00    0.90
  -5  -4  22    0.00    1.40
  -4  -4  22    1.10    1.20
  -3  -4  22    0.50    1.00
  -2  -4  22    3.20    1.50
  -1  -4  22    5.10    0.80
   0  -4  22   10.20    1.00
   1  -4  22    0.00    0.80
   2  -4  22    6.20    1.50
   3  -4  22    0.00    0.90
   4  -4  22    0.70    1.20
  -5  -3  22   12.80    1.60
  -4  -3  22    0.00    1.10
  -3  -3  22   12.50    1.20
  -2  -3  22    0.00    1.50
  -1  -3  22   16.20    1.10
   0  -3  22    1.70    0.80
   1  -3  22    5.40    0.90
   2  -3  22    0.00    1.10
   3  -3  22    0.50    1.00
   4  -3  22    1.00    1.30
  -5  -2  22    0.20    1.30
  -4  -2  22    1.40    1.10
  -3  -2  22    0.50    1.00
  -2  -2  22    1.40    1.50
  -1  -2  22    0.00    0.80
   0  -2  22    3.50    1.00
   1  -2  22    0.00    0.90
   2  -2  22    0.60    1.10
   3  -2  22    0.00    1.00
   4  -2  22    0.10    1.10
  -5  -1  22    0.00    1.40
  -4  -1  22    0.00    1.10
  -3  -1  22    4.20    1.10
  -2  -1  22    4.10    1.60
  -1  -1  22    3.20    0.90
   0  -1  22    9.30    1.30
   1  -1  22    3.80    0.80
   2  -1  22    0.10    1.10
   3  -1  22    0.90    1.00
   4  -1  22    1.50    1.20
  -6   0  22    0.80    2.70
  -5   0  22    0.10    1.40
  -4   0  22   23.80    1.70
  -3   0  22    0.00    1.00
  -2   0  22   16.20    1.70
  -1   0  22    0.10    0.80
   0   0  22    9.70    1.30
   1   0  22    1.60    0.80
   2   0  22    4.60    1.50
   3   0  22    2.50    1.00
   4   0  22    3.10    1.20
  -6   1  22    0.00    2.90
  -5   1  22    0.70    1.40
  -4   1  22    0.00    1.20
  -3   1  22    0.00    1.00
  -2   1  22    0.30    1.70
  -1   1  22    0.40    1.00
   0   1  22   28.60    1.70
   1   1  22    3.90    0.80
   2   1  22    0.00    1.50
   3   1  22    2.30    1.10
   4   1  22    0.40    1.20
  -6   2  22    4.10    4.30
  -5   2  22    0.30    0.80
  -4   2  22    0.40    1.20
  -3   2  22    1.90    1.10
  -2   2  22    8.20    1.80
  -1   2  22    1.20    1.10
   0   2  22    1.10    0.90
   1   2  22    0.10    0.80
   2   2  22   11.80    1.80
   3   2  22    3.80    1.10
   4   2  22    0.60    1.60
  -5   3  22   19.90    1.20
  -4   3  22    3.00    0.60
  -3   3  22    4.80    1.30
  -2   3  22    1.90    1.90
  -1   3  22   21.10    1.50
   0   3  22    1.10    1.00
   1   3  22    2.90    0.90
   2   3  22    0.90    1.70
   3   3  22    2.10    1.20
   4   3  22    0.20    2.40
  -5   4  22    0.40    0.90
  -4   4  22    0.20    0.70
  -3   4  22    1.50    0.60
  -2   4  22    4.50    2.00
  -1   4  22    1.30    1.20
   0   4  22    1.40    1.10
   1   4  22    0.10    0.90
   2   4  22   10.20    1.90
   3   4  22    0.80    1.20
  -5   5  22    7.40    1.10
  -4   5  22    1.50    0.90
  -3   5  22    0.20    0.70
  -2   5  22    6.70    1.10
  -1   5  22   39.00    1.60
   0   5  22    5.80    1.30
   1   5  22    0.50    1.00
   2   5  22    0.00    2.00
   3   5  22    0.30    1.30
  -4   6  22   17.00    1.20
  -3   6  22    7.20    0.90
  -2   6  22    1.70    1.30
  -1   6  22    2.20    0.60
   0   6  22    0.10    1.20
   1   6  22    0.80    1.00
   2   6  22    0.00    2.00
   3   6  22    1.40    1.90
  -4   7  22    0.70    1.30
  -3   7  22    0.60    0.90
  -2   7  22    2.50    1.40
  -1   7  22   36.70    1.30
   0   7  22    0.10    0.80
   1   7  22    4.90    0.60
   2   7  22    0.00    2.30
  -3   8  22    0.50    1.00
  -2   8  22    4.50    1.70
  -1   8  22    0.10    0.80
   0   8  22    7.70    1.00
   1   8  22    0.90    0.80
   2   8  22    2.20    3.80
  -2   9  22    1.60    1.90
  -1   9  22    0.50    0.90
   0   9  22    1.00    1.10
   1   9  22    5.80    1.80
  -2  -8  23    0.00    1.90
  -1  -8  23    1.50    0.90
   0  -8  23    0.00    1.00
  -3  -7  23    1.30    1.10
  -2  -7  23    6.60    2.00
  -1  -7  23    0.20    0.80
   0  -7  23    1.60    1.00
  -3  -6  23   24.50    1.50
  -2  -6  23    1.80    1.70
  -1  -6  23    5.20    1.00
   0  -6  23    0.00    1.00
   1  -6  23    8.10    0.80
   2  -6  23    0.40    1.30
  -4  -5  23    1.10    1.30
  -3  -5  23    3.80    1.10
  -2  -5  23   11.80    1.80
  -1  -5  23   13.30    1.00
   0  -5  23    0.70    1.10
   1  -5  23    3.10    0.80
   2  -5  23    0.00    1.50
   3  -5  23    1.80    1.10
  -4  -4  23    7.00    1.40
  -3  -4  23    1.20    1.10
  -2  -4  23    0.80    1.80
  -1  -4  23    4.30    0.90
   0  -4  23    2.60    0.90
   1  -4  23    2.50    0.90
   2  -4  23    0.00    1.70
   3  -4  23    5.80    1.20
  -4  -3  23    9.10    1.40
  -3  -3  23   10.40    1.20
  -2  -3  23   33.50    1.90
  -1  -3  23    0.60    0.90
   0  -3  23    2.70    1.00
   1  -3  23    0.40    0.90
   2  -3  23    1.90    1.70
   3  -3  23    1.20    1.00
  -5  -2  23   22.60    1.80
  -4  -2  23    0.50    1.30
  -3  -2  23    0.60    1.10
  -2  -2  23    2.30    1.70
  -1  -2  23    1.60    0.90
   0  -2  23    0.00    1.00
   1  -2  23    0.80    1.00
   2  -2  23    0.00    1.20
   3  -2  23    0.70    1.10
  -5  -1  23    0.90    1.50
  -4  -1  23    2.80    1.30
  -3  -1  23    0.20    1.10
  -2  -1  23    3.20    1.70
  -1  -1  23    0.20    0.90
   0  -1  23   13.80    1.40
   1  -1  23    2.50    1.00
   2  -1  23    0.80    1.30
   3  -1  23    5.40    1.20
  -5   0  23    1.70    1.50
  -4   0  23    0.50    1.30
  -3   0  23   23.00    1.70
  -2   0  23    0.00    1.80
  -1   0  23    4.50    1.10
   0   0  23    1.50    1.40
   1   0  23    0.70    0.90
   2   0  23    4.90    1.70
   3   0  23    0.50    1.10
  -5   1  23    1.80    1.60
  -4   1  23    0.40    1.30
  -3   1  23    0.70    1.10
  -2   1  23    0.00    1.90
  -1   1  23    0.40    1.10
   0   1  23    0.00    1.30
   1   1  23    1.00    0.90
   2   1  23    0.10    1.80
   3   1  23    0.50    1.20
  -5   2  23    0.30    1.70
  -4   2  23    0.30    1.40
  -3   2  23    4.00    1.30
  -2   2  23    0.60    2.00
  -1   2  23    0.70    1.10
   0   2  23    0.60    1.40
   1   2  23    5.50    1.00
   2   2  23    1.20    1.80
   3   2  23    0.70    2.10
  -5   3  23    7.60    1.90
  -4   3  23    7.90    1.60
  -3   3  23    1.70    1.30
  -2   3  23   20.90    2.30
  -1   3  23    0.10    1.20
   0   3  23    3.60    1.50
   1   3  23    1.40    1.00
   2   3  23    0.00    1.90
   3   3  23    0.40    1.20
  -4   4  23    6.80    0.80
  -3   4  23    0.70    1.40
  -2   4  23    0.00    2.30
  -1   4  23    1.00    1.30
   0   4  23    1.30    1.10
   1   4  23    6.00    1.10
   2   4  23    3.00    2.10
  -4   5  23    0.30    0.80
  -3   5  23    5.70    0.80
  -2   5  23   30.20    2.70
  -1   5  23    3.10    1.30
   0   5  23    1.00    1.40
   1   5  23    3.00    1.10
   2   5  23    4.40    2.10
  -4   6  23    0.40    2.50
  -3   6  23    2.30    0.90
  -2   6  23    1.00    1.30
  -1   6  23    0.10    1.40
   0   6  23    0.20    1.30
   1   6  23    0.30    1.20
   2   6  23    1.20    3.30
  -3   7  23    0.30    1.00
  -2   7  23    0.60    1.60
  -1   7  23    0.00    0.70
   0   7  23   29.90    1.90
   1   7  23    0.40    1.20
  -2   8  23    0.00    2.20
  -1   8  23   17.40    1.20
   0   8  23    0.10    1.10
   1   8  23    1.70    3.00
  -1  -7  24    2.60    2.50
  -2  -6  24    0.10    1.90
  -1  -6  24    4.60    1.00
   0  -6  24   10.40    1.30
   1  -6  24    5.20    0.80
  -3  -5  24    7.90    1.50
  -2  -5  24    6.90    2.00
  -1  -5  24    0.50    1.00
   0  -5  24    1.80    1.20
   1  -5  24    2.00    0.90
  -3  -4  24    0.00    1.20
  -2  -4  24    4.80    1.90
  -1  -4  24    1.60    1.00
   0  -4  24    7.40    1.20
   1  -4  24    5.40    1.00
   2  -4  24    5.40    2.20
  -3  -3  24   28.00    1.80
  -2  -3  24    0.00    1.20
  -1  -3  24    7.30    1.10
   0  -3  24    0.00    1.10
   1  -3  24    2.30    1.00
   2  -3  24    0.00    2.20
  -4  -2  24    1.10    1.40
  -3  -2  24    0.00    1.20
  -2  -2  24    1.70    1.90
  -1  -2  24    3.30    1.10
   0  -2  24    1.00    1.10
   1  -2  24    0.30    1.00
   2  -2  24    2.50    1.50
  -4  -1  24    1.30    1.30
  -3  -1  24    0.00    1.20
  -2  -1  24    0.40    1.80
  -1  -1  24    8.50    1.20
   0  -1  24    2.30    1.50
   1  -1  24    1.90    1.10
   2  -1  24    0.70    1.40
  -4   0  24    0.20    1.40
  -3   0  24    0.30    1.20
  -2   0  24   27.70    2.20
  -1   0  24    0.00    1.20
   0   0  24    3.80    1.40
   1   0  24    1.30    1.20
   2   0  24    2.00    1.80
  -4   1  24    0.40    1.50
  -3   1  24    0.20    1.20
  -2   1  24    0.00    2.10
  -1   1  24    0.70    1.30
   0   1  24    1.10    1.40
   1   1  24    1.00    1.20
   2   1  24    9.80    2.00
  -4   2  24   20.20    1.80
  -3   2  24    0.30    1.30
  -2   2  24    1.20    2.30
  -1   2  24    2.00    1.30
   0   2  24    6.20    1.60
   1   2  24    0.90    1.10
   2   2  24    1.40    2.00
  -4   3  24    1.50    1.80
  -3   3  24   15.50    1.80
  -2   3  24    9.40    2.40
  -1   3  24    2.70    1.40
   0   3  24    0.40    1.60
   1   3  24    3.50    1.20
  -3   4  24    1.50    1.60
  -2   4  24    1.40    2.40
  -1   4  24    1.40    1.40
   0   4  24    5.40    1.80
   1   4  24    0.40    1.10
  -3   5  24   10.30    1.90
  -2   5  24    2.70    2.60
  -1   5  24    1.60    1.50
   0   5  24    4.50    1.50
   1   5  24    7.40    1.30
  -2   6  24    6.80    2.80
  -1   6  24    1.10    1.60
   0   6  24    2.30    1.60
   1   6  24    1.30    4.50
  -1   7  24    0.70    3.40
   0   7  24    4.90    3.50
  -1  -5  25    2.60    2.70
  -2  -4  25    1.70    5.00
  -1  -4  25    2.10    1.20
   0  -4  25    0.00    1.20
  -2  -3  25    8.10    4.50
  -1  -3  25    7.40    1.20
   0  -3  25   19.40    1.60
   1  -3  25    0.90    1.10
  -3  -2  25    4.90    2.90
  -2  -2  25    0.00    2.00
  -1  -2  25    0.40    1.10
   0  -2  25    1.10    1.50
   1  -2  25    2.70    1.20
  -3  -1  25    0.90    1.80
  -2  -1  25    6.50    2.20
  -1  -1  25    1.20    1.30
   0  -1  25    3.50    1.60
   1  -1  25    1.20    1.20
  -3   0  25    0.50    1.50
  -2   0  25    1.20    2.20
  -1   0  25    9.40    1.50
   0   0  25    0.00    1.50
   1   0  25    0.00    1.30
  -3   1  25    0.90    1.60
  -2   1  25    0.40    2.30
  -1   1  25    0.00    1.40
   0   1  25    0.20    1.60
   1   1  25    0.80    1.40
  -3   2  25    0.80    1.60
  -2   2  25    0.00    2.50
  -1   2  25    8.40    1.60
   0   2  25    0.80    1.60
  -2   3  25    2.50    2.60
  -1   3  25    1.20    1.40
   0   3  25    3.00    3.30
  -2   4  25    4.80    2.10
  -1   4  25    1.70    1.50
   0   4  25    0.00    3.90
  -1   5  25    0.00    3.20
   0   5  25   20.00    4.60
  -1  -1  26    0.00    2.80
  -1   0  26    0.00    2.90
   0   0  26   12.60    4.50
  -1   1  26    1.90    3.30
_computing_structure_solution     'SHELXT 2014/4 (Sheldrick, 2014)'
;
_shelx_hkl_checksum     10575
_shelx_res_file
;
    skm145_a.res created by SHELXL-2014/7
TITL skm145_a.res in P-1
CELL  0.71073   7.2040  13.6544  18.9346   90.226   95.531   91.330
ZERR    8.000   0.0007   0.0014   0.0018    0.002    0.002    0.002
LATT 1
SFAC C  H  N  O  S
UNIT 80  56  8  24  8
OMIT 1 0 1
OMIT -2 -6 2
OMIT 1 -1 2
L.S. 5
ACTA 57
BOND $H
FMAP 2
PLAN 5
HTAB N4 O8_$7
EQIV $7 x, y-1, z+1
HTAB O10 O3_$6
EQIV $6 x+1, y, z
HTAB N3 O11_$5
EQIV $5 x, y+1, z-1
HTAB O7 O6_$2
HTAB N2 O2_$4
EQIV $4 x, y-1, z
HTAB O4 O9_$3
EQIV $3 x-1, y-1, z+1
HTAB N1 O5_$2
EQIV $2 x, y+1, z
HTAB O1 O12_$1
EQIV $1 x, y, z-1
MPLA C1 > C6
MPLA S1 N1 C8 C9 C10
MPLA C11 > C16
MPLA S2 N2 C18 C19 C20
MPLA C21 > C26
MPLA S3 N3 C28 C29 C30
MPLA C31 > C36
MPLA S4 N4 C38 C39 C40
CONF
SIZE 0.083 0.11 0.22
TEMP -123
WGHT    0.066500
FVAR       0.15981
S1    5    0.406440    0.386099    0.386440    11.00000    0.03039    0.02064 =
         0.01933    0.00093    0.00964    0.00009
O1    4    0.629073    0.428577    0.120676    11.00000    0.06583    0.02320 =
         0.02651    0.00366    0.02732    0.00308
AFIX   3
H1O   2    0.669015    0.426626    0.080442    11.00000   -1.20000
AFIX   0
O2    4    0.464253    0.639172    0.300308    11.00000    0.03557    0.01945 =
         0.02297    0.00107    0.01136    0.00061
O3    4    0.276417    0.478435    0.493339    11.00000    0.03586    0.03227 =
         0.02214   -0.00272    0.01371   -0.00218
N1    3    0.364511    0.572488    0.401475    11.00000    0.02883    0.01530 =
         0.02282   -0.00441    0.00947    0.00186
AFIX   3
H1N   2    0.354310    0.631842    0.422645    11.00000   -1.20000
AFIX   0
C1    1    0.540894    0.344623    0.221111    11.00000    0.02154    0.01875 =
         0.02297   -0.00088    0.00651    0.00141
C2    1    0.512994    0.254164    0.254467    11.00000    0.03017    0.02237 =
         0.02505    0.00225    0.00939    0.00078
AFIX  43
H2    2    0.469697    0.253611    0.300297    11.00000   -1.20000
AFIX   0
C3    1    0.546742    0.166656    0.222476    11.00000    0.03536    0.02116 =
         0.03279    0.00117    0.00896   -0.00065
AFIX  43
H3    2    0.527188    0.106646    0.246184    11.00000   -1.20000
AFIX   0
C4    1    0.609775    0.166254    0.155108    11.00000    0.03332    0.02289 =
         0.02803   -0.00520    0.00586    0.00305
AFIX  43
H4    2    0.633492    0.105937    0.132868    11.00000   -1.20000
AFIX   0
C5    1    0.637517    0.253157    0.120962    11.00000    0.03226    0.02642 =
         0.02393   -0.00239    0.00986    0.00188
AFIX  43
H5    2    0.681287    0.252718    0.075213    11.00000   -1.20000
AFIX   0
C6    1    0.602024    0.341720    0.152847    11.00000    0.02717    0.02145 =
         0.02506   -0.00031    0.00973   -0.00009
C7    1    0.513106    0.439399    0.252993    11.00000    0.02505    0.01882 =
         0.02206    0.00479    0.00599   -0.00005
AFIX  43
H7    2    0.536599    0.493709    0.223664    11.00000   -1.20000
AFIX   0
C8    1    0.460476    0.463446    0.316122    11.00000    0.01717    0.01819 =
         0.02043    0.00159    0.00401    0.00050
C9    1    0.433941    0.567296    0.336226    11.00000    0.01913    0.02048 =
         0.01999   -0.00303    0.00680    0.00135
C10   1    0.337478    0.486079    0.435775    11.00000    0.02103    0.02750 =
         0.01967   -0.00196    0.00521    0.00172
S2    5    0.328066    0.011221    0.372726    11.00000    0.03105    0.02128 =
         0.01921    0.00177    0.00941    0.00216
O4    4    0.170378   -0.040102    0.647060    11.00000    0.04468    0.02118 =
         0.02247   -0.00010    0.01797    0.00202
AFIX   3
H2O   2    0.143387   -0.022459    0.687313    11.00000   -1.20000
AFIX   0
O5    4    0.314156   -0.241786    0.461292    11.00000    0.03720    0.02063 =
         0.02461   -0.00114    0.01329    0.00060
O6    4    0.427850   -0.079063    0.258738    11.00000    0.03877    0.03135 =
         0.01975   -0.00173    0.01264    0.00103
N2    3    0.374845   -0.174081    0.354988    11.00000    0.02964    0.01933 =
         0.01739   -0.00320    0.00708    0.00101
AFIX   3
H2N   2    0.395751   -0.230926    0.332193    11.00000   -1.20000
AFIX   0
C11   1    0.217454    0.047603    0.542675    11.00000    0.01855    0.02126 =
         0.01862   -0.00121    0.00565    0.00042
C12   1    0.174265    0.048268    0.613696    11.00000    0.02070    0.01776 =
         0.02274    0.00002    0.00500    0.00003
C13   1    0.136982    0.135547    0.647619    11.00000    0.02499    0.02688 =
         0.02188   -0.00638    0.00882    0.00089
AFIX  43
H13   2    0.106686    0.134652    0.695349    11.00000   -1.20000
AFIX   0
C14   1    0.144090    0.222499    0.612068    11.00000    0.03052    0.01805 =
         0.03296   -0.00702    0.01019    0.00261
AFIX  43
H14   2    0.120537    0.281835    0.635638    11.00000   -1.20000
AFIX   0
C15   1    0.185330    0.224886    0.541973    11.00000    0.03483    0.02208 =
         0.03206    0.00203    0.01021    0.00380
AFIX  43
H15   2    0.188352    0.285361    0.517426    11.00000   -1.20000
AFIX   0
C16   1    0.221909    0.138637    0.508245    11.00000    0.02914    0.02212 =
         0.02311    0.00130    0.00924    0.00335
AFIX  43
H16   2    0.250946    0.140803    0.460380    11.00000   -1.20000
AFIX   0
C17   1    0.253830   -0.045224    0.509856    11.00000    0.01983    0.01906 =
         0.01877    0.00122    0.00514   -0.00033
AFIX  43
H17   2    0.245170   -0.100209    0.540049    11.00000   -1.20000
AFIX   0
C18   1    0.297693   -0.067428    0.444234    11.00000    0.01847    0.01891 =
         0.01990    0.00108    0.00639    0.00030
C19   1    0.328597   -0.169396    0.423780    11.00000    0.01837    0.02130 =
         0.02166   -0.00038    0.00551   -0.00022
C20   1    0.385077   -0.087489    0.318676    11.00000    0.02179    0.02269 =
         0.02124    0.00042    0.00524    0.00071
S3    5    0.905164    0.881842   -0.114102    11.00000    0.03655    0.02193 =
         0.02202   -0.00016    0.01372    0.00322
O7    4    0.621744    0.927810    0.140160    11.00000    0.05521    0.02203 =
         0.02382   -0.00311    0.02085   -0.00286
AFIX   3
H3O   2    0.577301    0.919200    0.179142    11.00000   -1.20000
AFIX   0
O8    4    0.771523    1.132947   -0.044148    11.00000    0.03339    0.02270 =
         0.02546    0.00051    0.01183    0.00375
O9    4    1.006133    0.974204   -0.227693    11.00000    0.04606    0.03484 =
         0.02063    0.00001    0.01738    0.00248
N3    3    0.893805    1.067605   -0.140506    11.00000    0.03006    0.01816 =
         0.01972    0.00292    0.00877    0.00154
AFIX   3
H3N   2    0.900063    1.126121   -0.163140    11.00000   -1.20000
AFIX   0
C21   1    0.707381    0.841069    0.040519    11.00000    0.01987    0.02069 =
         0.02003    0.00151    0.00605   -0.00042
C22   1    0.647999    0.839402    0.109503    11.00000    0.02713    0.02011 =
         0.02521   -0.00187    0.00759   -0.00131
C23   1    0.619968    0.751710    0.143835    11.00000    0.03162    0.02745 =
         0.02080    0.00438    0.00947   -0.00181
AFIX  43
H23   2    0.581804    0.751825    0.190481    11.00000   -1.20000
AFIX   0
C24   1    0.647555    0.664143    0.110185    11.00000    0.03140    0.02130 =
         0.03596    0.00850    0.00933   -0.00191
AFIX  43
H24   2    0.627732    0.604197    0.133937    11.00000   -1.20000
AFIX   0
C25   1    0.703744    0.662421    0.042262    11.00000    0.03689    0.01809 =
         0.03736    0.00022    0.01291    0.00089
AFIX  43
H25   2    0.721051    0.601896    0.019149    11.00000   -1.20000
AFIX   0
C26   1    0.734225    0.750251    0.008659    11.00000    0.03168    0.02516 =
         0.02487    0.00007    0.01001    0.00117
AFIX  43
H26   2    0.774754    0.749032   -0.037611    11.00000   -1.20000
AFIX   0
C27   1    0.733638    0.935509    0.007436    11.00000    0.02343    0.01751 =
         0.01991   -0.00104    0.00635   -0.00090
AFIX  43
H27   2    0.692458    0.989883    0.032682    11.00000   -1.20000
AFIX   0
C28   1    0.806942    0.958203   -0.053224    11.00000    0.01927    0.02367 =
         0.01810   -0.00009    0.00451    0.00170
C29   1    0.819193    1.061541   -0.076549    11.00000    0.01773    0.02226 =
         0.01951    0.00154    0.00445    0.00094
C30   1    0.944250    0.981607   -0.170704    11.00000    0.02750    0.02567 =
         0.01922    0.00156    0.00687   -0.00071
S4    5    0.872432    0.507378    0.879214    11.00000    0.04425    0.02264 =
         0.02062   -0.00196    0.01457   -0.00109
O10   4    1.110819    0.463872    0.616250    11.00000    0.03868    0.02265 =
         0.02361    0.00058    0.01622    0.00498
AFIX   3
H4O   2    1.155102    0.475278    0.577589    11.00000   -1.20000
AFIX   0
O11   4    0.913417    0.254357    0.792552    11.00000    0.04285    0.02085 =
         0.02402    0.00093    0.01348    0.00169
O12   4    0.772165    0.413810    0.991986    11.00000    0.06015    0.03791 =
         0.02120   -0.00177    0.02202   -0.00158
N4    3    0.834258    0.320446    0.896579    11.00000    0.03256    0.01883 =
         0.02085    0.00218    0.00868   -0.00315
AFIX   3
H4N   2    0.816071    0.261484    0.917429    11.00000   -1.20000
AFIX   0
C31   1    1.011926    0.548674    0.714904    11.00000    0.01925    0.01877 =
         0.02146    0.00106    0.00405    0.00006
C32   1    1.075649    0.550824    0.646690    11.00000    0.02188    0.01821 =
         0.01987   -0.00036    0.00658    0.00206
C33   1    1.098447    0.639214    0.611909    11.00000    0.02334    0.02674 =
         0.02088    0.00167    0.00798   -0.00087
AFIX  43
H33   2    1.139978    0.639645    0.565788    11.00000   -1.20000
AFIX   0
C34   1    1.060851    0.726174    0.644282    11.00000    0.02775    0.02230 =
         0.03113    0.00679    0.00501   -0.00219
AFIX  43
H34   2    1.077150    0.786415    0.620459    11.00000   -1.20000
AFIX   0
C35   1    0.998906    0.726126    0.711944    11.00000    0.02862    0.01706 =
         0.02949   -0.00383    0.00589   -0.00049
AFIX  43
H35   2    0.973456    0.786165    0.734206    11.00000   -1.20000
AFIX   0
C36   1    0.974959    0.638913    0.746141    11.00000    0.02596    0.01988 =
         0.02089   -0.00211    0.00620    0.00067
AFIX  43
H36   2    0.932328    0.639528    0.792078    11.00000   -1.20000
AFIX   0
C37   1    0.982026    0.453512    0.746796    11.00000    0.02380    0.01787 =
         0.02013   -0.00141    0.00586    0.00227
AFIX  43
H37   2    1.008161    0.399118    0.718234    11.00000   -1.20000
AFIX   0
C38   1    0.923561    0.429832    0.809962    11.00000    0.02196    0.02092 =
         0.01884   -0.00014    0.00551   -0.00009
C39   1    0.893140    0.325982    0.829321    11.00000    0.02352    0.02286 =
         0.02113    0.00221    0.00481   -0.00072
C40   1    0.817409    0.406660    0.932582    11.00000    0.03040    0.03037 =
         0.01784   -0.00169    0.00833   -0.00226
HKLF 4
REM  skm145_a.res in P-1
REM R1 =  0.0507 for    5466 Fo > 4sig(Fo)  and  0.0993 for all    9869 data
REM    541 parameters refined using      0 restraints
END
WGHT      0.0669      0.0000
REM Highest difference peak  0.534,  deepest hole -0.379,  1-sigma level  0.084
Q1    1   0.4840  0.4646  0.2881  11.00000  0.05    0.53
Q2    1   0.9677  0.4341  0.7895  11.00000  0.05    0.47
Q3    1   0.3386 -0.1185  0.4411  11.00000  0.05    0.45
Q4    1   0.4411  0.5148  0.3272  11.00000  0.05    0.43
Q5    1   0.6352  0.8777  0.1207  11.00000  0.05    0.43
;
_shelx_res_checksum     12110
