# Supplementary material for: Crystal structure of (5Z)-5-(2-hy­droxy­benzyl­idene)-1,3-thia­zolidine-2,4-dione
Source: Acta Crystallogr E Crystallogr Commun. 2015 Nov 21;71(Pt 12):o965–6. doi: 10.1107/S2056989015021908 (PMC4719925; doi:10.1107/S2056989015021908)
Supplement: Supplementary file 2 [file e-71-0o965-Isup2.hkl]

data_I                                                                          
_shelx_title ' skm145_a.res in P-1'                                             
_shelx_refln_list_code          4                                               
_shelx_F_calc_maximum      595.26                                               
_exptl_crystal_F_000       912.00                                               
_reflns_d_resolution_high  0.7241                                               
                                                                                
loop_                                                                           
 _space_group_symop_operation_xyz                                               
 'x, y, z'                                                                      
 '-x, -y, -z'                                                                   
                                                                                
_cell_length_a     7.2040                                                       
_cell_length_b    13.6544                                                       
_cell_length_c    18.9346                                                       
_cell_angle_alpha  90.226                                                       
_cell_angle_beta   95.531                                                       
_cell_angle_gamma  91.330                                                       
                                                                                
_shelx_F_squared_multiplier     1.000                                           
                                                                                
loop_                                                                           
 _refln_index_h                                                                 
 _refln_index_k                                                                 
 _refln_index_l                                                                 
 _refln_F_squared_calc                                                          
 _refln_F_squared_meas                                                          
 _refln_F_squared_sigma                                                         
 _refln_observed_status                                                         
   1   0   0          0.00          3.92         3.92 o                         
   2   0   0        114.49        129.22         3.92 o                         
   3   0   0        495.00        532.54         7.83 o                         
   4   0   0       3613.98       3641.21        35.24 o                         
   5   0   0         16.19         15.66        11.75 o                         
   6   0   0          0.01          7.83        15.66 o                         
   7   0   0          5.82         11.75        19.58 o                         
   8   0   0         12.74         15.66        39.16 o                         
   9   0   0         37.92         31.33        46.99 o                         
  -9   1   0          2.22          0.00        46.99 o                         
  -8   1   0          0.13          7.83        35.24 o                         
  -7   1   0        414.12        505.13        27.41 o                         
  -6   1   0         67.86         62.65        15.66 o                         
  -5   1   0          4.98          7.83        11.75 o                         
  -4   1   0        110.36        117.47         7.83 o                         
  -3   1   0        673.47        747.90        11.75 o                         
  -2   1   0       5001.45       5646.05        39.16 o                         
  -1   1   0         54.75         62.65         3.92 o                         
   1   1   0       1231.68       1268.69        11.75 o                         
   2   1   0      11137.16      12305.88        82.23 o                         
   3   1   0       2274.12       2521.32        23.49 o                         
   4   1   0          3.52          3.92         7.83 o                         
   5   1   0        192.29        195.79        15.66 o                         
   6   1   0         72.14         66.57        19.58 o                         
   7   1   0          3.92          0.00        31.33 o                         
   8   1   0        491.81        509.04        46.99 o                         
   9   1   0          0.07         19.58        50.90 o                         
  -9   2   0         63.26         35.24        46.99 o                         
  -8   2   0        462.93        411.15        43.07 o                         
  -7   2   0         91.30         86.15        19.58 o                         
  -6   2   0          0.00          7.83        15.66 o                         
  -5   2   0          0.07          7.83        11.75 o                         
  -4   2   0         39.10         43.07         7.83 o                         
  -3   2   0        112.01        105.72         7.83 o                         
  -2   2   0       3600.36       4095.43        31.33 o                         
  -1   2   0       6596.32       6883.02        58.74 o                         
   0   2   0      14507.97      15105.22       148.80 o                         
   1   2   0          0.28         19.58         3.92 o                         
   2   2   0       7960.94       8660.75        62.65 o                         
   3   2   0        381.37        395.49         7.83 o                         
   4   2   0        125.17         93.98         7.83 o                         
   5   2   0          1.12          3.92        11.75 o                         
   6   2   0         92.46        101.81        19.58 o                         
   7   2   0          3.41          7.83        31.33 o                         
   8   2   0        167.37        125.30        39.16 o                         
   9   2   0         51.29         35.24        54.82 o                         
  -9   3   0        101.56         82.23        50.90 o                         
  -8   3   0        335.91        371.99        43.07 o                         
  -7   3   0         22.76         23.49        19.58 o                         
  -6   3   0         29.95         39.16        15.66 o                         
  -5   3   0        242.76        215.36        15.66 o                         
  -4   3   0       2289.26       2223.73        23.49 o                         
  -3   3   0        708.77        587.36        11.75 o                         
  -2   3   0        172.81        176.21         7.83 o                         
  -1   3   0        271.76        246.69         7.83 o                         
   0   3   0          0.51          0.00         3.92 o                         
   1   3   0        178.46        176.21         3.92 o                         
   2   3   0         31.35         35.24         3.92 o                         
   3   3   0         20.75         23.49         7.83 o                         
   4   3   0        174.13        164.46         7.83 o                         
   5   3   0        763.96        700.91        19.58 o                         
   6   3   0        230.61        250.61        23.49 o                         
   7   3   0         27.49         43.07        35.24 o                         
   8   3   0         96.66         97.89        43.07 o                         
   9   3   0          0.57         19.58        50.90 o                         
  -9   4   0          3.00         23.49        46.99 o                         
  -8   4   0         87.71        109.64        31.33 o                         
  -7   4   0        100.96        109.64        23.49 o                         
  -6   4   0       4338.68       4745.44        62.65 o                         
  -5   4   0        398.17        364.16        19.58 o                         
  -4   4   0        926.97        924.11        15.66 o                         
  -3   4   0        187.03        207.53         7.83 o                         
  -2   4   0       4780.39       4436.10        43.07 o                         
  -1   4   0       4273.55       3895.73        35.24 o                         
   0   4   0        365.25        395.49         7.83 o                         
   1   4   0       2555.46       2595.72        23.49 o                         
   2   4   0       1047.19       1076.82        15.66 o                         
   3   4   0        638.13        689.16        11.75 o                         
   4   4   0         42.93         35.24         7.83 o                         
   5   4   0        620.04        563.86        19.58 o                         
   6   4   0         66.52         86.15        23.49 o                         
   7   4   0         26.98         19.58        35.24 o                         
   8   4   0         36.80         19.58        39.16 o                         
   9   4   0          0.15          3.92        54.82 o                         
  -9   5   0          0.57          3.92        43.07 o                         
  -8   5   0        334.82        305.42        31.33 o                         
  -7   5   0         26.35         23.49        23.49 o                         
  -6   5   0         53.57         70.48        19.58 o                         
  -5   5   0        601.35        689.16        23.49 o                         
  -4   5   0        795.42        834.04        19.58 o                         
  -3   5   0        219.96        203.62        11.75 o                         
  -2   5   0         61.57         66.57         7.83 o                         
  -1   5   0       3689.49       3558.98        35.24 o                         
   0   5   0          0.08          7.83         7.83 o                         
   1   5   0       1577.17       1542.79        15.66 o                         
   2   5   0         11.09         70.48        15.66 o                         
   3   5   0       2893.02       2893.31        27.41 o                         
   4   5   0       2084.20       2141.50        23.49 o                         
   5   5   0       1040.41       1068.99        23.49 o                         
   6   5   0        427.59        442.47        31.33 o                         
   7   5   0         39.18         35.24        35.24 o                         
   8   5   0         38.89        117.47        46.99 o                         
   9   5   0         56.23        105.72        58.74 o                         
  -9   6   0        103.56         50.90        46.99 o                         
  -8   6   0        126.91        113.56        31.33 o                         
  -7   6   0        237.48        250.61        27.41 o                         
  -6   6   0       3074.94       3461.09        50.90 o                         
  -5   6   0        279.61        309.34        19.58 o                         
  -4   6   0        224.92        215.36        11.75 o                         
  -3   6   0         39.19         39.16         7.83 o                         
  -2   6   0       2149.32       1977.04        23.49 o                         
  -1   6   0         36.39         19.58         7.83 o                         
   0   6   0        395.29        422.90        11.75 o                         
   1   6   0        109.83         97.89         7.83 o                         
   2   6   0        447.02        407.23        15.66 o                         
   3   6   0         60.53         50.90         7.83 o                         
   4   6   0          0.46          7.83        11.75 o                         
   5   6   0        767.42        716.57        23.49 o                         
   6   6   0        139.19        137.05        27.41 o                         
   7   6   0          1.65         11.75        39.16 o                         
   8   6   0        168.95        129.22        82.23 o                         
   9   6   0        252.81        356.33       121.39 o                         
  -9   7   0         57.16         43.07        46.99 o                         
  -8   7   0        247.58        285.85        35.24 o                         
  -7   7   0          5.31         27.41        23.49 o                         
  -6   7   0          0.02         19.58        19.58 o                         
  -5   7   0         68.05         62.65        15.66 o                         
  -4   7   0       1166.56       1170.80        23.49 o                         
  -3   7   0          5.46          3.92         7.83 o                         
  -2   7   0          6.00         11.75        11.75 o                         
  -1   7   0        723.11        665.67        11.75 o                         
   0   7   0         25.61         23.49         7.83 o                         
   1   7   0          2.07          7.83         7.83 o                         
   2   7   0        113.28         93.98        15.66 o                         
   3   7   0       4376.30       4663.21        43.07 o                         
   4   7   0         14.05          7.83        11.75 o                         
   5   7   0         37.76         46.99        19.58 o                         
   6   7   0        102.88        144.88        35.24 o                         
   7   7   0       1228.20       1315.68        97.89 o                         
   8   7   0         56.41         35.24        86.15 o                         
   9   7   0         23.08          0.00       121.39 o                         
  -8   8   0         43.21         43.07        31.33 o                         
  -7   8   0          4.40         11.75        23.49 o                         
  -6   8   0          8.15         11.75        19.58 o                         
  -5   8   0        271.42        289.76        19.58 o                         
  -4   8   0        244.22        270.18        15.66 o                         
  -3   8   0         95.61         74.40        11.75 o                         
  -2   8   0        327.20        297.59        19.58 o                         
  -1   8   0         16.42         27.41         7.83 o                         
   0   8   0        682.61        552.11        15.66 o                         
   1   8   0       1150.04       1096.40        15.66 o                         
   2   8   0        733.47        646.09        19.58 o                         
   3   8   0          0.06          3.92        11.75 o                         
   4   8   0         60.18         62.65        15.66 o                         
   5   8   0        653.42        657.84        35.24 o                         
   6   8   0         71.78         78.31        35.24 o                         
   7   8   0          2.12          3.92        43.07 o                         
   8   8   0          2.01          0.00        90.06 o                         
  -8   9   0          4.29         11.75        35.24 o                         
  -7   9   0         97.63         97.89        27.41 o                         
  -6   9   0         18.82          3.92        23.49 o                         
  -5   9   0       1163.22       1319.59        35.24 o                         
  -4   9   0         26.02         19.58        11.75 o                         
  -3   9   0        432.67        391.57        15.66 o                         
  -2   9   0        454.03        426.81        19.58 o                         
  -1   9   0       3976.29       3766.52        43.07 o                         
   0   9   0         78.76         74.40        11.75 o                         
   1   9   0       1208.46       1084.65        19.58 o                         
   2   9   0        394.18        368.08        23.49 o                         
   3   9   0          3.90          7.83        15.66 o                         
   4   9   0          0.27          3.92        15.66 o                         
   5   9   0        110.37        125.30        27.41 o                         
   6   9   0         23.67         15.66        39.16 o                         
   7   9   0         76.95         54.82        46.99 o                         
   8   9   0         12.77         39.16       109.64 o                         
  -8  10   0         92.67         86.15        39.16 o                         
  -7  10   0        162.67        184.04        31.33 o                         
  -6  10   0         20.62         27.41        23.49 o                         
  -5  10   0         53.51         58.74        19.58 o                         
  -4  10   0         81.26         58.74        15.66 o                         
  -3  10   0         93.55         97.89        15.66 o                         
  -2  10   0        101.58         74.40        19.58 o                         
  -1  10   0          9.92          7.83        11.75 o                         
   0  10   0       3370.90       3386.69        43.07 o                         
   1  10   0        103.21         74.40        11.75 o                         
   2  10   0        266.71        258.44        23.49 o                         
   3  10   0         20.22         27.41        15.66 o                         
   4  10   0       1486.87       1707.25        39.16 o                         
   5  10   0         10.67         27.41        27.41 o                         
   6  10   0          3.03         11.75        39.16 o                         
   7  10   0         12.76          0.00        46.99 o                         
   8  10   0         34.54         90.06       117.47 o                         
  -8  11   0         94.75         82.23        78.31 o                         
  -7  11   0          8.51         15.66        31.33 o                         
  -6  11   0         67.15         93.98        27.41 o                         
  -5  11   0         50.91         54.82        19.58 o                         
  -4  11   0        150.89        137.05        19.58 o                         
  -3  11   0       9449.10       9706.25        93.98 o                         
  -2  11   0       2292.77       2580.06        50.90 o                         
  -1  11   0        497.97        489.46        19.58 o                         
   0  11   0         75.58         70.48        15.66 o                         
   1  11   0       5174.26       5450.27        58.74 o                         
   2  11   0       2943.83       3140.00        46.99 o                         
   3  11   0        140.13        140.97        19.58 o                         
   4  11   0         37.62        113.56        23.49 o                         
   5  11   0         27.58         35.24        27.41 o                         
   6  11   0         87.10         70.48        43.07 o                         
   7  11   0          0.36         23.49        54.82 o                         
  -7  12   0         20.27         43.07        31.33 o                         
  -6  12   0         65.95         82.23        27.41 o                         
  -5  12   0        339.64        352.41        27.41 o                         
  -4  12   0         38.39         27.41        19.58 o                         
  -3  12   0         35.58         35.24        15.66 o                         
  -2  12   0          2.08         27.41        27.41 o                         
  -1  12   0       3564.80       3465.01        46.99 o                         
   0  12   0        673.39        642.18        23.49 o                         
   1  12   0        468.59        505.13        23.49 o                         
   2  12   0        679.18        779.23        35.24 o                         
   3  12   0       2323.38       2615.30        43.07 o                         
   4  12   0       1355.40       1378.33        46.99 o                         
   5  12   0         53.38        101.81        31.33 o                         
   6  12   0         86.23         93.98        46.99 o                         
   7  12   0        130.03        137.05        58.74 o                         
  -7  13   0        179.73        140.97        35.24 o                         
  -6  13   0         23.71         19.58        27.41 o                         
  -5  13   0        107.90         97.89        27.41 o                         
  -4  13   0        218.65        180.12        23.49 o                         
  -3  13   0        262.97        238.86        19.58 o                         
  -2  13   0        155.67        140.97        31.33 o                         
  -1  13   0        336.27        336.75        19.58 o                         
   0  13   0         27.78         23.49        23.49 o                         
   1  13   0       1051.30       1166.88        31.33 o                         
   2  13   0         20.16         23.49        31.33 o                         
   3  13   0        231.07        234.94        27.41 o                         
   4  13   0        323.69        278.01        31.33 o                         
   5  13   0          1.51          3.92        31.33 o                         
   6  13   0         80.67         19.58        50.90 o                         
   7  13   0         45.51          0.00       117.47 o                         
  -6  14   0         83.46         90.06        31.33 o                         
  -5  14   0         46.69         35.24        27.41 o                         
  -4  14   0         12.64         19.58        23.49 o                         
  -3  14   0         64.09         46.99        19.58 o                         
  -2  14   0        166.42        180.12        31.33 o                         
  -1  14   0          0.77          0.00        15.66 o                         
   0  14   0          0.71          7.83        27.41 o                         
   1  14   0          2.75          0.00        19.58 o                         
   2  14   0         46.02         39.16        35.24 o                         
   3  14   0         54.34         31.33        27.41 o                         
   4  14   0         14.83          7.83        31.33 o                         
   5  14   0         52.26         62.65        39.16 o                         
   6  14   0          6.55         35.24        54.82 o                         
  -6  15   0         74.27         58.74        97.89 o                         
  -5  15   0        258.67        238.86        31.33 o                         
  -4  15   0        604.60        669.59        35.24 o                         
  -3  15   0        105.15        117.47        23.49 o                         
  -2  15   0          3.91         31.33        35.24 o                         
  -1  15   0        170.63        160.54        19.58 o                         
   0  15   0          1.91          3.92        27.41 o                         
   1  15   0         17.92         27.41        23.49 o                         
   2  15   0        154.16        164.46        43.07 o                         
   3  15   0        179.81        176.21        35.24 o                         
   4  15   0        172.07        156.63        35.24 o                         
   5  15   0         95.11        109.64        43.07 o                         
  -5  16   0        197.83        164.46        35.24 o                         
  -4  16   0        135.35         97.89        27.41 o                         
  -3  16   0          1.01         15.66        23.49 o                         
  -2  16   0       1157.06       1393.99        43.07 o                         
  -1  16   0         75.21         46.99        23.49 o                         
   0  16   0        366.59        458.14        35.24 o                         
   1  16   0         25.48         23.49        23.49 o                         
   2  16   0       1053.28       1159.05        54.82 o                         
   3  16   0         17.92         31.33        35.24 o                         
   4  16   0         80.81         35.24        39.16 o                         
   5  16   0         68.35         93.98       125.30 o                         
  -4  17   0        102.53         93.98        31.33 o                         
  -3  17   0          0.22          3.92        27.41 o                         
  -2  17   0         94.93        148.80        43.07 o                         
  -1  17   0          4.09          3.92        23.49 o                         
   0  17   0          3.15         11.75        39.16 o                         
   1  17   0          1.31         11.75        27.41 o                         
   2  17   0        120.28        152.71        62.65 o                         
   3  17   0          1.97          0.00        39.16 o                         
   4  17   0         24.39          0.00       133.13 o                         
  -3  18   0         79.07         58.74        54.82 o                         
  -2  18   0          0.33          7.83        50.90 o                         
  -1  18   0         23.64          7.83        27.41 o                         
   0  18   0        298.18        336.75        46.99 o                         
   1  18   0          0.18         19.58        39.16 o                         
  -2 -18   1         67.96         46.99       160.54 o                         
  -1 -18   1         45.12         35.24        31.33 o                         
   0 -18   1          3.31         11.75        43.07 o                         
   1 -18   1          0.10          3.92        27.41 o                         
   2 -18   1          8.14         19.58        31.33 o                         
   3 -18   1          1.58         39.16       105.72 o                         
  -4 -17   1        303.49        266.27       129.22 o                         
  -3 -17   1        104.56        129.22        39.16 o                         
  -2 -17   1         42.26          0.00        50.90 o                         
  -1 -17   1         64.63         74.40        31.33 o                         
   0 -17   1         12.78         23.49        39.16 o                         
   1 -17   1          1.60         15.66        23.49 o                         
   2 -17   1          1.41          3.92        39.16 o                         
   3 -17   1        270.65        246.69        27.41 o                         
   4 -17   1        378.89        360.24        54.82 o                         
  -5 -16   1         39.63        125.30       140.97 o                         
  -4 -16   1         35.46         35.24        39.16 o                         
  -3 -16   1        288.41        234.94        35.24 o                         
  -2 -16   1        152.95        227.11        50.90 o                         
  -1 -16   1       1182.62       1331.34        43.07 o                         
   0 -16   1         83.58        113.56        31.33 o                         
   1 -16   1        607.52        724.41        31.33 o                         
   2 -16   1         33.99         50.90        35.24 o                         
   3 -16   1        561.71        591.27        31.33 o                         
   4 -16   1          3.20          3.92        27.41 o                         
   5 -16   1         35.08         35.24        31.33 o                         
  -5 -15   1         19.02          7.83        43.07 o                         
  -4 -15   1         70.71         46.99        35.24 o                         
  -3 -15   1         69.97         78.31        27.41 o                         
  -2 -15   1        101.99        140.97        43.07 o                         
  -1 -15   1        367.58        462.05        27.41 o                         
   0 -15   1         46.62         15.66        27.41 o                         
   1 -15   1          0.50          3.92        19.58 o                         
   2 -15   1        185.02        164.46        35.24 o                         
   3 -15   1        368.36        371.99        23.49 o                         
   4 -15   1         23.32         27.41        23.49 o                         
   5 -15   1          1.31         11.75        27.41 o                         
   6 -15   1        149.54        187.95       117.47 o                         
  -6 -14   1         94.17        109.64        54.82 o                         
  -5 -14   1          1.32         11.75        39.16 o                         
  -4 -14   1         72.72         50.90        31.33 o                         
  -3 -14   1         68.75         62.65        27.41 o                         
  -2 -14   1          0.33         11.75        35.24 o                         
  -1 -14   1          6.91          3.92        19.58 o                         
   0 -14   1         11.99         11.75        23.49 o                         
   1 -14   1         58.82         74.40        15.66 o                         
   2 -14   1         19.07         15.66        31.33 o                         
   3 -14   1         18.51         11.75        19.58 o                         
   4 -14   1          2.50         27.41        19.58 o                         
   5 -14   1         61.67         54.82        23.49 o                         
   6 -14   1         21.02         27.41        27.41 o                         
  -7 -13   1         64.32          0.00       137.05 o                         
  -6 -13   1         29.96         58.74        46.99 o                         
  -5 -13   1        119.16        117.47        35.24 o                         
  -4 -13   1        115.39        125.30        27.41 o                         
  -3 -13   1         14.33          3.92        23.49 o                         
  -2 -13   1        973.85       1022.00        35.24 o                         
  -1 -13   1        111.71         82.23        15.66 o                         
   0 -13   1        329.11        348.50        23.49 o                         
   1 -13   1        136.60        148.80        15.66 o                         
   2 -13   1        663.43        693.08        31.33 o                         
   3 -13   1         61.71         39.16        15.66 o                         
   4 -13   1        329.35        285.85        23.49 o                         
   5 -13   1          0.30          7.83        23.49 o                         
   6 -13   1         79.33         78.31        27.41 o                         
   7 -13   1         18.89         23.49        31.33 o                         
  -7 -12   1         27.23         35.24        58.74 o                         
  -6 -12   1         66.11         50.90        46.99 o                         
  -5 -12   1        162.98        160.54        31.33 o                         
  -4 -12   1        398.94        434.64        31.33 o                         
  -3 -12   1        424.78        446.39        27.41 o                         
  -2 -12   1         41.91         50.90        27.41 o                         
  -1 -12   1        324.79        317.17        19.58 o                         
   0 -12   1       4284.05       4588.81        58.74 o                         
   1 -12   1        635.77        638.26        23.49 o                         
   2 -12   1         57.56        113.56        23.49 o                         
   3 -12   1         34.09         39.16        15.66 o                         
   4 -12   1        653.66        716.57        27.41 o                         
   5 -12   1        326.91        309.34        23.49 o                         
   6 -12   1        194.88        172.29        27.41 o                         
   7 -12   1          3.43          3.92        31.33 o                         
  -7 -11   1        203.82        246.69        58.74 o                         
  -6 -11   1         43.15         54.82        39.16 o                         
  -5 -11   1          9.68         39.16        27.41 o                         
  -4 -11   1         37.91         31.33        19.58 o                         
  -3 -11   1          2.37          7.83        15.66 o                         
  -2 -11   1       5377.69       5622.56        66.57 o                         
  -1 -11   1        897.47        853.62        23.49 o                         
   0 -11   1        483.04        509.04        19.58 o                         
   1 -11   1        667.62        603.02        19.58 o                         
   2 -11   1       3763.88       3782.18        46.99 o                         
   3 -11   1       1061.71       1143.39        27.41 o                         
   4 -11   1        328.90        321.09        19.58 o                         
   5 -11   1         87.05         86.15        19.58 o                         
   6 -11   1         29.62         11.75        23.49 o                         
   7 -11   1        139.28        113.56        31.33 o                         
  -8 -10   1          1.83          0.00        62.65 o                         
  -7 -10   1         35.16         66.57        50.90 o                         
  -6 -10   1          9.77         19.58        35.24 o                         
  -5 -10   1       1208.51       1311.76        43.07 o                         
  -4 -10   1          8.40          7.83        19.58 o                         
  -3 -10   1        150.19        137.05        15.66 o                         
  -2 -10   1         11.16         23.49        19.58 o                         
  -1 -10   1       5015.98       4999.96        50.90 o                         
   0 -10   1        122.66        121.39        15.66 o                         
   1 -10   1        400.36        391.57        15.66 o                         
   2 -10   1         89.41         90.06        23.49 o                         
   3 -10   1        359.87        364.16        15.66 o                         
   4 -10   1         10.76         11.75        15.66 o                         
   5 -10   1         25.85         31.33        19.58 o                         
   6 -10   1          0.68          3.92        19.58 o                         
   7 -10   1         65.07         82.23        27.41 o                         
   8 -10   1          1.79         11.75        35.24 o                         
  -8  -9   1         96.26        109.64        97.89 o                         
  -7  -9   1         11.01         27.41        46.99 o                         
  -6  -9   1         37.31         46.99        35.24 o                         
  -5  -9   1        213.50        227.11        27.41 o                         
  -4  -9   1         50.60         35.24        15.66 o                         
  -3  -9   1         86.58         86.15        15.66 o                         
  -2  -9   1          2.24         19.58        19.58 o                         
  -1  -9   1         19.92         19.58         7.83 o                         
   0  -9   1       2976.31       2850.24        35.24 o                         
   1  -9   1         53.37         43.07        11.75 o                         
   2  -9   1       1880.03       1789.48        27.41 o                         
   3  -9   1        687.54        697.00        19.58 o                         
   4  -9   1        263.66        238.86        15.66 o                         
   5  -9   1         36.00         27.41        15.66 o                         
   6  -9   1        317.59        325.00        23.49 o                         
   7  -9   1         89.06         74.40        27.41 o                         
   8  -9   1         44.60         58.74        31.33 o                         
  -8  -8   1          5.60         35.24        90.06 o                         
  -7  -8   1          9.50         39.16        43.07 o                         
  -6  -8   1         10.00         27.41        31.33 o                         
  -5  -8   1         16.79         31.33        19.58 o                         
  -4  -8   1         35.57         27.41        15.66 o                         
  -3  -8   1        219.35        180.12        15.66 o                         
  -2  -8   1        118.65        121.39        15.66 o                         
  -1  -8   1       2434.13       2290.30        23.49 o                         
   0  -8   1        364.90        344.58        11.75 o                         
   1  -8   1         73.05         39.16         7.83 o                         
   2  -8   1        418.42        391.57        19.58 o                         
   3  -8   1        340.78        293.68        15.66 o                         
   4  -8   1         80.65         86.15        11.75 o                         
   5  -8   1          1.18          0.00        15.66 o                         
   6  -8   1         82.98         97.89        19.58 o                         
   7  -8   1         32.58         43.07        23.49 o                         
   8  -8   1        162.41        160.54        35.24 o                         
  -9  -7   1         69.56         11.75       105.72 o                         
  -8  -7   1        366.01        325.00        93.98 o                         
  -7  -7   1          9.60          0.00        39.16 o                         
  -6  -7   1         35.66         43.07        35.24 o                         
  -5  -7   1         10.40         11.75        19.58 o                         
  -4  -7   1       2308.99       2302.04        31.33 o                         
  -3  -7   1        176.45        152.71        11.75 o                         
  -2  -7   1          0.37         35.24        11.75 o                         
  -1  -7   1         61.11         46.99         7.83 o                         
   0  -7   1        441.59        403.32        11.75 o                         
   1  -7   1          2.28          3.92         7.83 o                         
   2  -7   1        129.24        113.56        11.75 o                         
   3  -7   1          2.25          3.92         7.83 o                         
   4  -7   1          0.99          3.92        11.75 o                         
   5  -7   1        103.92         78.31        15.66 o                         
   6  -7   1         16.15         15.66        19.58 o                         
   7  -7   1          7.84          7.83        23.49 o                         
   8  -7   1         40.94         35.24        31.33 o                         
   9  -7   1          2.95         23.49        50.90 o                         
  -9  -6   1         17.93         54.82       101.81 o                         
  -8  -6   1          6.30         15.66        90.06 o                         
  -7  -6   1        724.07        908.44        58.74 o                         
  -6  -6   1         12.40          7.83        23.49 o                         
  -5  -6   1         58.71         35.24        15.66 o                         
  -4  -6   1          8.78         15.66        11.75 o                         
  -3  -6   1        548.28        532.54        11.75 o                         
  -2  -6   1        428.06        489.46        15.66 o                         
  -1  -6   1         31.34         19.58         3.92 o                         
   0  -6   1         16.56         11.75         7.83 o                         
   1  -6   1       1077.52       1272.60        15.66 o                         
   2  -6   1          4.01          0.00        11.75 o                         
   3  -6   1        138.79        121.39         7.83 o                         
   4  -6   1        522.03        516.87        15.66 o                         
   5  -6   1       1833.98       2071.02        35.24 o                         
   6  -6   1         88.55         97.89        19.58 o                         
   7  -6   1        118.29        137.05        23.49 o                         
   8  -6   1          0.31         11.75        27.41 o                         
   9  -6   1         24.24         11.75        43.07 o                         
  -9  -5   1         78.75         39.16       101.81 o                         
  -8  -5   1         65.86         11.75        74.40 o                         
  -7  -5   1         81.09         58.74        39.16 o                         
  -6  -5   1       1412.81       1523.21        43.07 o                         
  -5  -5   1        283.11        270.18        15.66 o                         
  -4  -5   1       7914.70       8316.17        62.65 o                         
  -3  -5   1        226.29        250.61        11.75 o                         
  -2  -5   1       1871.53       1754.24        19.58 o                         
  -1  -5   1         51.88         50.90         3.92 o                         
   0  -5   1       3407.75       3327.96        39.16 o                         
   1  -5   1          0.76          3.92         3.92 o                         
   2  -5   1        449.17        465.97        11.75 o                         
   3  -5   1         21.94         19.58         7.83 o                         
   4  -5   1       1278.63       1245.19        19.58 o                         
   5  -5   1        152.62        148.80        15.66 o                         
   6  -5   1        494.86        524.70        23.49 o                         
   7  -5   1        769.97        740.07        31.33 o                         
   8  -5   1        135.30        121.39        27.41 o                         
   9  -5   1          3.35          0.00        43.07 o                         
  -9  -4   1          0.12          7.83        54.82 o                         
  -8  -4   1          7.62         11.75        43.07 o                         
  -7  -4   1        550.56        650.01        46.99 o                         
  -6  -4   1        297.26        289.76        27.41 o                         
  -5  -4   1         65.45         62.65        11.75 o                         
  -4  -4   1        316.04        313.26        11.75 o                         
  -3  -4   1          9.64         11.75         7.83 o                         
  -2  -4   1       1179.77       1233.45        15.66 o                         
  -1  -4   1          4.00          7.83         3.92 o                         
   0  -4   1       5507.23       5646.05        58.74 o                         
   1  -4   1       5254.70       5681.29        43.07 o                         
   2  -4   1       1396.02       1378.33        15.66 o                         
   3  -4   1         31.96         15.66         7.83 o                         
   4  -4   1        617.68        603.02        15.66 o                         
   5  -4   1       2485.12       2642.71        35.24 o                         
   6  -4   1         24.56         35.24        15.66 o                         
   7  -4   1        103.24        117.47        23.49 o                         
   8  -4   1        320.41        278.01        27.41 o                         
   9  -4   1         20.59         62.65        46.99 o                         
  -9  -3   1         74.39         70.48        50.90 o                         
  -8  -3   1          7.52         31.33        43.07 o                         
  -7  -3   1         64.66         90.06        35.24 o                         
  -6  -3   1        202.05        156.63        23.49 o                         
  -5  -3   1         38.12         31.33        11.75 o                         
  -4  -3   1         61.07         74.40         7.83 o                         
  -3  -3   1         41.30         46.99         7.83 o                         
  -2  -3   1       1097.57        971.09        11.75 o                         
  -1  -3   1       2319.38       2435.18        23.49 o                         
   0  -3   1         10.22         11.75         3.92 o                         
   1  -3   1         36.28         35.24         3.92 o                         
   2  -3   1        138.20        109.64         7.83 o                         
   3  -3   1        362.91        387.65         7.83 o                         
   4  -3   1         85.69         78.31         7.83 o                         
   5  -3   1         85.64         90.06        11.75 o                         
   6  -3   1         17.41         19.58        15.66 o                         
   7  -3   1        120.70        125.30        19.58 o                         
   8  -3   1         42.01         39.16        27.41 o                         
   9  -3   1          3.09          3.92        46.99 o                         
  -9  -2   1        137.45        105.72        54.82 o                         
  -8  -2   1        272.07        227.11        46.99 o                         
  -7  -2   1         89.25        133.13        35.24 o                         
  -6  -2   1          0.61          7.83        15.66 o                         
  -5  -2   1        304.13        321.09        11.75 o                         
  -4  -2   1          0.02          0.00         7.83 o                         
  -3  -2   1       2012.90       2012.28        19.58 o                         
  -2  -2   1        231.97        223.20         7.83 o                         
  -1  -2   1       9442.87      10434.18        86.15 o                         
   0  -2   1       9061.03       9369.50        93.98 o                         
   1  -2   1       9069.80       9651.43        70.48 o                         
   2  -2   1        764.46        896.70        11.75 o                         
   3  -2   1       2949.31       3402.35        27.41 o                         
   4  -2   1        104.50        109.64         7.83 o                         
   5  -2   1        145.39        129.22        15.66 o                         
   6  -2   1         41.49         46.99        19.58 o                         
   7  -2   1        323.55        379.82        23.49 o                         
   8  -2   1         18.84         27.41        35.24 o                         
   9  -2   1         26.79         23.49        46.99 o                         
  -9  -1   1        104.34        113.56        54.82 o                         
  -8  -1   1         38.13         39.16        39.16 o                         
  -7  -1   1         12.51         15.66        31.33 o                         
  -6  -1   1        161.16        168.38        15.66 o                         
  -5  -1   1          2.85          7.83         7.83 o                         
  -4  -1   1         62.62         46.99         7.83 o                         
  -3  -1   1        334.89        336.75         7.83 o                         
  -2  -1   1      22486.41      25445.42       168.38 o                         
  -1  -1   1        261.37        254.52         7.83 o                         
   0  -1   1         12.28         31.33         3.92 o                         
   1  -1   1          0.63          7.83         3.92 o                         
   2  -1   1       4986.30       5246.65        50.90 o                         
   3  -1   1        460.24        434.64        11.75 o                         
   4  -1   1       1801.77       1899.12        23.49 o                         
   5  -1   1         17.90         11.75        11.75 o                         
   6  -1   1       1547.53       1679.84        31.33 o                         
   7  -1   1          3.23          3.92        19.58 o                         
   8  -1   1         60.71         78.31        35.24 o                         
   9  -1   1          9.18         50.90        46.99 o                         
  -9   0   1        243.77        191.87        50.90 o                         
  -8   0   1         37.01         27.41        39.16 o                         
  -7   0   1         57.47         74.40        31.33 o                         
  -6   0   1        439.30        532.54        23.49 o                         
  -5   0   1         72.77         90.06        11.75 o                         
  -4   0   1        139.81        133.13         7.83 o                         
  -3   0   1        156.36        160.54         7.83 o                         
  -2   0   1        138.29        129.22         3.92 o                         
  -1   0   1       5569.83       6001.99        39.16 o                         
   2   0   1        520.32        520.79         7.83 o                         
   3   0   1       3175.37       3414.10        27.41 o                         
   4   0   1        521.68        544.28        15.66 o                         
   5   0   1        110.89         97.89        11.75 o                         
   6   0   1         12.18         11.75        15.66 o                         
   7   0   1         13.80         23.49        19.58 o                         
   8   0   1        142.22        152.71        39.16 o                         
   9   0   1         13.88         66.57        46.99 o                         
  -9   1   1        100.19        133.13        50.90 o                         
  -8   1   1        269.24        336.75        46.99 o                         
  -7   1   1          2.63         15.66        23.49 o                         
  -6   1   1        968.16        982.84        23.49 o                         
  -5   1   1         15.64         23.49        11.75 o                         
  -4   1   1       3804.36       4068.02        31.33 o                         
  -3   1   1         18.96         19.58         3.92 o                         
  -2   1   1       4733.83       5137.01        35.24 o                         
  -1   1   1          5.05          3.92         3.92 o                         
   0   1   1        638.16        653.92        11.75 o                         
   1   1   1          0.76          7.83         3.92 o                         
   2   1   1       3680.86       4013.20        31.33 o                         
   3   1   1         47.32         62.65         7.83 o                         
   4   1   1      13689.12      15559.44       109.64 o                         
   5   1   1         91.97         82.23        11.75 o                         
   6   1   1         67.77         74.40        19.58 o                         
   7   1   1          6.38          7.83        19.58 o                         
   8   1   1        177.01        215.36        39.16 o                         
   9   1   1         14.75         19.58        46.99 o                         
  -9   2   1        104.94        117.47        50.90 o                         
  -8   2   1        103.50        133.13        43.07 o                         
  -7   2   1         13.05          7.83        19.58 o                         
  -6   2   1         74.22         78.31        15.66 o                         
  -5   2   1        501.23        458.14        15.66 o                         
  -4   2   1         48.00         31.33         7.83 o                         
  -3   2   1        994.90       1010.25        11.75 o                         
  -2   2   1       1358.21       1421.40        15.66 o                         
  -1   2   1      10410.32      11295.63        82.23 o                         
   0   2   1        151.23        207.53         3.92 o                         
   1   2   1       5167.44       5497.26        39.16 o                         
   2   2   1       9936.43      10931.47        74.40 o                         
   3   2   1       3570.97       3966.22        31.33 o                         
   4   2   1        727.51        716.57        15.66 o                         
   5   2   1        842.42        837.96        23.49 o                         
   6   2   1         51.96         39.16        19.58 o                         
   7   2   1         88.30        113.56        35.24 o                         
   8   2   1          0.05          0.00        39.16 o                         
   9   2   1          4.95         23.49        50.90 o                         
  -9   3   1          9.29          7.83        46.99 o                         
  -8   3   1          1.10          3.92        35.24 o                         
  -7   3   1         35.40         31.33        23.49 o                         
  -6   3   1         14.18          3.92        15.66 o                         
  -5   3   1        131.93        117.47        15.66 o                         
  -4   3   1       1081.80        971.09        15.66 o                         
  -3   3   1        732.23        747.90        11.75 o                         
  -2   3   1         65.84         66.57         3.92 o                         
  -1   3   1       2008.74       2184.57        19.58 o                         
   0   3   1         78.40         62.65         3.92 o                         
   1   3   1         28.88         27.41         3.92 o                         
   2   3   1        137.42        160.54         7.83 o                         
   3   3   1        286.98        317.17         7.83 o                         
   4   3   1          1.99          3.92         7.83 o                         
   5   3   1        230.78        281.93        15.66 o                         
   6   3   1        328.38        371.99        23.49 o                         
   7   3   1         33.41         43.07        35.24 o                         
   8   3   1         22.61         23.49        43.07 o                         
   9   3   1         19.75         39.16        50.90 o                         
  -9   4   1         16.66         27.41        46.99 o                         
  -8   4   1        134.06        129.22        39.16 o                         
  -7   4   1        103.05         86.15        23.49 o                         
  -6   4   1       1011.33       1096.40        31.33 o                         
  -5   4   1        402.45        391.57        19.58 o                         
  -4   4   1          0.55          3.92         7.83 o                         
  -3   4   1       4497.95       4749.36        39.16 o                         
  -2   4   1       1521.32       1621.10        19.58 o                         
  -1   4   1        429.45        375.91         7.83 o                         
   0   4   1       2004.61       2090.59        23.49 o                         
   1   4   1       8583.89       9302.93        66.57 o                         
   2   4   1       2718.42       2807.17        27.41 o                         
   3   4   1         60.59         78.31         7.83 o                         
   4   4   1       1173.19       1119.89        15.66 o                         
   5   4   1        243.88        231.03        15.66 o                         
   6   4   1         10.40          0.00        23.49 o                         
   7   4   1         55.63        117.47        35.24 o                         
   8   4   1        176.35        211.45        46.99 o                         
   9   4   1        119.32        101.81        58.74 o                         
  -9   5   1         33.33         43.07        46.99 o                         
  -8   5   1         72.61         90.06        31.33 o                         
  -7   5   1          7.39         15.66        23.49 o                         
  -6   5   1         50.20         82.23        19.58 o                         
  -5   5   1       1402.21       1570.20        31.33 o                         
  -4   5   1         10.21         19.58        11.75 o                         
  -3   5   1        287.24        317.17        11.75 o                         
  -2   5   1       3731.14       3660.79        35.24 o                         
  -1   5   1          3.88          3.92         3.92 o                         
   0   5   1       2473.42       2439.09        23.49 o                         
   1   5   1        102.10         97.89         7.83 o                         
   2   5   1       3092.41       3049.94        39.16 o                         
   3   5   1        377.42        391.57        11.75 o                         
   4   5   1        381.92        336.75        11.75 o                         
   5   5   1         33.81         46.99        11.75 o                         
   6   5   1       2023.60       2098.43        46.99 o                         
   7   5   1         15.08          3.92        35.24 o                         
   8   5   1        463.67        317.17        50.90 o                         
   9   5   1         31.12         19.58        62.65 o                         
  -9   6   1        141.49        121.39        50.90 o                         
  -8   6   1         24.13          3.92        31.33 o                         
  -7   6   1        236.94        242.77        27.41 o                         
  -6   6   1          5.85          3.92        19.58 o                         
  -5   6   1        625.51        669.59        23.49 o                         
  -4   6   1        302.78        321.09        15.66 o                         
  -3   6   1       4982.27       5039.12        46.99 o                         
  -2   6   1        658.70        665.67        15.66 o                         
  -1   6   1        151.65        125.30         7.83 o                         
   0   6   1         75.85         43.07         7.83 o                         
   1   6   1       1219.79       1311.76        15.66 o                         
   2   6   1        562.56        516.87        15.66 o                         
   3   6   1        595.45        575.61        15.66 o                         
   4   6   1        363.48        387.65        15.66 o                         
   5   6   1          1.83          7.83        15.66 o                         
   6   6   1         43.25         46.99        27.41 o                         
   7   6   1          8.98          3.92        35.24 o                         
   8   6   1         26.12         11.75        46.99 o                         
   9   6   1        347.89        344.58        66.57 o                         
  -9   7   1         69.59         50.90        46.99 o                         
  -8   7   1          7.62         11.75        35.24 o                         
  -7   7   1          1.53         11.75        23.49 o                         
  -6   7   1         11.69         31.33        19.58 o                         
  -5   7   1         15.27         23.49        15.66 o                         
  -4   7   1         14.23          3.92        11.75 o                         
  -3   7   1        434.97        379.82        15.66 o                         
  -2   7   1       1349.46       1574.11        23.49 o                         
  -1   7   1         68.73         78.31         7.83 o                         
   0   7   1          0.31          7.83         7.83 o                         
   1   7   1         17.01         15.66         7.83 o                         
   2   7   1          0.33          0.00        15.66 o                         
   3   7   1        225.78        231.03        11.75 o                         
   4   7   1         26.49         31.33        11.75 o                         
   5   7   1         22.48         23.49        15.66 o                         
   6   7   1        775.70        849.71        39.16 o                         
   7   7   1         39.07         19.58        39.16 o                         
   8   7   1          0.26          0.00        82.23 o                         
   9   7   1          0.45         70.48       109.64 o                         
  -8   8   1         40.79         50.90        35.24 o                         
  -7   8   1          7.50          3.92        23.49 o                         
  -6   8   1        423.49        411.15        27.41 o                         
  -5   8   1        417.82        403.32        23.49 o                         
  -4   8   1        338.87        371.99        19.58 o                         
  -3   8   1        147.68        125.30        11.75 o                         
  -2   8   1         84.68         74.40        19.58 o                         
  -1   8   1       1736.52       1484.05        19.58 o                         
   0   8   1       1443.90       1350.92        19.58 o                         
   1   8   1        263.03        231.03        11.75 o                         
   2   8   1         51.56         54.82        15.66 o                         
   3   8   1        863.09        818.38        19.58 o                         
   4   8   1         86.47         86.15        15.66 o                         
   5   8   1        255.33        278.01        23.49 o                         
   6   8   1         24.00         43.07        35.24 o                         
   7   8   1        150.83        191.87        82.23 o                         
   8   8   1         24.27          0.00        93.98 o                         
  -8   9   1          2.31          7.83        39.16 o                         
  -7   9   1         12.39          7.83        27.41 o                         
  -6   9   1        370.39        356.33        27.41 o                         
  -5   9   1         42.12         54.82        19.58 o                         
  -4   9   1        462.51        512.96        19.58 o                         
  -3   9   1          0.98          3.92        11.75 o                         
  -2   9   1        358.02        301.51        19.58 o                         
  -1   9   1         72.72         54.82        11.75 o                         
   0   9   1       1889.05       1871.71        27.41 o                         
   1   9   1         38.49         35.24        11.75 o                         
   2   9   1       1242.33       1170.80        27.41 o                         
   3   9   1          1.16         11.75        15.66 o                         
   4   9   1         11.24          3.92        15.66 o                         
   5   9   1         16.81         23.49        27.41 o                         
   6   9   1        169.57        203.62        43.07 o                         
   7   9   1         97.46        152.71        86.15 o                         
   8   9   1         39.86          0.00       109.64 o                         
  -8  10   1          1.38         19.58        39.16 o                         
  -7  10   1          6.64          3.92        27.41 o                         
  -6  10   1         55.06         43.07        23.49 o                         
  -5  10   1         53.17         31.33        19.58 o                         
  -4  10   1         28.31         11.75        15.66 o                         
  -3  10   1         15.90         19.58        11.75 o                         
  -2  10   1         36.19         39.16        23.49 o                         
  -1  10   1       3094.81       2916.81        39.16 o                         
   0  10   1         48.94         35.24        15.66 o                         
   1  10   1        332.45        340.67        15.66 o                         
   2  10   1        228.86        156.63        23.49 o                         
   3  10   1       4754.72       5054.78        58.74 o                         
   4  10   1         37.30         27.41        19.58 o                         
   5  10   1         31.63         27.41        27.41 o                         
   6  10   1          5.48         11.75        39.16 o                         
   7  10   1        259.20        184.04        90.06 o                         
   8  10   1          1.18         39.16       117.47 o                         
  -8  11   1         16.65          3.92        70.48 o                         
  -7  11   1         49.11         46.99        31.33 o                         
  -6  11   1        277.35        231.03        27.41 o                         
  -5  11   1        168.04        137.05        23.49 o                         
  -4  11   1        257.24        262.35        19.58 o                         
  -3  11   1         49.88         66.57        15.66 o                         
  -2  11   1        430.34        501.21        31.33 o                         
  -1  11   1       1839.07       1930.44        31.33 o                         
   0  11   1       5645.17       5720.45        66.57 o                         
   1  11   1         14.05         11.75        15.66 o                         
   2  11   1        828.80        904.53        31.33 o                         
   3  11   1        555.93        642.18        27.41 o                         
   4  11   1       2148.00       2302.04        54.82 o                         
   5  11   1         88.90        125.30        31.33 o                         
   6  11   1          2.19          3.92        43.07 o                         
   7  11   1          9.09         27.41        54.82 o                         
  -7  12   1         41.55         35.24        31.33 o                         
  -6  12   1        217.76        187.95        27.41 o                         
  -5  12   1         10.85         23.49        23.49 o                         
  -4  12   1        211.98        215.36        19.58 o                         
  -3  12   1         96.85         43.07        15.66 o                         
  -2  12   1       1343.59       1366.58        35.24 o                         
  -1  12   1         96.87         86.15        15.66 o                         
   0  12   1         16.79         62.65        19.58 o                         
   1  12   1       1660.90       1617.19        31.33 o                         
   2  12   1       2572.54       2932.47        46.99 o                         
   3  12   1        703.14        700.91        27.41 o                         
   4  12   1          5.94         15.66        27.41 o                         
   5  12   1        387.64        371.99        39.16 o                         
   6  12   1        346.68        387.65        54.82 o                         
   7  12   1         79.95         78.31        58.74 o                         
  -7  13   1          0.65         11.75        35.24 o                         
  -6  13   1         31.11         39.16        31.33 o                         
  -5  13   1         29.96         15.66        27.41 o                         
  -4  13   1         10.84          7.83        19.58 o                         
  -3  13   1          2.69         15.66        19.58 o                         
  -2  13   1        306.87        317.17        31.33 o                         
  -1  13   1        156.98        121.39        15.66 o                         
   0  13   1       1343.54       1413.57        35.24 o                         
   1  13   1          2.32          7.83        19.58 o                         
   2  13   1        218.05        234.94        35.24 o                         
   3  13   1        190.28        172.29        23.49 o                         
   4  13   1        680.75        689.16        43.07 o                         
   5  13   1         60.28         58.74        35.24 o                         
   6  13   1         35.62         15.66        50.90 o                         
  -6  14   1         12.24         19.58        31.33 o                         
  -5  14   1         19.00         39.16        27.41 o                         
  -4  14   1         63.66         66.57        23.49 o                         
  -3  14   1        368.41        368.08        23.49 o                         
  -2  14   1          0.82         27.41        31.33 o                         
  -1  14   1          1.83          7.83        19.58 o                         
   0  14   1          5.29         11.75        27.41 o                         
   1  14   1         51.22         19.58        19.58 o                         
   2  14   1         26.20         11.75        35.24 o                         
   3  14   1         39.30         31.33        31.33 o                         
   4  14   1          6.27         11.75        35.24 o                         
   5  14   1          2.53          0.00        35.24 o                         
   6  14   1        133.99        117.47        58.74 o                         
  -6  15   1         45.88         46.99        97.89 o                         
  -5  15   1         12.01         11.75        31.33 o                         
  -4  15   1        209.33        223.20        31.33 o                         
  -3  15   1         28.68         31.33        23.49 o                         
  -2  15   1         11.46          0.00        35.24 o                         
  -1  15   1        425.93        450.31        23.49 o                         
   0  15   1         32.09         15.66        31.33 o                         
   1  15   1         54.68         46.99        23.49 o                         
   2  15   1          0.27         39.16        43.07 o                         
   3  15   1        186.55        191.87        35.24 o                         
   4  15   1        138.16        191.87        43.07 o                         
   5  15   1         41.12         35.24        43.07 o                         
  -5  16   1         19.63          7.83        35.24 o                         
  -4  16   1         52.93         46.99        27.41 o                         
  -3  16   1        367.37        344.58        27.41 o                         
  -2  16   1         62.59         66.57        39.16 o                         
  -1  16   1        864.87        857.54        31.33 o                         
   0  16   1         50.24         46.99        35.24 o                         
   1  16   1        652.29        685.25        35.24 o                         
   2  16   1         88.19         78.31        54.82 o                         
   3  16   1        563.37        469.88        46.99 o                         
   4  16   1        183.47        187.95        50.90 o                         
  -4  17   1          0.78          3.92        35.24 o                         
  -3  17   1         17.45         46.99        31.33 o                         
  -2  17   1        464.76        563.86        46.99 o                         
  -1  17   1        124.28        137.05        27.41 o                         
   0  17   1         27.60         39.16        39.16 o                         
   1  17   1          0.09          0.00        31.33 o                         
   2  17   1         96.15        172.29        74.40 o                         
   3  17   1        102.14         90.06        46.99 o                         
  -3  18   1          8.11          7.83        58.74 o                         
  -2  18   1          5.07          0.00        66.57 o                         
  -1  18   1         21.30         11.75        27.41 o                         
   0  18   1          1.34          3.92        54.82 o                         
   1  18   1         13.27         35.24        39.16 o                         
  -2 -18   2        514.87        505.13       113.56 o                         
  -1 -18   2        109.86         82.23        31.33 o                         
   0 -18   2          0.03          7.83        43.07 o                         
   1 -18   2          0.06         19.58        23.49 o                         
   2 -18   2        126.64        101.81        31.33 o                         
  -4 -17   2          0.60         15.66       117.47 o                         
  -3 -17   2         89.58         23.49        39.16 o                         
  -2 -17   2         16.58         19.58        46.99 o                         
  -1 -17   2        115.00        117.47        27.41 o                         
   0 -17   2        183.68        254.52        39.16 o                         
   1 -17   2          1.30          7.83        23.49 o                         
   2 -17   2         19.07         31.33        39.16 o                         
   3 -17   2          6.13          7.83        23.49 o                         
   4 -17   2         58.75         78.31        54.82 o                         
  -5 -16   2          6.43        105.72       137.05 o                         
  -4 -16   2        153.02        121.39        43.07 o                         
  -3 -16   2         29.12         31.33        27.41 o                         
  -2 -16   2        261.53        266.27        46.99 o                         
  -1 -16   2         54.57         43.07        23.49 o                         
   0 -16   2       1400.74       1652.43        43.07 o                         
   1 -16   2         21.83         15.66        19.58 o                         
   2 -16   2        361.21        422.90        35.24 o                         
   3 -16   2         21.42         19.58        19.58 o                         
   4 -16   2        388.39        301.51        23.49 o                         
   5 -16   2          9.73          7.83        54.82 o                         
  -5 -15   2        280.85        317.17        43.07 o                         
  -4 -15   2         21.33         11.75        35.24 o                         
  -3 -15   2         79.05         78.31        27.41 o                         
  -2 -15   2        324.62        411.15        39.16 o                         
  -1 -15   2         67.73         70.48        19.58 o                         
   0 -15   2        106.71         90.06        27.41 o                         
   1 -15   2         13.54          7.83        19.58 o                         
   2 -15   2          1.46          7.83        31.33 o                         
   3 -15   2        468.74        399.40        23.49 o                         
   4 -15   2          1.25         11.75        19.58 o                         
   5 -15   2        113.11         97.89        23.49 o                         
  -6 -14   2          2.41          0.00        46.99 o                         
  -5 -14   2         21.85         43.07        35.24 o                         
  -4 -14   2        244.74        262.35        31.33 o                         
  -3 -14   2         22.97         11.75        23.49 o                         
  -2 -14   2          3.85         23.49        35.24 o                         
  -1 -14   2          2.47          7.83        19.58 o                         
   0 -14   2        235.72        254.52        27.41 o                         
   1 -14   2         23.00         11.75        15.66 o                         
   2 -14   2          7.32          7.83        27.41 o                         
   3 -14   2         42.15         46.99        19.58 o                         
   4 -14   2         69.18         93.98        19.58 o                         
   5 -14   2         97.12        109.64        23.49 o                         
   6 -14   2         55.28         27.41        23.49 o                         
  -7 -13   2         65.51         31.33       117.47 o                         
  -6 -13   2          0.36          0.00        39.16 o                         
  -5 -13   2          8.63          7.83        31.33 o                         
  -4 -13   2         36.29         58.74        23.49 o                         
  -3 -13   2        189.99        191.87        23.49 o                         
  -2 -13   2        237.71        234.94        31.33 o                         
  -1 -13   2        245.91        227.11        19.58 o                         
   0 -13   2         17.56         23.49        19.58 o                         
   1 -13   2       1488.63       1546.70        27.41 o                         
   2 -13   2        112.60        113.56        27.41 o                         
   3 -13   2        239.63        223.20        19.58 o                         
   4 -13   2        128.45         93.98        19.58 o                         
   5 -13   2          9.38         23.49        19.58 o                         
   6 -13   2        134.98        133.13        27.41 o                         
   7 -13   2         46.74         74.40        58.74 o                         
  -7 -12   2          3.58         23.49        54.82 o                         
  -6 -12   2          9.24          3.92        35.24 o                         
  -5 -12   2        543.98        626.51        43.07 o                         
  -4 -12   2         99.89         74.40        23.49 o                         
  -3 -12   2         21.17         23.49        19.58 o                         
  -2 -12   2        601.24        567.78        31.33 o                         
  -1 -12   2       2388.78       2564.39        39.16 o                         
   0 -12   2        101.08         66.57        19.58 o                         
   1 -12   2        409.62        422.90        19.58 o                         
   2 -12   2        213.15        195.79        23.49 o                         
   3 -12   2       1165.60       1072.90        27.41 o                         
   4 -12   2        152.02        133.13        19.58 o                         
   5 -12   2          1.16         11.75        19.58 o                         
   6 -12   2         74.27         70.48        23.49 o                         
   7 -12   2        181.11        144.88        31.33 o                         
  -7 -11   2        119.82        156.63        54.82 o                         
  -6 -11   2        101.99         54.82        35.24 o                         
  -5 -11   2          0.26         15.66        27.41 o                         
  -4 -11   2         68.71         93.98        23.49 o                         
  -3 -11   2        104.46        117.47        19.58 o                         
  -2 -11   2          8.25         78.31        31.33 o                         
  -1 -11   2        317.65        368.08        15.66 o                         
   0 -11   2       3066.79       3222.23        43.07 o                         
   1 -11   2       7677.13       7818.88        74.40 o                         
   2 -11   2        230.68        207.53        23.49 o                         
   3 -11   2        552.39        520.79        19.58 o                         
   4 -11   2       1238.35       1221.70        31.33 o                         
   5 -11   2       4723.56       4984.30        66.57 o                         
   6 -11   2         52.32         43.07        23.49 o                         
   7 -11   2         12.85          0.00        27.41 o                         
  -8 -10   2         29.20          0.00        58.74 o                         
  -7 -10   2         73.50         35.24        46.99 o                         
  -6 -10   2        260.61        317.17        35.24 o                         
  -5 -10   2        164.68        156.63        23.49 o                         
  -4 -10   2         56.38         82.23        19.58 o                         
  -3 -10   2         12.99          7.83        15.66 o                         
  -2 -10   2       1645.69       1675.92        31.33 o                         
  -1 -10   2        188.33        184.04        11.75 o                         
   0 -10   2        827.26        763.56        19.58 o                         
   1 -10   2         11.27         15.66        11.75 o                         
   2 -10   2       7323.40       7442.97        74.40 o                         
   3 -10   2        133.76        113.56        11.75 o                         
   4 -10   2         67.27         70.48        15.66 o                         
   5 -10   2         15.85         11.75        15.66 o                         
   6 -10   2          0.10         15.66        19.58 o                         
   7 -10   2         98.83        113.56        27.41 o                         
   8 -10   2          0.35         31.33        31.33 o                         
  -8  -9   2         34.32         31.33        54.82 o                         
  -7  -9   2        271.94        266.27        46.99 o                         
  -6  -9   2         13.63         19.58        31.33 o                         
  -5  -9   2         39.46         43.07        19.58 o                         
  -4  -9   2         46.97         39.16        15.66 o                         
  -3  -9   2         19.62         15.66        11.75 o                         
  -2  -9   2          2.98          0.00        19.58 o                         
  -1  -9   2        134.24        137.05        11.75 o                         
   0  -9   2        487.98        489.46        15.66 o                         
   1  -9   2       2417.17       2309.87        31.33 o                         
   2  -9   2        462.83        442.47        19.58 o                         
   3  -9   2       3673.67       3613.80        43.07 o                         
   4  -9   2        502.46        528.62        23.49 o                         
   5  -9   2        190.18        195.79        19.58 o                         
   6  -9   2         42.04         23.49        19.58 o                         
   7  -9   2        457.23        454.22        31.33 o                         
   8  -9   2          7.99          7.83        31.33 o                         
  -8  -8   2          0.93         11.75        50.90 o                         
  -7  -8   2        437.46        497.29        50.90 o                         
  -6  -8   2        187.48        207.53        39.16 o                         
  -5  -8   2         77.24         78.31        19.58 o                         
  -4  -8   2        171.25        140.97        15.66 o                         
  -3  -8   2        834.12        763.56        19.58 o                         
  -2  -8   2        284.57        199.70        15.66 o                         
  -1  -8   2          9.52          7.83         7.83 o                         
   0  -8   2        172.15        160.54        11.75 o                         
   1  -8   2        985.77        935.85        15.66 o                         
   2  -8   2        125.81         97.89        11.75 o                         
   3  -8   2         12.07          3.92        11.75 o                         
   4  -8   2          9.62         11.75        11.75 o                         
   5  -8   2          0.84          3.92        15.66 o                         
   6  -8   2         48.02         58.74        19.58 o                         
   7  -8   2         88.47         58.74        23.49 o                         
   8  -8   2         14.71         23.49        31.33 o                         
  -9  -7   2         27.82         11.75       117.47 o                         
  -8  -7   2         32.31         11.75        78.31 o                         
  -7  -7   2        109.70         74.40        43.07 o                         
  -6  -7   2        197.24        215.36        35.24 o                         
  -5  -7   2       4660.94       5082.19        66.57 o                         
  -4  -7   2         39.17         43.07        15.66 o                         
  -3  -7   2          0.43          0.00         7.83 o                         
  -2  -7   2        188.50        164.46        15.66 o                         
  -1  -7   2       6901.31       7717.07        62.65 o                         
   0  -7   2         95.74        101.81         7.83 o                         
   1  -7   2         57.92         70.48         7.83 o                         
   2  -7   2        215.76        207.53        15.66 o                         
   3  -7   2        812.19        720.49        15.66 o                         
   4  -7   2         15.52         27.41        11.75 o                         
   5  -7   2         49.52         62.65        15.66 o                         
   6  -7   2        701.06        810.55        31.33 o                         
   7  -7   2        166.72        180.12        23.49 o                         
   8  -7   2          0.63          7.83        27.41 o                         
   9  -7   2          0.68          0.00       101.81 o                         
  -9  -6   2          6.11          0.00       117.47 o                         
  -8  -6   2        112.92        223.20        86.15 o                         
  -7  -6   2        753.56        888.86        54.82 o                         
  -6  -6   2        151.75        195.79        35.24 o                         
  -5  -6   2          0.49         11.75        15.66 o                         
  -4  -6   2       1925.69       1950.02        27.41 o                         
  -3  -6   2        884.69        884.95        15.66 o                         
  -1  -6   2          7.83         19.58         7.83 o                         
   0  -6   2       1185.92       1045.49        15.66 o                         
   1  -6   2          4.50          3.92         3.92 o                         
   2  -6   2         42.99         58.74         7.83 o                         
   3  -6   2        106.23         82.23         7.83 o                         
   4  -6   2        803.04        771.39        19.58 o                         
   5  -6   2          3.19          0.00        15.66 o                         
   6  -6   2        203.35        211.45        19.58 o                         
   7  -6   2         95.23         82.23        23.49 o                         
   8  -6   2        432.85        430.73        35.24 o                         
   9  -6   2         82.46         35.24        39.16 o                         
  -9  -5   2         12.00          0.00        93.98 o                         
  -8  -5   2          7.31          0.00        70.48 o                         
  -7  -5   2        333.66        340.67        43.07 o                         
  -6  -5   2         19.00         11.75        23.49 o                         
  -5  -5   2        760.29        775.31        23.49 o                         
  -4  -5   2        924.53        900.61        15.66 o                         
  -3  -5   2       2952.62       3108.68        27.41 o                         
  -2  -5   2       6722.99       8049.90        66.57 o                         
  -1  -5   2       7653.96       7587.85        66.57 o                         
   0  -5   2         31.14         27.41         3.92 o                         
   1  -5   2       2079.01       2090.59        19.58 o                         
   2  -5   2        108.33         90.06        19.58 o                         
   3  -5   2       1661.02       1656.34        19.58 o                         
   4  -5   2          0.71          7.83         7.83 o                         
   5  -5   2         82.03         82.23        11.75 o                         
   6  -5   2         25.83         15.66        15.66 o                         
   7  -5   2         30.94         19.58        19.58 o                         
   8  -5   2          0.03          3.92        27.41 o                         
   9  -5   2          0.81          7.83        39.16 o                         
  -9  -4   2         10.18          7.83        93.98 o                         
  -8  -4   2        250.77        203.62        78.31 o                         
  -7  -4   2          0.46          3.92        27.41 o                         
  -6  -4   2         22.63         19.58        19.58 o                         
  -5  -4   2          9.99         15.66        11.75 o                         
  -4  -4   2        212.54        262.35        11.75 o                         
  -3  -4   2        933.16        896.70        15.66 o                         
  -2  -4   2         22.22         23.49         7.83 o                         
  -1  -4   2        941.81       1049.41        15.66 o                         
   0  -4   2       5670.88       5501.17        50.90 o                         
   1  -4   2       1476.37       1468.39        11.75 o                         
   2  -4   2         13.63         19.58         3.92 o                         
   3  -4   2       1393.70       1374.41        15.66 o                         
   4  -4   2       2281.07       2114.09        23.49 o                         
   5  -4   2         75.56         62.65        11.75 o                         
   6  -4   2        258.57        250.61        19.58 o                         
   7  -4   2         59.17         70.48        19.58 o                         
   8  -4   2       1199.36       1182.54        43.07 o                         
   9  -4   2         66.06         31.33        43.07 o                         
  -9  -3   2          0.15         15.66        50.90 o                         
  -8  -3   2         12.98         23.49        46.99 o                         
  -7  -3   2         41.15         46.99        35.24 o                         
  -6  -3   2        238.75        203.62        23.49 o                         
  -5  -3   2         33.64         31.33        11.75 o                         
  -4  -3   2        517.72        485.55        11.75 o                         
  -3  -3   2       3417.74       3374.95        27.41 o                         
  -2  -3   2       2416.33       2509.57        23.49 o                         
  -1  -3   2        113.74        117.47         3.92 o                         
   0  -3   2       1256.06       1370.50        15.66 o                         
   1  -3   2        118.52        125.30         3.92 o                         
   2  -3   2          0.66          3.92         3.92 o                         
   3  -3   2       1024.48       1010.25        11.75 o                         
   4  -3   2         28.61         27.41         7.83 o                         
   5  -3   2         32.98         27.41        11.75 o                         
   6  -3   2        670.24        681.33        23.49 o                         
   7  -3   2        115.08        129.22        19.58 o                         
   8  -3   2         12.88          3.92        23.49 o                         
   9  -3   2         24.39         31.33        43.07 o                         
  -9  -2   2          3.47          7.83        54.82 o                         
  -8  -2   2          2.81         11.75        43.07 o                         
  -7  -2   2        184.59        238.86        39.16 o                         
  -6  -2   2       1179.64       1190.37        35.24 o                         
  -5  -2   2        125.41        129.22        11.75 o                         
  -4  -2   2        479.34        422.90        11.75 o                         
  -3  -2   2         28.36         39.16         7.83 o                         
  -2  -2   2       1142.67       1053.32        11.75 o                         
  -1  -2   2       2435.90       2638.79        27.41 o                         
   0  -2   2       7572.74       7568.27        70.48 o                         
   1  -2   2        388.51        426.81         3.92 o                         
   2  -2   2       3701.88       3895.73        31.33 o                         
   3  -2   2       1543.03       1683.75        23.49 o                         
   4  -2   2        685.97        775.31        15.66 o                         
   5  -2   2         49.77         39.16        11.75 o                         
   6  -2   2        180.56        195.79        19.58 o                         
   7  -2   2          1.72         15.66        19.58 o                         
   8  -2   2          0.27          7.83        23.49 o                         
   9  -2   2         32.28         66.57        46.99 o                         
  -9  -1   2         15.77          0.00        50.90 o                         
  -8  -1   2         82.41         82.23        43.07 o                         
  -7  -1   2          5.25          3.92        31.33 o                         
  -6  -1   2        928.97        951.52        27.41 o                         
  -5  -1   2         92.88         93.98         7.83 o                         
  -4  -1   2         57.28         50.90         7.83 o                         
  -3  -1   2       1775.57       1903.03        19.58 o                         
  -2  -1   2         19.27         15.66         3.92 o                         
  -1  -1   2       2419.29       2470.42        23.49 o                         
   0  -1   2       1227.00       1178.63        19.58 o                         
   2  -1   2          8.55         11.75         3.92 o                         
   3  -1   2          8.57          3.92         7.83 o                         
   4  -1   2       2924.01       3222.23        35.24 o                         
   5  -1   2        103.22         78.31        15.66 o                         
   6  -1   2        196.20        195.79        15.66 o                         
   7  -1   2         17.73          7.83        19.58 o                         
   8  -1   2          9.50         11.75        35.24 o                         
   9  -1   2         54.31         39.16        46.99 o                         
  -9   0   2        118.91         97.89        50.90 o                         
  -8   0   2        179.14        137.05        43.07 o                         
  -7   0   2        196.20        180.12        35.24 o                         
  -6   0   2        985.07        990.67        23.49 o                         
  -5   0   2          7.49          7.83         7.83 o                         
  -4   0   2          0.05          0.00         7.83 o                         
  -3   0   2         11.95         11.75         3.92 o                         
  -2   0   2      14700.60      15367.57        93.98 o                         
  -1   0   2         33.18         35.24         3.92 o                         
   0   0   2          0.01          3.92         3.92 o                         
   1   0   2          7.97          7.83         3.92 o                         
   2   0   2     354338.31     391531.22      3351.45 o                         
   3   0   2          7.48          7.83         7.83 o                         
   4   0   2        173.32        164.46        11.75 o                         
   5   0   2        383.93        454.22        19.58 o                         
   6   0   2        257.15        254.52        19.58 o                         
   7   0   2         19.87         11.75        19.58 o                         
   8   0   2          2.89          0.00        39.16 o                         
   9   0   2          3.58          7.83        46.99 o                         
  -9   1   2          8.34         19.58        50.90 o                         
  -8   1   2          7.53         19.58        39.16 o                         
  -7   1   2         84.46        117.47        35.24 o                         
  -6   1   2          3.25          3.92        15.66 o                         
  -5   1   2       1536.12       1507.55        19.58 o                         
  -4   1   2        104.95        105.72         7.83 o                         
  -3   1   2        395.28        375.91         7.83 o                         
  -2   1   2          4.44         11.75         3.92 o                         
  -1   1   2       9751.60      10207.07        70.48 o                         
   0   1   2       2030.95       2047.52        23.49 o                         
   1   1   2         42.53         46.99         3.92 o                         
   2   1   2        255.40        242.77         7.83 o                         
   3   1   2       2174.11       2243.31        19.58 o                         
   4   1   2       8869.48       9858.57        74.40 o                         
   5   1   2       1197.25       1241.28        27.41 o                         
   6   1   2         47.77         39.16        19.58 o                         
   7   1   2          0.09          7.83        23.49 o                         
   8   1   2         15.22          0.00        35.24 o                         
   9   1   2         18.23          0.00        50.90 o                         
  -9   2   2          2.33         35.24        50.90 o                         
  -8   2   2        108.87         50.90        39.16 o                         
  -7   2   2        444.91        505.13        35.24 o                         
  -6   2   2        326.90        360.24        23.49 o                         
  -5   2   2        143.46        113.56        11.75 o                         
  -4   2   2          4.60          3.92         7.83 o                         
  -3   2   2         11.93         11.75         3.92 o                         
  -2   2   2        488.36        430.73         7.83 o                         
  -1   2   2        137.03        160.54         3.92 o                         
   0   2   2       5598.01       5751.78        50.90 o                         
   1   2   2      10140.50      10778.76        74.40 o                         
   2   2   2      10330.84      11295.63        78.31 o                         
   3   2   2        346.08        332.83         7.83 o                         
   4   2   2       2212.62       2223.73        23.49 o                         
   5   2   2         33.74         35.24        11.75 o                         
   6   2   2         55.92         31.33        19.58 o                         
   7   2   2         43.17         66.57        27.41 o                         
   8   2   2          2.54          0.00        39.16 o                         
   9   2   2          2.66          0.00        50.90 o                         
  -9   3   2         69.56         62.65        46.99 o                         
  -8   3   2          1.65          0.00        35.24 o                         
  -7   3   2        285.89        297.59        27.41 o                         
  -6   3   2        348.86        430.73        23.49 o                         
  -5   3   2        630.55        599.10        19.58 o                         
  -4   3   2        455.71        469.88        11.75 o                         
  -3   3   2        264.82        262.35         7.83 o                         
  -2   3   2       4125.86       4295.14        35.24 o                         
  -1   3   2       2543.45       2611.38        19.58 o                         
   0   3   2       1408.65       1386.16        15.66 o                         
   1   3   2        281.83        278.01         7.83 o                         
   2   3   2        197.91        231.03         7.83 o                         
   3   3   2        331.68        379.82        11.75 o                         
   4   3   2         49.27         43.07         7.83 o                         
   5   3   2         75.15         66.57        15.66 o                         
   6   3   2        126.94        113.56        19.58 o                         
   7   3   2         53.40         50.90        31.33 o                         
   8   3   2         16.09         15.66        39.16 o                         
   9   3   2          7.91          7.83        50.90 o                         
  -9   4   2          8.91          3.92        46.99 o                         
  -8   4   2        304.08        313.26        43.07 o                         
  -7   4   2          1.06          3.92        23.49 o                         
  -6   4   2        319.29        375.91        23.49 o                         
  -5   4   2         87.05        101.81        15.66 o                         
  -4   4   2      10823.31      11804.67        86.15 o                         
  -3   4   2        954.07        931.94        15.66 o                         
  -2   4   2       1322.68       1354.83        15.66 o                         
  -1   4   2        216.31        242.77         7.83 o                         
   0   4   2       3671.69       3449.34        35.24 o                         
   1   4   2       4779.17       4933.40        39.16 o                         
   2   4   2        463.57        489.46        11.75 o                         
   3   4   2        892.92        865.37        15.66 o                         
   4   4   2          1.80          7.83         7.83 o                         
   5   4   2        100.48         90.06        15.66 o                         
   6   4   2          7.61         19.58        19.58 o                         
   7   4   2        291.93        254.52        39.16 o                         
   8   4   2         37.35         27.41        39.16 o                         
   9   4   2          8.23         50.90        54.82 o                         
  -9   5   2         25.29          0.00        46.99 o                         
  -8   5   2         35.55          7.83        39.16 o                         
  -7   5   2         23.56         35.24        23.49 o                         
  -6   5   2        362.71        442.47        23.49 o                         
  -5   5   2        529.18        575.61        23.49 o                         
  -4   5   2        327.22        313.26        15.66 o                         
  -3   5   2       3265.47       3312.29        31.33 o                         
  -2   5   2       6475.70       7717.07        58.74 o                         
  -1   5   2       3738.29       3852.66        31.33 o                         
   0   5   2         17.19          3.92         7.83 o                         
   1   5   2       2056.92       1961.38        19.58 o                         
   2   5   2         58.63         15.66        15.66 o                         
   3   5   2        812.81        712.66        15.66 o                         
   4   5   2          0.28          3.92         7.83 o                         
   5   5   2        321.17        305.42        19.58 o                         
   6   5   2        676.67        650.01        35.24 o                         
   7   5   2        213.13        223.20        39.16 o                         
   8   5   2         58.78          3.92        43.07 o                         
   9   5   2         11.12         82.23        62.65 o                         
  -9   6   2         79.65         54.82        50.90 o                         
  -8   6   2        252.26        219.28        35.24 o                         
  -7   6   2        290.08        317.17        27.41 o                         
  -6   6   2        326.18        348.50        23.49 o                         
  -5   6   2        678.91        732.24        27.41 o                         
  -4   6   2      11208.71      12047.45       105.72 o                         
  -3   6   2        324.77        313.26        11.75 o                         
  -2   6   2        350.89        364.16        11.75 o                         
  -1   6   2        161.56        152.71         7.83 o                         
   0   6   2       1080.74        904.53        15.66 o                         
   1   6   2          0.41          7.83         7.83 o                         
   2   6   2        235.80        219.28        15.66 o                         
   3   6   2         60.72         54.82         7.83 o                         
   4   6   2          3.39          3.92        11.75 o                         
   5   6   2         61.96         46.99        15.66 o                         
   6   6   2         89.29        137.05        35.24 o                         
   7   6   2        357.15        336.75        43.07 o                         
   8   6   2          0.56          0.00        46.99 o                         
   9   6   2          0.22         39.16        58.74 o                         
  -9   7   2         53.17         31.33        50.90 o                         
  -8   7   2          8.21          7.83        35.24 o                         
  -7   7   2        108.62        101.81        27.41 o                         
  -6   7   2        352.86        336.75        23.49 o                         
  -5   7   2         79.43         82.23        19.58 o                         
  -4   7   2          3.36         23.49        11.75 o                         
  -3   7   2        261.02        250.61        11.75 o                         
  -2   7   2        710.20        740.07        19.58 o                         
  -1   7   2         18.99         58.74         7.83 o                         
   0   7   2        101.60         86.15         7.83 o                         
   1   7   2         96.83        101.81         7.83 o                         
   2   7   2         12.93          3.92        15.66 o                         
   3   7   2          0.40          3.92         7.83 o                         
   4   7   2         46.79         35.24        11.75 o                         
   5   7   2       1691.44       1695.50        31.33 o                         
   6   7   2         17.38         19.58        35.24 o                         
   7   7   2         98.88        109.64        43.07 o                         
   8   7   2         36.16         39.16        46.99 o                         
  -8   8   2         21.99         19.58        35.24 o                         
  -7   8   2         29.61         23.49        27.41 o                         
  -6   8   2        226.41        195.79        23.49 o                         
  -5   8   2          6.18          7.83        19.58 o                         
  -4   8   2         14.05         15.66        11.75 o                         
  -3   8   2        170.88        152.71        11.75 o                         
  -2   8   2        406.42        356.33        19.58 o                         
  -1   8   2        232.35        203.62        11.75 o                         
   0   8   2        971.50        928.02        15.66 o                         
   1   8   2        156.62        172.29        11.75 o                         
   2   8   2        594.73        497.29        19.58 o                         
   3   8   2        501.75        536.45        19.58 o                         
   4   8   2        472.13        438.56        19.58 o                         
   5   8   2          0.48          7.83        19.58 o                         
   6   8   2          1.63         27.41        31.33 o                         
   7   8   2        274.51        262.35        78.31 o                         
   8   8   2         21.30         23.49        93.98 o                         
  -8   9   2          4.74         27.41        39.16 o                         
  -7   9   2        278.83        309.34        31.33 o                         
  -6   9   2         37.10         54.82        23.49 o                         
  -5   9   2        368.03        344.58        23.49 o                         
  -4   9   2         25.93         19.58        15.66 o                         
  -3   9   2       1296.34       1209.95        23.49 o                         
  -2   9   2          0.02          0.00        19.58 o                         
  -1   9   2        225.76        191.87        11.75 o                         
   0   9   2        626.57        583.44        15.66 o                         
   1   9   2       1894.72       1762.07        23.49 o                         
   2   9   2         19.85          0.00        19.58 o                         
   3   9   2        228.81        242.77        15.66 o                         
   4   9   2         89.44         78.31        15.66 o                         
   5   9   2         15.50          7.83        27.41 o                         
   6   9   2          0.10          0.00        39.16 o                         
   7   9   2         35.95          0.00        74.40 o                         
   8   9   2          2.70          0.00       113.56 o                         
  -8  10   2          0.02         11.75        39.16 o                         
  -7  10   2          9.66          3.92        31.33 o                         
  -6  10   2        207.60        231.03        27.41 o                         
  -5  10   2        190.41        180.12        23.49 o                         
  -4  10   2         99.43         86.15        15.66 o                         
  -3  10   2          1.92          3.92        15.66 o                         
  -2  10   2        661.64        665.67        27.41 o                         
  -1  10   2        243.97        223.20        15.66 o                         
   0  10   2         92.97         70.48        15.66 o                         
   1  10   2        154.29        140.97        15.66 o                         
   2  10   2        270.39        289.76        27.41 o                         
   3  10   2        319.94        336.75        19.58 o                         
   4  10   2         18.44          7.83        23.49 o                         
   5  10   2          0.28          0.00        27.41 o                         
   6  10   2        672.80        767.48        54.82 o                         
   7  10   2          8.88          0.00        90.06 o                         
   8  10   2         31.27          0.00       121.39 o                         
  -8  11   2         12.70         43.07        74.40 o                         
  -7  11   2          6.80         27.41        31.33 o                         
  -6  11   2        264.61        278.01        27.41 o                         
  -5  11   2        129.20        105.72        23.49 o                         
  -4  11   2         47.37         31.33        19.58 o                         
  -3  11   2        100.17         78.31        15.66 o                         
  -2  11   2        221.94        211.45        27.41 o                         
  -1  11   2       9271.04       9342.09        90.06 o                         
   0  11   2       2762.89       2787.59        39.16 o                         
   1  11   2        135.04        144.88        15.66 o                         
   2  11   2         11.87          0.00        27.41 o                         
   3  11   2       1214.50       1162.96        31.33 o                         
   4  11   2       1369.02       1468.39        39.16 o                         
   5  11   2         23.02         31.33        31.33 o                         
   6  11   2         83.08         74.40        43.07 o                         
   7  11   2        117.12        246.69       113.56 o                         
  -7  12   2        221.36        125.30        39.16 o                         
  -6  12   2        121.01        121.39        31.33 o                         
  -5  12   2         10.56         15.66        23.49 o                         
  -4  12   2         19.65         19.58        19.58 o                         
  -3  12   2        340.41        332.83        23.49 o                         
  -2  12   2         17.97          0.00        31.33 o                         
  -1  12   2         76.05         90.06        15.66 o                         
   0  12   2        239.66        223.20        23.49 o                         
   1  12   2       4736.99       4870.74        58.74 o                         
   2  12   2       1054.51       1155.13        35.24 o                         
   3  12   2        197.55        187.95        27.41 o                         
   4  12   2       1086.28       1061.16        46.99 o                         
   5  12   2       1191.92       1186.46        50.90 o                         
   6  12   2       1191.37       1256.94        86.15 o                         
   7  12   2         48.46         35.24       105.72 o                         
  -7  13   2          6.89          7.83        39.16 o                         
  -6  13   2        118.54        105.72        31.33 o                         
  -5  13   2         79.15         86.15        27.41 o                         
  -4  13   2          8.91         15.66        19.58 o                         
  -3  13   2        129.22        125.30        19.58 o                         
  -2  13   2        227.86        246.69        31.33 o                         
  -1  13   2        827.69        751.82        23.49 o                         
   0  13   2         61.94         50.90        23.49 o                         
   1  13   2         80.89         93.98        19.58 o                         
   2  13   2          0.61          7.83        31.33 o                         
   3  13   2        157.08        180.12        27.41 o                         
   4  13   2          1.72         19.58        31.33 o                         
   5  13   2         60.05         35.24        35.24 o                         
   6  13   2        178.92        125.30        54.82 o                         
  -6  14   2          3.60         15.66        35.24 o                         
  -5  14   2         24.05         27.41        27.41 o                         
  -4  14   2        656.83        610.85        31.33 o                         
  -3  14   2         53.28         19.58        19.58 o                         
  -2  14   2          3.14          7.83        35.24 o                         
  -1  14   2         19.21         27.41        19.58 o                         
   0  14   2        155.04        148.80        27.41 o                         
   1  14   2         55.56         39.16        19.58 o                         
   2  14   2          0.75         11.75        39.16 o                         
   3  14   2        107.34         86.15        31.33 o                         
   4  14   2          4.00         31.33        35.24 o                         
   5  14   2         65.02         43.07        39.16 o                         
   6  14   2         12.56          0.00        66.57 o                         
  -6  15   2          0.98         19.58       109.64 o                         
  -5  15   2        185.18        137.05        35.24 o                         
  -4  15   2         63.56         58.74        27.41 o                         
  -3  15   2        146.09        125.30        23.49 o                         
  -2  15   2        634.92        779.23        39.16 o                         
  -1  15   2         15.18         11.75        19.58 o                         
   0  15   2         12.19         31.33        31.33 o                         
   1  15   2          1.51          7.83        23.49 o                         
   2  15   2          0.05         19.58        43.07 o                         
   3  15   2         80.78         50.90        35.24 o                         
   4  15   2        141.31        129.22        46.99 o                         
   5  15   2         72.31         62.65        50.90 o                         
  -5  16   2        118.69         82.23        39.16 o                         
  -4  16   2          9.11         15.66        31.33 o                         
  -3  16   2        282.11        254.52        27.41 o                         
  -2  16   2        228.84        278.01        39.16 o                         
  -1  16   2         44.65         62.65        23.49 o                         
   0  16   2       1708.04       2145.41        50.90 o                         
   1  16   2         91.36        117.47        27.41 o                         
   2  16   2        185.68        164.46        54.82 o                         
   3  16   2          2.10          0.00        43.07 o                         
   4  16   2        410.85        458.14        54.82 o                         
  -4  17   2          4.91          0.00        43.07 o                         
  -3  17   2         45.85         31.33        31.33 o                         
  -2  17   2         70.98         90.06        50.90 o                         
  -1  17   2          0.07          7.83        27.41 o                         
   0  17   2         92.11        109.64        46.99 o                         
   1  17   2        103.49        117.47        35.24 o                         
   2  17   2         72.58         97.89        74.40 o                         
   3  17   2          8.39          3.92        46.99 o                         
  -3  18   2         13.26          0.00       101.81 o                         
  -2  18   2        138.31        109.64        50.90 o                         
  -1  18   2        192.44        231.03        39.16 o                         
   0  18   2         48.11         15.66        54.82 o                         
   1  18   2          3.02          0.00        39.16 o                         
  -2 -18   3         56.98         82.23       109.64 o                         
  -1 -18   3          0.88         11.75        31.33 o                         
   0 -18   3         35.14         43.07        35.24 o                         
   1 -18   3          1.71          7.83        39.16 o                         
   2 -18   3          3.41         11.75        50.90 o                         
  -4 -17   3         54.57         11.75       137.05 o                         
  -3 -17   3          3.48          7.83        31.33 o                         
  -2 -17   3        148.19        203.62        50.90 o                         
  -1 -17   3         38.55         31.33        23.49 o                         
   0 -17   3        116.42        144.88        31.33 o                         
   1 -17   3          6.58         11.75        19.58 o                         
   2 -17   3          8.54         19.58        54.82 o                         
   3 -17   3         13.41         19.58        43.07 o                         
   4 -17   3         11.37          0.00       113.56 o                         
  -5 -16   3        252.62        140.97       129.22 o                         
  -4 -16   3        158.09        148.80        39.16 o                         
  -3 -16   3        191.63        184.04        31.33 o                         
  -2 -16   3          0.13         54.82        43.07 o                         
  -1 -16   3        362.14        360.24        27.41 o                         
   0 -16   3         47.32         31.33        27.41 o                         
   1 -16   3       1139.52       1123.81        31.33 o                         
   2 -16   3         47.23         74.40        31.33 o                         
   3 -16   3        237.72        223.20        39.16 o                         
   4 -16   3          8.82          7.83        43.07 o                         
   5 -16   3        210.07        195.79       133.13 o                         
  -5 -15   3          1.56         19.58        39.16 o                         
  -4 -15   3          8.10         11.75        27.41 o                         
  -3 -15   3         42.58         43.07        27.41 o                         
  -2 -15   3         39.19         43.07        35.24 o                         
  -1 -15   3         63.20         66.57        19.58 o                         
   0 -15   3         14.40          7.83        23.49 o                         
   1 -15   3        217.30        250.61        19.58 o                         
   2 -15   3        186.99        195.79        31.33 o                         
   3 -15   3         42.26         50.90        15.66 o                         
   4 -15   3        232.04        168.38        39.16 o                         
   5 -15   3        190.91        211.45        43.07 o                         
  -6 -14   3          0.49         39.16        46.99 o                         
  -5 -14   3          7.50          0.00        35.24 o                         
  -4 -14   3        144.02         97.89        27.41 o                         
  -3 -14   3         10.18          7.83        23.49 o                         
  -2 -14   3          0.62          7.83        35.24 o                         
  -1 -14   3        465.34        481.63        23.49 o                         
   0 -14   3          0.22         15.66        23.49 o                         
   1 -14   3          6.32          7.83        15.66 o                         
   2 -14   3        121.90        160.54        27.41 o                         
   3 -14   3        188.16        191.87        15.66 o                         
   4 -14   3         26.41         31.33        15.66 o                         
   5 -14   3         34.85         27.41        39.16 o                         
   6 -14   3          0.96          7.83        46.99 o                         
  -7 -13   3          1.28         19.58       117.47 o                         
  -6 -13   3          2.47          0.00        39.16 o                         
  -5 -13   3         83.71         97.89        31.33 o                         
  -4 -13   3        149.61        168.38        27.41 o                         
  -3 -13   3         40.13          3.92        19.58 o                         
  -2 -13   3        193.32        180.12        31.33 o                         
  -1 -13   3          8.37          7.83        15.66 o                         
   0 -13   3        527.44        493.38        23.49 o                         
   1 -13   3        103.79         97.89        15.66 o                         
   2 -13   3        180.53        207.53        23.49 o                         
   3 -13   3        170.74        172.29        15.66 o                         
   4 -13   3        117.39        109.64        15.66 o                         
   5 -13   3          1.60         15.66        19.58 o                         
   6 -13   3        142.18        160.54        27.41 o                         
  -7 -12   3         15.04          3.92        54.82 o                         
  -6 -12   3        310.21        364.16        43.07 o                         
  -5 -12   3        122.60        117.47        31.33 o                         
  -4 -12   3         89.79         86.15        23.49 o                         
  -3 -12   3        135.92        109.64        19.58 o                         
  -2 -12   3        269.93        289.76        27.41 o                         
  -1 -12   3        145.59        160.54        15.66 o                         
   0 -12   3        136.26        125.30        19.58 o                         
   1 -12   3         10.58         11.75        11.75 o                         
   2 -12   3       3603.79       3656.88        46.99 o                         
   3 -12   3         46.99         39.16        15.66 o                         
   4 -12   3        106.29         97.89        15.66 o                         
   5 -12   3        209.66        219.28        19.58 o                         
   6 -12   3        192.30        184.04        23.49 o                         
   7 -12   3        230.61        250.61        27.41 o                         
  -7 -11   3         21.15          3.92        50.90 o                         
  -6 -11   3         55.13         46.99        35.24 o                         
  -5 -11   3        279.85        281.93        27.41 o                         
  -4 -11   3          0.55          7.83        19.58 o                         
  -3 -11   3          6.71         11.75        15.66 o                         
  -2 -11   3         73.58         86.15        23.49 o                         
  -1 -11   3        166.25        172.29        15.66 o                         
   0 -11   3       6684.51       6749.89        74.40 o                         
   1 -11   3        569.02        556.03        19.58 o                         
   2 -11   3          8.39         39.16        19.58 o                         
   3 -11   3       1127.89       1119.89        23.49 o                         
   4 -11   3       1008.72       1072.90        27.41 o                         
   5 -11   3        479.47        497.29        23.49 o                         
   6 -11   3        185.08        144.88        23.49 o                         
   7 -11   3         17.81          7.83        23.49 o                         
  -8 -10   3          4.60          0.00        58.74 o                         
  -7 -10   3        556.89        783.14        62.65 o                         
  -6 -10   3          4.40          0.00        31.33 o                         
  -5 -10   3          0.46          0.00        19.58 o                         
  -4 -10   3        109.50        101.81        19.58 o                         
  -3 -10   3       2842.62       2881.57        43.07 o                         
  -2 -10   3         89.03        133.13        31.33 o                         
  -1 -10   3        187.81        156.63        11.75 o                         
   0 -10   3         28.97         39.16        11.75 o                         
   1 -10   3       2056.68       2043.61        27.41 o                         
   2 -10   3        704.02        732.24        23.49 o                         
   3 -10   3        225.13        242.77        15.66 o                         
   4 -10   3         50.46         50.90        15.66 o                         
   5 -10   3         81.40         66.57        15.66 o                         
   6 -10   3          9.36          0.00        19.58 o                         
   7 -10   3         14.69         35.24        23.49 o                         
   8 -10   3          1.68          7.83        31.33 o                         
  -8  -9   3        117.92        105.72        58.74 o                         
  -7  -9   3          2.14          7.83        43.07 o                         
  -6  -9   3         89.31         54.82        31.33 o                         
  -5  -9   3         60.50         66.57        19.58 o                         
  -4  -9   3         13.12         19.58        19.58 o                         
  -3  -9   3        177.81        180.12        15.66 o                         
  -2  -9   3         91.04         86.15        19.58 o                         
  -1  -9   3        321.09        332.83        11.75 o                         
   0  -9   3         87.12         70.48        11.75 o                         
   1  -9   3        135.53        117.47         7.83 o                         
   2  -9   3       2157.46       2149.33        31.33 o                         
   3  -9   3        157.57        140.97        11.75 o                         
   4  -9   3       1032.50       1029.83        27.41 o                         
   5  -9   3        969.18       1006.34        27.41 o                         
   6  -9   3         40.85         46.99        19.58 o                         
   7  -9   3          3.78          7.83        23.49 o                         
   8  -9   3        112.67        133.13        31.33 o                         
  -8  -8   3         81.40         31.33        50.90 o                         
  -7  -8   3         23.89         11.75        39.16 o                         
  -6  -8   3          0.15          7.83        27.41 o                         
  -5  -8   3         26.25          3.92        19.58 o                         
  -4  -8   3         54.72         35.24        15.66 o                         
  -3  -8   3        209.06        164.46        11.75 o                         
  -2  -8   3          1.45         11.75        15.66 o                         
  -1  -8   3         41.67         35.24         7.83 o                         
   0  -8   3        115.65        101.81         7.83 o                         
   1  -8   3       2156.48       2110.17        23.49 o                         
   2  -8   3        290.64        285.85        11.75 o                         
   3  -8   3         17.88         11.75         7.83 o                         
   4  -8   3          2.13          7.83        11.75 o                         
   5  -8   3         19.71         15.66        15.66 o                         
   6  -8   3         10.94         11.75        19.58 o                         
   7  -8   3         72.87         74.40        23.49 o                         
   8  -8   3         14.79         27.41        27.41 o                         
  -9  -7   3         80.47         50.90       113.56 o                         
  -8  -7   3          7.09          7.83        50.90 o                         
  -7  -7   3         91.03         93.98        39.16 o                         
  -6  -7   3       1121.41       1127.72        43.07 o                         
  -5  -7   3         28.88         23.49        19.58 o                         
  -4  -7   3        171.69        160.54        15.66 o                         
  -3  -7   3          9.08          7.83        11.75 o                         
  -2  -7   3       2790.25       2842.41        31.33 o                         
  -1  -7   3        169.38        160.54         7.83 o                         
   0  -7   3        107.11        160.54         7.83 o                         
   1  -7   3          4.55         11.75         3.92 o                         
   2  -7   3        638.31        610.85        11.75 o                         
   3  -7   3         38.93         39.16         7.83 o                         
   4  -7   3        134.99        133.13        11.75 o                         
   5  -7   3         49.89         50.90        15.66 o                         
   6  -7   3         86.67         82.23        19.58 o                         
   7  -7   3          0.31          0.00        19.58 o                         
   8  -7   3          1.04         11.75        27.41 o                         
  -9  -6   3        128.93        172.29       109.64 o                         
  -8  -6   3        125.96        101.81        43.07 o                         
  -7  -6   3         23.52         31.33        39.16 o                         
  -6  -6   3         23.98         19.58        31.33 o                         
  -5  -6   3        727.99        716.57        27.41 o                         
  -4  -6   3        720.68        665.67        23.49 o                         
  -3  -6   3       1494.35       1523.21        19.58 o                         
  -2  -6   3         15.16         15.66        11.75 o                         
  -1  -6   3       4048.00       4122.84        35.24 o                         
   0  -6   3        521.34        548.20        11.75 o                         
   1  -6   3       2092.88       2051.44        19.58 o                         
   2  -6   3        211.22        160.54        15.66 o                         
   3  -6   3        163.31        164.46         7.83 o                         
   4  -6   3         35.22         35.24        11.75 o                         
   5  -6   3         75.84         70.48        15.66 o                         
   6  -6   3        147.99        164.46        19.58 o                         
   7  -6   3        276.10        278.01        23.49 o                         
   8  -6   3         25.01         11.75        27.41 o                         
   9  -6   3         16.26         23.49        35.24 o                         
  -9  -5   3         10.73         31.33       113.56 o                         
  -8  -5   3        187.49        266.27        86.15 o                         
  -7  -5   3         46.61         66.57        39.16 o                         
  -6  -5   3        548.90        606.93        39.16 o                         
  -5  -5   3        101.08         97.89        15.66 o                         
  -4  -5   3       3097.87       3124.34        31.33 o                         
  -3  -5   3       1823.21       1938.27        19.58 o                         
  -2  -5   3      14134.46      15716.07       117.47 o                         
  -1  -5   3       1089.13       1217.78        11.75 o                         
   0  -5   3       3279.07       3269.22        31.33 o                         
   1  -5   3         94.55         70.48         3.92 o                         
   2  -5   3        963.00        963.26        11.75 o                         
   3  -5   3          0.12          0.00         3.92 o                         
   4  -5   3          0.03          0.00         7.83 o                         
   5  -5   3         61.60         70.48        11.75 o                         
   6  -5   3        265.15        211.45        19.58 o                         
   7  -5   3         23.71         35.24        19.58 o                         
   8  -5   3        506.49        462.05        31.33 o                         
   9  -5   3        281.80        285.85        39.16 o                         
  -9  -4   3        295.26        187.95       101.81 o                         
  -8  -4   3         71.17         74.40        70.48 o                         
  -7  -4   3         18.43          7.83        35.24 o                         
  -6  -4   3          1.69          0.00        23.49 o                         
  -5  -4   3       1417.46       1362.66        27.41 o                         
  -4  -4   3         89.20         97.89         7.83 o                         
  -3  -4   3          2.32          7.83         7.83 o                         
  -2  -4   3        622.94        587.36        11.75 o                         
  -1  -4   3       3222.81       3472.84        27.41 o                         
   0  -4   3        332.92        360.24         7.83 o                         
   1  -4   3        165.04        156.63         7.83 o                         
   2  -4   3       2603.95       2728.85        23.49 o                         
   3  -4   3        247.32        285.85         7.83 o                         
   4  -4   3        356.00        368.08        15.66 o                         
   5  -4   3          8.16          3.92        11.75 o                         
   6  -4   3        126.61        125.30        15.66 o                         
   7  -4   3        836.25        904.53        31.33 o                         
   8  -4   3          4.56         15.66        23.49 o                         
   9  -4   3         14.08          3.92        39.16 o                         
  -9  -3   3          1.33          0.00        93.98 o                         
  -8  -3   3         27.54         23.49        74.40 o                         
  -7  -3   3        246.15        321.09        31.33 o                         
  -6  -3   3         31.60         15.66        19.58 o                         
  -5  -3   3        157.67        152.71        15.66 o                         
  -4  -3   3       1252.84       1174.71        15.66 o                         
  -3  -3   3        139.03        144.88         7.83 o                         
  -2  -3   3        184.10        195.79         7.83 o                         
  -1  -3   3        445.92        462.05         7.83 o                         
   0  -3   3       2809.22       2822.83        31.33 o                         
   1  -3   3       2933.81       3010.78        27.41 o                         
   2  -3   3          2.18          3.92         3.92 o                         
   3  -3   3        300.63        313.26         7.83 o                         
   4  -3   3        113.48        109.64        11.75 o                         
   5  -3   3         46.72         39.16        11.75 o                         
   6  -3   3         94.04        168.38        19.58 o                         
   7  -3   3          0.06          3.92        19.58 o                         
   8  -3   3         61.82         97.89        27.41 o                         
   9  -3   3         47.89         93.98        43.07 o                         
  -9  -2   3          5.85          0.00        54.82 o                         
  -8  -2   3        203.38        246.69        46.99 o                         
  -7  -2   3        465.76        505.13        35.24 o                         
  -6  -2   3       1295.04       1347.00        39.16 o                         
  -5  -2   3        732.71        720.49        15.66 o                         
  -4  -2   3          9.87          7.83         7.83 o                         
  -3  -2   3        333.85        285.85         7.83 o                         
  -2  -2   3          1.98          7.83         3.92 o                         
  -1  -2   3       1970.78       1953.94        19.58 o                         
   0  -2   3          0.55         27.41         3.92 o                         
   1  -2   3       5907.71       6315.25        54.82 o                         
   2  -2   3        389.78        403.32         7.83 o                         
   3  -2   3       2947.31       3226.15        31.33 o                         
   4  -2   3        592.24        587.36        15.66 o                         
   5  -2   3        604.25        622.60        19.58 o                         
   6  -2   3          5.60         15.66        15.66 o                         
   7  -2   3          0.40          0.00        19.58 o                         
   8  -2   3         10.03         23.49        23.49 o                         
   9  -2   3         89.01         74.40        46.99 o                         
  -9  -1   3        109.85        101.81        50.90 o                         
  -8  -1   3        543.31        575.61        54.82 o                         
  -7  -1   3        139.16        184.04        35.24 o                         
  -6  -1   3         38.50         27.41        23.49 o                         
  -5  -1   3          2.39          3.92         7.83 o                         
  -4  -1   3        256.86        274.10         7.83 o                         
  -3  -1   3          0.03          0.00         3.92 o                         
  -2  -1   3         48.84         54.82         3.92 o                         
  -1  -1   3         60.81         62.65         3.92 o                         
   0  -1   3       9939.63      10195.32       133.13 o                         
   1  -1   3        635.07        614.77         7.83 o                         
   2  -1   3       2620.52       2650.54        23.49 o                         
   3  -1   3         32.60         46.99         7.83 o                         
   4  -1   3       5115.24       5536.41        50.90 o                         
   5  -1   3        471.70        485.55        19.58 o                         
   6  -1   3        699.29        693.08        27.41 o                         
   7  -1   3         60.38         62.65        19.58 o                         
   8  -1   3        409.13        430.73        31.33 o                         
   9  -1   3          0.54          0.00        43.07 o                         
  -9   0   3         97.80         74.40        54.82 o                         
  -8   0   3        264.92        254.52        46.99 o                         
  -7   0   3        416.61        344.58        39.16 o                         
  -6   0   3          0.02          3.92        19.58 o                         
  -5   0   3         14.20         15.66         7.83 o                         
  -4   0   3        612.26        634.34        11.75 o                         
  -3   0   3        828.42        935.85        11.75 o                         
  -2   0   3        185.83        223.20         7.83 o                         
  -1   0   3         66.04         62.65         3.92 o                         
   0   0   3          8.10          7.83         3.92 o                         
   1   0   3       2725.19       2752.35        23.49 o                         
   2   0   3         36.47         62.65         7.83 o                         
   3   0   3         29.95          7.83         7.83 o                         
   4   0   3       1187.02       1186.46        19.58 o                         
   5   0   3        672.02        657.84        23.49 o                         
   6   0   3        554.50        622.60        27.41 o                         
   7   0   3         31.21         46.99        23.49 o                         
   8   0   3          1.50          0.00        35.24 o                         
   9   0   3         14.88         43.07        46.99 o                         
  -9   1   3        176.58        121.39        50.90 o                         
  -8   1   3          2.85         19.58        39.16 o                         
  -7   1   3        224.25        258.44        39.16 o                         
  -6   1   3       1244.55       1284.35        27.41 o                         
  -5   1   3         10.99         15.66        11.75 o                         
  -4   1   3       3968.61       4236.40        35.24 o                         
  -3   1   3          3.27          7.83         3.92 o                         
  -2   1   3       5548.55       6131.21        43.07 o                         
  -1   1   3         37.02         31.33         3.92 o                         
   0   1   3       3603.25       3519.83        43.07 o                         
   1   1   3       1545.20       1484.05        15.66 o                         
   2   1   3      12209.73      13433.61       109.64 o                         
   3   1   3          0.25          0.00         3.92 o                         
   4   1   3       2643.94       2728.85        27.41 o                         
   5   1   3         89.05         78.31        15.66 o                         
   6   1   3       5745.98       6076.39        70.48 o                         
   7   1   3          8.83         15.66        23.49 o                         
   8   1   3         10.36          7.83        35.24 o                         
   9   1   3          8.42         23.49        46.99 o                         
  -9   2   3         54.12         39.16        50.90 o                         
  -8   2   3        133.21        121.39        43.07 o                         
  -7   2   3        134.94        125.30        35.24 o                         
  -6   2   3        116.28         70.48        15.66 o                         
  -5   2   3         50.01         46.99        11.75 o                         
  -4   2   3         51.59         39.16         7.83 o                         
  -3   2   3        229.24        266.27         7.83 o                         
  -2   2   3          0.50          3.92         3.92 o                         
  -1   2   3       1184.94       1253.03        11.75 o                         
   0   2   3       2767.67       2881.57        31.33 o                         
   1   2   3      10238.01      11099.85        82.23 o                         
   2   2   3       1883.23       1887.37        19.58 o                         
   3   2   3        515.45        493.38        11.75 o                         
   4   2   3       2540.09       2677.95        27.41 o                         
   5   2   3       1162.53       1139.47        27.41 o                         
   6   2   3        572.64        638.26        27.41 o                         
   7   2   3        195.78        203.62        27.41 o                         
   8   2   3        152.43        113.56        39.16 o                         
   9   2   3          0.79          0.00        46.99 o                         
  -9   3   3         16.75         43.07        50.90 o                         
  -8   3   3        111.32        137.05        43.07 o                         
  -7   3   3          9.45         11.75        27.41 o                         
  -6   3   3        580.94        610.85        27.41 o                         
  -5   3   3        429.13        407.23        15.66 o                         
  -4   3   3          4.87         11.75         7.83 o                         
  -3   3   3         30.39         31.33         7.83 o                         
  -2   3   3       5589.77       5716.54        43.07 o                         
  -1   3   3       1452.63       1460.56        15.66 o                         
   0   3   3         77.12         97.89         3.92 o                         
   1   3   3       2227.31       2454.75        19.58 o                         
   2   3   3        819.79        939.77        11.75 o                         
   3   3   3         18.41         23.49         7.83 o                         
   4   3   3        311.36        317.17        11.75 o                         
   5   3   3          0.48          3.92        15.66 o                         
   6   3   3        325.34        364.16        23.49 o                         
   7   3   3        154.68        144.88        31.33 o                         
   8   3   3        328.59        422.90        50.90 o                         
   9   3   3         31.30         54.82        50.90 o                         
  -9   4   3         79.52        117.47        50.90 o                         
  -8   4   3         63.82         46.99        39.16 o                         
  -7   4   3        125.35        140.97        31.33 o                         
  -6   4   3         69.71         54.82        19.58 o                         
  -5   4   3         37.07         31.33        11.75 o                         
  -4   4   3       1110.52       1170.80        19.58 o                         
  -3   4   3       1073.58       1061.16        15.66 o                         
  -2   4   3         78.67         78.31         7.83 o                         
  -1   4   3       4399.49       4788.51        35.24 o                         
   0   4   3       1018.61       1104.23        15.66 o                         
   1   4   3        243.53        219.28         7.83 o                         
   2   4   3        554.16        591.27        15.66 o                         
   3   4   3       3224.36       3327.96        31.33 o                         
   4   4   3        411.23        383.74        11.75 o                         
   5   4   3        150.88        152.71        19.58 o                         
   6   4   3        517.32        579.52        27.41 o                         
   7   4   3        138.35        176.21        39.16 o                         
   8   4   3         29.01          0.00        39.16 o                         
   9   4   3         14.99          3.92        54.82 o                         
  -9   5   3         12.43         27.41        50.90 o                         
  -8   5   3         12.31         15.66        39.16 o                         
  -7   5   3        110.85        125.30        27.41 o                         
  -6   5   3          0.41          3.92        19.58 o                         
  -5   5   3         44.09         39.16        15.66 o                         
  -4   5   3         88.39         78.31        11.75 o                         
  -3   5   3       2761.34       3022.53        27.41 o                         
  -2   5   3       3852.30       4232.48        35.24 o                         
  -1   5   3         90.15         97.89         7.83 o                         
   0   5   3       5026.29       4937.31        43.07 o                         
   1   5   3         24.32         27.41         7.83 o                         
   2   5   3       2486.34       2454.75        27.41 o                         
   3   5   3        240.45        266.27        11.75 o                         
   4   5   3        980.31        912.36        19.58 o                         
   5   5   3        279.58        285.85        19.58 o                         
   6   5   3         41.96         27.41        23.49 o                         
   7   5   3         11.83          0.00        35.24 o                         
   8   5   3        256.34        242.77        46.99 o                         
   9   5   3          0.91          7.83        58.74 o                         
  -9   6   3          7.67         35.24        50.90 o                         
  -8   6   3        167.90         93.98        43.07 o                         
  -7   6   3        364.11        364.16        31.33 o                         
  -6   6   3        219.17        246.69        23.49 o                         
  -5   6   3        632.72        673.50        27.41 o                         
  -4   6   3          9.80          7.83        11.75 o                         
  -3   6   3       1729.90       1722.91        19.58 o                         
  -2   6   3        431.81        418.98        11.75 o                         
  -1   6   3       5900.60       5943.26        46.99 o                         
   0   6   3         71.66         82.23         7.83 o                         
   1   6   3        127.04        121.39         7.83 o                         
   2   6   3          1.52          0.00        43.07 o                         
   3   6   3        500.32        462.05        15.66 o                         
   4   6   3        587.80        587.36        19.58 o                         
   5   6   3        622.92        591.27        23.49 o                         
   6   6   3        220.02        211.45        27.41 o                         
   7   6   3         34.19         31.33        39.16 o                         
   8   6   3         74.96         62.65        46.99 o                         
   9   6   3          6.38         70.48       125.30 o                         
  -9   7   3         97.44         78.31        54.82 o                         
  -8   7   3        193.81        250.61        39.16 o                         
  -7   7   3        136.66        144.88        31.33 o                         
  -6   7   3         45.66         35.24        23.49 o                         
  -5   7   3          2.92          0.00        15.66 o                         
  -4   7   3       1232.69       1260.86        27.41 o                         
  -3   7   3        211.97        215.36        11.75 o                         
  -2   7   3          3.71         39.16        15.66 o                         
  -1   7   3        406.57        403.32        11.75 o                         
   0   7   3       7567.55       8715.57        74.40 o                         
   1   7   3        235.05        231.03        11.75 o                         
   2   7   3         63.13         58.74        15.66 o                         
   3   7   3         58.78         62.65        11.75 o                         
   4   7   3        167.52        160.54        15.66 o                         
   5   7   3        150.47        133.13        19.58 o                         
   6   7   3         20.79         39.16        35.24 o                         
   7   7   3          6.18          0.00        39.16 o                         
   8   7   3        101.51        137.05        50.90 o                         
  -8   8   3         22.53         19.58        39.16 o                         
  -7   8   3        223.09        227.11        35.24 o                         
  -6   8   3         20.27         11.75        23.49 o                         
  -5   8   3         12.64         23.49        19.58 o                         
  -4   8   3        613.02        618.68        23.49 o                         
  -3   8   3       1096.27        924.11        23.49 o                         
  -2   8   3        568.81        599.10        19.58 o                         
  -1   8   3        263.95        242.77        11.75 o                         
   0   8   3          0.21          7.83        11.75 o                         
   1   8   3       1847.69       1722.91        23.49 o                         
   2   8   3        815.61        740.07        19.58 o                         
   3   8   3        184.33        144.88        15.66 o                         
   4   8   3         27.74          7.83        15.66 o                         
   5   8   3         64.83         62.65        19.58 o                         
   6   8   3         48.17         35.24        39.16 o                         
   7   8   3        110.33        109.64        46.99 o                         
   8   8   3          3.27          3.92        54.82 o                         
  -8   9   3          0.48          7.83        39.16 o                         
  -7   9   3        195.08        180.12        35.24 o                         
  -6   9   3         17.48         19.58        23.49 o                         
  -5   9   3         10.11         11.75        19.58 o                         
  -4   9   3       1132.50       1080.73        27.41 o                         
  -3   9   3          1.62          7.83        11.75 o                         
  -2   9   3        367.04        309.34        23.49 o                         
  -1   9   3        273.85        242.77        11.75 o                         
   0   9   3         72.21         62.65        11.75 o                         
   1   9   3         29.98         19.58        11.75 o                         
   2   9   3        753.66        673.50        23.49 o                         
   3   9   3        265.54        242.77        15.66 o                         
   4   9   3        131.71        129.22        19.58 o                         
   5   9   3          4.57         15.66        19.58 o                         
   6   9   3         19.26          0.00        43.07 o                         
   7   9   3          2.27          0.00        86.15 o                         
   8   9   3        104.96        105.72       105.72 o                         
  -8  10   3         42.55         23.49        43.07 o                         
  -7  10   3         53.69         62.65        35.24 o                         
  -6  10   3         10.19         23.49        27.41 o                         
  -5  10   3         12.18          3.92        23.49 o                         
  -4  10   3        331.44        325.00        19.58 o                         
  -3  10   3       1334.38       1327.42        27.41 o                         
  -2  10   3        109.83        117.47        23.49 o                         
  -1  10   3          0.35          7.83        11.75 o                         
   0  10   3         65.98         58.74        15.66 o                         
   1  10   3       5066.28       5121.35        54.82 o                         
   2  10   3          7.46          0.00        23.49 o                         
   3  10   3        169.76        184.04        19.58 o                         
   4  10   3        848.84        939.77        35.24 o                         
   5  10   3       2339.01       2807.17        62.65 o                         
   6  10   3         20.80          3.92        70.48 o                         
   7  10   3          0.77          7.83        82.23 o                         
   8  10   3         11.38          0.00       109.64 o                         
  -8  11   3         17.47         66.57        74.40 o                         
  -7  11   3         78.95         82.23        39.16 o                         
  -6  11   3         14.06         23.49        27.41 o                         
  -5  11   3        118.22        101.81        23.49 o                         
  -4  11   3        105.58         74.40        19.58 o                         
  -3  11   3         74.94         70.48        15.66 o                         
  -2  11   3        627.29        622.60        27.41 o                         
  -1  11   3         14.98         19.58        15.66 o                         
   0  11   3        317.31        317.17        19.58 o                         
   1  11   3       2327.23       2376.44        35.24 o                         
   2  11   3       3486.01       3891.82        54.82 o                         
   3  11   3        169.10        148.80        23.49 o                         
   4  11   3        553.34        548.20        31.33 o                         
   5  11   3        157.10        121.39        35.24 o                         
   6  11   3        361.89        278.01        82.23 o                         
   7  11   3         87.61         15.66        90.06 o                         
  -7  12   3        505.87        532.54        46.99 o                         
  -6  12   3         25.99         27.41        27.41 o                         
  -5  12   3         82.01         62.65        23.49 o                         
  -4  12   3        776.86        771.39        31.33 o                         
  -3  12   3         21.19         11.75        19.58 o                         
  -2  12   3         64.09         70.48        27.41 o                         
  -1  12   3         72.10         70.48        15.66 o                         
   0  12   3       1523.64       1695.50        35.24 o                         
   1  12   3        442.20        446.39        23.49 o                         
   2  12   3         10.66         66.57        31.33 o                         
   3  12   3       1477.70       1785.56        43.07 o                         
   4  12   3        829.81        873.20        39.16 o                         
   5  12   3        407.77        481.63        43.07 o                         
   6  12   3          0.17         31.33        50.90 o                         
  -7  13   3         76.51         70.48        43.07 o                         
  -6  13   3         49.06         50.90        35.24 o                         
  -5  13   3         27.06         11.75        27.41 o                         
  -4  13   3         22.28         19.58        23.49 o                         
  -3  13   3         11.85         15.66        19.58 o                         
  -2  13   3        130.64        101.81        31.33 o                         
  -1  13   3          0.15          3.92        15.66 o                         
   0  13   3         76.58         54.82        23.49 o                         
   1  13   3         82.70         58.74        19.58 o                         
   2  13   3       1249.73       1335.25        46.99 o                         
   3  13   3         62.79         58.74        27.41 o                         
   4  13   3         39.80         23.49        35.24 o                         
   5  13   3        275.16        258.44        46.99 o                         
   6  13   3        190.05        121.39        66.57 o                         
  -6  14   3         29.59         23.49        39.16 o                         
  -5  14   3        828.75        939.77        43.07 o                         
  -4  14   3        104.85        125.30        27.41 o                         
  -3  14   3         66.44         39.16        23.49 o                         
  -2  14   3         68.68         62.65        35.24 o                         
  -1  14   3        509.23        465.97        23.49 o                         
   0  14   3          0.67          3.92        27.41 o                         
   1  14   3          0.48         19.58        23.49 o                         
   2  14   3          0.06         39.16        43.07 o                         
   3  14   3        339.14        332.83        35.24 o                         
   4  14   3         80.90         54.82        43.07 o                         
   5  14   3         38.17         43.07        46.99 o                         
  -6  15   3         33.61         74.40       101.81 o                         
  -5  15   3          0.82          0.00        35.24 o                         
  -4  15   3         21.17         15.66        27.41 o                         
  -3  15   3         19.41         15.66        23.49 o                         
  -2  15   3         68.36         31.33        35.24 o                         
  -1  15   3         53.82         58.74        23.49 o                         
   0  15   3        140.91        176.21        31.33 o                         
   1  15   3        302.78        325.00        31.33 o                         
   2  15   3         11.99         70.48        50.90 o                         
   3  15   3        121.19        101.81        39.16 o                         
   4  15   3          4.72         15.66        46.99 o                         
   5  15   3         15.92         23.49        50.90 o                         
  -5  16   3        258.75        250.61        54.82 o                         
  -4  16   3        176.98        180.12        39.16 o                         
  -3  16   3         47.83         35.24        27.41 o                         
  -2  16   3          9.48         23.49        46.99 o                         
  -1  16   3        814.09        896.70        39.16 o                         
   0  16   3        114.28        105.72        46.99 o                         
   1  16   3        723.37        841.88        46.99 o                         
   2  16   3         28.39         11.75        58.74 o                         
   3  16   3        331.64        336.75        50.90 o                         
   4  16   3         51.07         70.48        50.90 o                         
  -3  17   3        104.19        101.81        39.16 o                         
  -2  17   3          8.89         39.16        62.65 o                         
  -1  17   3         20.83         15.66        35.24 o                         
   0  17   3        227.83        246.69        54.82 o                         
   1  17   3          9.34         15.66        35.24 o                         
   2  17   3         27.48         90.06        66.57 o                         
   3  17   3          0.74          3.92        50.90 o                         
  -2  18   3         72.51         93.98        58.74 o                         
  -1  18   3        101.81         90.06        43.07 o                         
   0  18   3         22.72         43.07        58.74 o                         
   1  18   3         77.77         82.23        43.07 o                         
  -2 -18   4          0.66          0.00       164.46 o                         
  -1 -18   4          2.39          0.00        27.41 o                         
   0 -18   4        505.84        540.37        66.57 o                         
   1 -18   4        191.20        176.21        39.16 o                         
   2 -18   4          1.81          0.00        70.48 o                         
  -3 -17   4        288.46        266.27        35.24 o                         
  -2 -17   4          0.84          0.00        43.07 o                         
  -1 -17   4         42.35         35.24        23.49 o                         
   0 -17   4          0.07          3.92        23.49 o                         
   1 -17   4        420.11        485.55        35.24 o                         
   2 -17   4        146.39        144.88        54.82 o                         
   3 -17   4          3.75         23.49        43.07 o                         
  -4 -16   4        342.62        297.59        43.07 o                         
  -3 -16   4          0.28         11.75        27.41 o                         
  -2 -16   4        264.18        242.77        43.07 o                         
  -1 -16   4         11.04          7.83        23.49 o                         
   0 -16   4        348.85        375.91        27.41 o                         
   1 -16   4        109.48        125.30        31.33 o                         
   2 -16   4        996.81       1151.22        50.90 o                         
   3 -16   4          0.11          0.00        35.24 o                         
   4 -16   4        159.69        211.45        46.99 o                         
  -5 -15   4         40.55         50.90        39.16 o                         
  -4 -15   4          0.02          0.00        31.33 o                         
  -3 -15   4        324.62        317.17        27.41 o                         
  -2 -15   4         94.66        121.39        39.16 o                         
  -1 -15   4          8.81          3.92        19.58 o                         
   0 -15   4        299.11        364.16        27.41 o                         
   1 -15   4         13.52         23.49        15.66 o                         
   2 -15   4         54.14         74.40        43.07 o                         
   3 -15   4         89.70         90.06        31.33 o                         
   4 -15   4          2.25         15.66        35.24 o                         
   5 -15   4        421.88        426.81        46.99 o                         
  -6 -14   4          8.91          7.83        43.07 o                         
  -5 -14   4        177.38        176.21        39.16 o                         
  -4 -14   4          2.41          7.83        27.41 o                         
  -3 -14   4         28.63         39.16        23.49 o                         
  -2 -14   4        933.91        955.43        39.16 o                         
  -1 -14   4         10.70          3.92        15.66 o                         
   0 -14   4          5.85         11.75        19.58 o                         
   1 -14   4        149.59        160.54        15.66 o                         
   2 -14   4        296.62        340.67        43.07 o                         
   3 -14   4         13.79          0.00        23.49 o                         
   4 -14   4         15.21         15.66        31.33 o                         
   5 -14   4         63.28         43.07        39.16 o                         
   6 -14   4          3.23         11.75        46.99 o                         
  -7 -13   4         30.52          0.00       140.97 o                         
  -6 -13   4          1.98          7.83        39.16 o                         
  -5 -13   4        389.12        454.22        35.24 o                         
  -4 -13   4          3.26          0.00        23.49 o                         
  -3 -13   4          8.08          7.83        19.58 o                         
  -2 -13   4          2.37          0.00        27.41 o                         
  -1 -13   4        397.53        395.49        19.58 o                         
   0 -13   4         60.22         50.90        19.58 o                         
   1 -13   4         70.30         66.57        11.75 o                         
   2 -13   4          0.03          0.00        19.58 o                         
   3 -13   4        713.01        728.32        35.24 o                         
   4 -13   4        135.87        133.13        31.33 o                         
   5 -13   4         55.55         46.99        35.24 o                         
   6 -13   4         43.83          7.83        39.16 o                         
  -7 -12   4         59.15         50.90        54.82 o                         
  -6 -12   4        231.42        207.53        39.16 o                         
  -5 -12   4         23.77         23.49        27.41 o                         
  -4 -12   4          0.02         11.75        19.58 o                         
  -3 -12   4       1013.82       1041.58        31.33 o                         
  -2 -12   4         27.70         78.31        31.33 o                         
  -1 -12   4          1.68          7.83        11.75 o                         
   0 -12   4         32.79         35.24        15.66 o                         
   1 -12   4       1065.67        955.43        19.58 o                         
   2 -12   4         25.14         46.99        19.58 o                         
   3 -12   4         91.59         70.48        19.58 o                         
   4 -12   4         56.82         78.31        27.41 o                         
   5 -12   4        164.19        125.30        31.33 o                         
   6 -12   4        144.70        160.54        39.16 o                         
   7 -12   4          1.76         15.66        46.99 o                         
  -7 -11   4         16.15         23.49        50.90 o                         
  -6 -11   4          0.48          0.00        31.33 o                         
  -5 -11   4          0.04          0.00        23.49 o                         
  -4 -11   4        106.07         90.06        19.58 o                         
  -3 -11   4          0.02          3.92        15.66 o                         
  -2 -11   4         27.14          7.83        23.49 o                         
  -1 -11   4        849.48        790.97        19.58 o                         
   0 -11   4          0.24          0.00        15.66 o                         
   1 -11   4        314.86        270.18        15.66 o                         
   2 -11   4       1396.11       1370.50        27.41 o                         
   3 -11   4       4877.63       5066.53        54.82 o                         
   4 -11   4        285.97        293.68        15.66 o                         
   5 -11   4        228.21        250.61        15.66 o                         
   6 -11   4        535.39        493.38        23.49 o                         
   7 -11   4       1311.14       1448.81        66.57 o                         
  -8 -10   4         26.37         58.74        58.74 o                         
  -7 -10   4        198.98        207.53        50.90 o                         
  -6 -10   4        179.66        152.71        31.33 o                         
  -5 -10   4         72.28         66.57        23.49 o                         
  -4 -10   4        593.77        630.43        27.41 o                         
  -3 -10   4        573.31        556.03        23.49 o                         
  -2 -10   4        318.52        278.01        23.49 o                         
  -1 -10   4          9.95          7.83         7.83 o                         
   0 -10   4        864.70        806.64        19.58 o                         
   1 -10   4        438.01        422.90        11.75 o                         
   2 -10   4        842.32        849.71        15.66 o                         
   3 -10   4         21.25         15.66         7.83 o                         
   4 -10   4       6718.50       6769.47        74.40 o                         
   5 -10   4        274.94        270.18        15.66 o                         
   6 -10   4         24.40         27.41        19.58 o                         
   7 -10   4        152.98        207.53        23.49 o                         
   8 -10   4          0.43          7.83        27.41 o                         
  -8  -9   4          3.35         19.58        50.90 o                         
  -7  -9   4         64.54         58.74        43.07 o                         
  -6  -9   4         59.97         70.48        31.33 o                         
  -5  -9   4        229.96        246.69        23.49 o                         
  -4  -9   4          5.04         15.66        15.66 o                         
  -3  -9   4         26.26         27.41        15.66 o                         
  -2  -9   4         34.73         27.41        19.58 o                         
  -1  -9   4        251.53        211.45        11.75 o                         
   0  -9   4          1.10          3.92         7.83 o                         
   1  -9   4        387.06        340.67        11.75 o                         
   2  -9   4        251.26        231.03        11.75 o                         
   3  -9   4       2020.15       1938.27        23.49 o                         
   4  -9   4        394.23        399.40        15.66 o                         
   5  -9   4       1771.63       1812.97        35.24 o                         
   6  -9   4        530.32        485.55        23.49 o                         
   7  -9   4         11.22         23.49        23.49 o                         
   8  -9   4         18.10         35.24        27.41 o                         
  -8  -8   4         30.03         23.49        54.82 o                         
  -7  -8   4        299.55        289.76        46.99 o                         
  -6  -8   4         72.01         70.48        27.41 o                         
  -5  -8   4        592.50        646.09        27.41 o                         
  -4  -8   4        891.51        857.54        27.41 o                         
  -3  -8   4        269.35        278.01        15.66 o                         
  -2  -8   4        193.60        133.13        15.66 o                         
  -1  -8   4        298.68        289.76        11.75 o                         
   0  -8   4        446.13        371.99        11.75 o                         
   1  -8   4        151.98        125.30         7.83 o                         
   2  -8   4         81.67         66.57         7.83 o                         
   3  -8   4        339.01        344.58        11.75 o                         
   4  -8   4         14.88          7.83        11.75 o                         
   5  -8   4         31.52         23.49        15.66 o                         
   6  -8   4        195.42        180.12        19.58 o                         
   7  -8   4         49.74         23.49        19.58 o                         
   8  -8   4          2.77         15.66        27.41 o                         
  -8  -7   4         56.81         97.89        50.90 o                         
  -7  -7   4        325.40        399.40        46.99 o                         
  -6  -7   4         65.29         70.48        27.41 o                         
  -5  -7   4        268.58        289.76        23.49 o                         
  -4  -7   4        298.55        293.68        19.58 o                         
  -3  -7   4      10006.70      10723.94        93.98 o                         
  -2  -7   4         86.31         82.23        15.66 o                         
  -1  -7   4          1.13          7.83         3.92 o                         
   0  -7   4        207.88        219.28         7.83 o                         
   1  -7   4       3792.89       4130.68        31.33 o                         
   2  -7   4         21.72          0.00         7.83 o                         
   3  -7   4        241.77        238.86         7.83 o                         
   4  -7   4        229.79        258.44        15.66 o                         
   5  -7   4        416.71        411.15        19.58 o                         
   6  -7   4         37.16         39.16        19.58 o                         
   7  -7   4         53.91         43.07        19.58 o                         
   8  -7   4        219.68        234.94        31.33 o                         
  -9  -6   4         54.12         43.07       105.72 o                         
  -8  -6   4          0.63         11.75        46.99 o                         
  -7  -6   4          0.40         11.75        35.24 o                         
  -6  -6   4         10.14         15.66        23.49 o                         
  -5  -6   4       1534.61       1597.61        35.24 o                         
  -4  -6   4         24.64         35.24        11.75 o                         
  -3  -6   4         10.82         11.75         7.83 o                         
  -2  -6   4       8241.52       9381.24        74.40 o                         
  -1  -6   4        253.21        258.44         7.83 o                         
   0  -6   4       2375.00       2274.63        23.49 o                         
   1  -6   4        119.92         93.98         7.83 o                         
   2  -6   4        808.35        552.11        19.58 o                         
   3  -6   4         34.43         39.16         7.83 o                         
   4  -6   4         75.39         70.48        11.75 o                         
   5  -6   4        100.41         97.89        11.75 o                         
   6  -6   4         85.98         66.57        15.66 o                         
   7  -6   4          0.06          0.00        19.58 o                         
   8  -6   4        136.09        140.97        27.41 o                         
   9  -6   4          3.73         27.41        54.82 o                         
  -9  -5   4         19.60          0.00       113.56 o                         
  -8  -5   4        129.26        191.87        46.99 o                         
  -7  -5   4         43.41          7.83        35.24 o                         
  -6  -5   4         46.19         54.82        23.49 o                         
  -5  -5   4        841.83        790.97        27.41 o                         
  -4  -5   4          2.88         19.58        11.75 o                         
  -3  -5   4       3180.16       3202.65        31.33 o                         
  -2  -5   4        733.39        767.48        15.66 o                         
  -1  -5   4       3919.17       4283.39        31.33 o                         
   0  -5   4      11334.21      13171.25       133.13 o                         
   1  -5   4       4370.61       4197.24        39.16 o                         
   2  -5   4          9.81         11.75         7.83 o                         
   3  -5   4       1060.90       1061.16        11.75 o                         
   4  -5   4        105.58        105.72         7.83 o                         
   5  -5   4        167.61        164.46        15.66 o                         
   6  -5   4         11.00          7.83        15.66 o                         
   7  -5   4        186.12        203.62        19.58 o                         
   8  -5   4          0.08          7.83        23.49 o                         
   9  -5   4          0.46         15.66        35.24 o                         
  -9  -4   4         41.90          0.00        97.89 o                         
  -8  -4   4         89.65         93.98        46.99 o                         
  -7  -4   4         15.30         19.58        35.24 o                         
  -6  -4   4        425.37        415.06        35.24 o                         
  -5  -4   4         16.40         27.41        11.75 o                         
  -4  -4   4          0.59          3.92        11.75 o                         
  -3  -4   4         29.57         31.33         7.83 o                         
  -2  -4   4       4825.97       5552.08        50.90 o                         
  -1  -4   4        629.60        567.78         7.83 o                         
   0  -4   4         63.92         62.65         3.92 o                         
   1  -4   4         25.96         27.41         3.92 o                         
   2  -4   4       4822.62       4616.22        39.16 o                         
   3  -4   4        169.19        207.53         7.83 o                         
   4  -4   4         14.01          7.83         7.83 o                         
   5  -4   4        495.75        516.87        19.58 o                         
   6  -4   4        720.67        747.90        23.49 o                         
   7  -4   4         19.72         11.75        19.58 o                         
   8  -4   4         26.83         35.24        23.49 o                         
   9  -4   4          0.17         19.58        31.33 o                         
  -9  -3   4         17.19         74.40        97.89 o                         
  -8  -3   4        302.72        407.23        82.23 o                         
  -7  -3   4         15.82         11.75        35.24 o                         
  -6  -3   4         48.48         46.99        23.49 o                         
  -5  -3   4        359.68        371.99        15.66 o                         
  -4  -3   4        845.87        759.65        15.66 o                         
  -3  -3   4         21.34         19.58         7.83 o                         
  -2  -3   4        210.96        238.86         7.83 o                         
  -1  -3   4       6281.10       6385.73        43.07 o                         
   0  -3   4       2411.98       2462.59        31.33 o                         
   1  -3   4        490.44        383.74         7.83 o                         
   2  -3   4       1858.65       2020.11        15.66 o                         
   3  -3   4        377.59        321.09         7.83 o                         
   4  -3   4         42.56         27.41         7.83 o                         
   5  -3   4        567.05        579.52        19.58 o                         
   6  -3   4        104.95        101.81        15.66 o                         
   7  -3   4         65.59         50.90        23.49 o                         
   8  -3   4        139.21        148.80        27.41 o                         
   9  -3   4         33.39         23.49        39.16 o                         
  -9  -2   4         83.39         46.99        93.98 o                         
  -8  -2   4        140.17        172.29        74.40 o                         
  -7  -2   4         40.00         66.57        27.41 o                         
  -6  -2   4        343.49        305.42        27.41 o                         
  -5  -2   4        449.59        450.31        15.66 o                         
  -4  -2   4       3715.88       3786.09        31.33 o                         
  -3  -2   4        515.14        509.04         7.83 o                         
  -2  -2   4        564.47        497.29        11.75 o                         
  -1  -2   4          0.75          0.00         3.92 o                         
   0  -2   4       1063.25       1088.57        19.58 o                         
   1  -2   4       3335.79       3602.06        43.07 o                         
   2  -2   4        803.94        826.21         7.83 o                         
   3  -2   4        174.38        184.04         7.83 o                         
   4  -2   4        126.91        168.38        11.75 o                         
   5  -2   4        608.09        642.18        23.49 o                         
   6  -2   4         66.73         62.65        15.66 o                         
   7  -2   4          1.06         11.75        19.58 o                         
   8  -2   4         88.83        101.81        27.41 o                         
   9  -2   4          0.04         23.49        43.07 o                         
  -9  -1   4          4.87          0.00        86.15 o                         
  -8  -1   4         20.87         15.66        43.07 o                         
  -7  -1   4         58.69         62.65        27.41 o                         
  -6  -1   4        140.90        109.64        23.49 o                         
  -5  -1   4          0.69          7.83         7.83 o                         
  -4  -1   4       1042.74       1080.73        15.66 o                         
  -3  -1   4        672.37        697.00        11.75 o                         
  -2  -1   4         85.51         50.90         3.92 o                         
  -1  -1   4       4372.77       4745.44        39.16 o                         
   0  -1   4          0.16          0.00         3.92 o                         
   1  -1   4        401.27        379.82         3.92 o                         
   2  -1   4       1096.60       1010.25        11.75 o                         
   3  -1   4        779.48        728.32        11.75 o                         
   4  -1   4        152.54        144.88        11.75 o                         
   5  -1   4         18.74         19.58        11.75 o                         
   6  -1   4       1136.28       1217.78        31.33 o                         
   7  -1   4        140.36        180.12        23.49 o                         
   8  -1   4        148.25        168.38        27.41 o                         
   9  -1   4         29.49         31.33        43.07 o                         
  -9   0   4         23.81         39.16        54.82 o                         
  -8   0   4         27.88         50.90        43.07 o                         
  -7   0   4        264.86        238.86        39.16 o                         
  -6   0   4        220.86        191.87        23.49 o                         
  -5   0   4        459.41        430.73        15.66 o                         
  -4   0   4       7843.41       8523.70        62.65 o                         
  -3   0   4          7.56          7.83         3.92 o                         
  -2   0   4          2.30          7.83         3.92 o                         
  -1   0   4          2.25          3.92         3.92 o                         
   0   0   4      14968.96      14647.08       105.72 o                         
   1   0   4        300.66        285.85         3.92 o                         
   2   0   4         54.72         50.90         3.92 o                         
   3   0   4         28.99         23.49         7.83 o                         
   4   0   4      57758.75      66466.33       512.96 o                         
   5   0   4          2.50          0.00        11.75 o                         
   6   0   4         65.34         39.16        15.66 o                         
   7   0   4        118.67        101.81        23.49 o                         
   8   0   4         15.71         23.49        23.49 o                         
   9   0   4          9.78          3.92        43.07 o                         
  -9   1   4        125.61         97.89        50.90 o                         
  -8   1   4        138.00        137.05        43.07 o                         
  -7   1   4        102.83        121.39        35.24 o                         
  -6   1   4         18.38         19.58        19.58 o                         
  -5   1   4        606.74        583.44        15.66 o                         
  -4   1   4         71.16         70.48         7.83 o                         
  -3   1   4       4447.24       4694.54        39.16 o                         
  -2   1   4         43.41         31.33         3.92 o                         
  -1   1   4       1491.60       1601.52        15.66 o                         
   0   1   4          6.46          7.83         3.92 o                         
   1   1   4      10665.64      11025.45        90.06 o                         
   2   1   4          6.05          7.83         3.92 o                         
   3   1   4         24.31         19.58         7.83 o                         
   4   1   4        495.56        415.06        11.75 o                         
   5   1   4       1180.58       1131.64        27.41 o                         
   6   1   4       4106.64       4240.32        54.82 o                         
   7   1   4        504.63        583.44        31.33 o                         
   8   1   4         40.45         74.40        39.16 o                         
   9   1   4          3.38         19.58        46.99 o                         
  -9   2   4        170.45        195.79        58.74 o                         
  -8   2   4        492.26        465.97        50.90 o                         
  -7   2   4          6.38         27.41        35.24 o                         
  -6   2   4        199.73        281.93        19.58 o                         
  -5   2   4       1705.99       1722.91        23.49 o                         
  -4   2   4        193.34        176.21        11.75 o                         
  -3   2   4         51.80         62.65         7.83 o                         
  -2   2   4          2.61          3.92         3.92 o                         
  -1   2   4         71.07         86.15         3.92 o                         
   0   2   4       3222.46       3085.18        39.16 o                         
   1   2   4        119.55        125.30         7.83 o                         
   2   2   4        930.08        928.02        11.75 o                         
   3   2   4       4358.63       4812.01        43.07 o                         
   4   2   4       3042.80       3339.70        35.24 o                         
   5   2   4        386.59        415.06        19.58 o                         
   6   2   4        179.28        152.71        19.58 o                         
   7   2   4         20.36          7.83        23.49 o                         
   8   2   4        275.42        176.21        39.16 o                         
   9   2   4         38.93         31.33        50.90 o                         
  -9   3   4          9.64         19.58        50.90 o                         
  -8   3   4        106.75        144.88        43.07 o                         
  -7   3   4        771.83        755.73        46.99 o                         
  -6   3   4         95.64        105.72        19.58 o                         
  -5   3   4        496.31        481.63        15.66 o                         
  -4   3   4          0.04          3.92         7.83 o                         
  -3   3   4       2431.77       2474.33        23.49 o                         
  -2   3   4        771.92        837.96        11.75 o                         
  -1   3   4         77.03        144.88         7.83 o                         
   0   3   4       1966.32       1918.69        19.58 o                         
   1   3   4       2143.65       1930.44        15.66 o                         
   2   3   4       1352.24       1307.85        15.66 o                         
   3   3   4        386.75        371.99        11.75 o                         
   4   3   4        423.65        407.23        15.66 o                         
   5   3   4        284.83        305.42        19.58 o                         
   6   3   4         28.04         50.90        19.58 o                         
   7   3   4         46.70         62.65        23.49 o                         
   8   3   4        259.22        285.85        46.99 o                         
   9   3   4          0.38          0.00        54.82 o                         
  -9   4   4         62.10         23.49        50.90 o                         
  -8   4   4        371.65        418.98        50.90 o                         
  -7   4   4          7.53         31.33        27.41 o                         
  -6   4   4        868.61        939.77        31.33 o                         
  -5   4   4         56.98         39.16        11.75 o                         
  -4   4   4        272.84        258.44        11.75 o                         
  -3   4   4         78.78         62.65         7.83 o                         
  -2   4   4      13699.13      15696.49       109.64 o                         
  -1   4   4        772.65        724.41        11.75 o                         
   0   4   4        256.24        231.03         7.83 o                         
   1   4   4         59.20         66.57         3.92 o                         
   2   4   4        498.31        462.05        11.75 o                         
   3   4   4       1428.22       1503.63        19.58 o                         
   4   4   4        206.99        219.28        11.75 o                         
   5   4   4        141.28        117.47        15.66 o                         
   6   4   4         33.28         15.66        19.58 o                         
   7   4   4          0.16          3.92        27.41 o                         
   8   4   4          0.54          0.00        43.07 o                         
   9   4   4         85.30        105.72        54.82 o                         
  -9   5   4          2.50         27.41        54.82 o                         
  -8   5   4          9.71         50.90        43.07 o                         
  -7   5   4          0.03          7.83        27.41 o                         
  -6   5   4        113.04        152.71        23.49 o                         
  -5   5   4        295.27        325.00        19.58 o                         
  -4   5   4         96.91        105.72        11.75 o                         
  -3   5   4       2356.04       2450.84        27.41 o                         
  -2   5   4        288.07        356.33        11.75 o                         
  -1   5   4       7258.75       7748.40        62.65 o                         
   0   5   4      12705.10      14717.56       117.47 o                         
   1   5   4       7814.41       7736.65        58.74 o                         
   2   5   4        129.07         82.23        15.66 o                         
   3   5   4        439.54        434.64        11.75 o                         
   4   5   4         16.35         15.66        11.75 o                         
   5   5   4        323.35        317.17        23.49 o                         
   6   5   4          1.85          3.92        23.49 o                         
   7   5   4          0.03          3.92        31.33 o                         
   8   5   4        206.48        246.69        46.99 o                         
   9   5   4         20.97         62.65        62.65 o                         
  -9   6   4          0.21         35.24        50.90 o                         
  -8   6   4        152.23        144.88        43.07 o                         
  -7   6   4         77.42         93.98        31.33 o                         
  -6   6   4       1359.43       1390.07        39.16 o                         
  -5   6   4        461.29        540.37        23.49 o                         
  -4   6   4        415.45        426.81        15.66 o                         
  -3   6   4       1936.58       2090.59        23.49 o                         
  -2   6   4      19322.88      22262.34       152.71 o                         
  -1   6   4        257.39        281.93        11.75 o                         
   0   6   4        371.18        407.23        11.75 o                         
   1   6   4        148.47        176.21         7.83 o                         
   2   6   4         39.95         93.98        15.66 o                         
   3   6   4         57.54         58.74         7.83 o                         
   4   6   4         52.41         35.24        15.66 o                         
   5   6   4         11.78         27.41        19.58 o                         
   6   6   4         59.35         74.40        27.41 o                         
   7   6   4         44.42         54.82        39.16 o                         
   8   6   4         51.71         15.66        46.99 o                         
   9   6   4         89.47         31.33       105.72 o                         
  -9   7   4        419.75        434.64        62.65 o                         
  -8   7   4        355.93        336.75        50.90 o                         
  -7   7   4        156.74        133.13        31.33 o                         
  -6   7   4         21.68         27.41        23.49 o                         
  -5   7   4         32.40         19.58        15.66 o                         
  -4   7   4        166.93        164.46        15.66 o                         
  -3   7   4        250.04        242.77        11.75 o                         
  -2   7   4          3.50          3.92        15.66 o                         
  -1   7   4       1865.94       1660.26        19.58 o                         
   0   7   4         11.56         15.66         7.83 o                         
   1   7   4         65.97         66.57         7.83 o                         
   2   7   4        461.51        274.10        27.41 o                         
   3   7   4         70.01         70.48        11.75 o                         
   4   7   4          1.57         11.75        11.75 o                         
   5   7   4          4.34          3.92        23.49 o                         
   6   7   4         19.24          3.92        27.41 o                         
   7   7   4        438.56        497.29        50.90 o                         
   8   7   4         30.21         19.58        50.90 o                         
  -9   8   4          2.77          7.83       125.30 o                         
  -8   8   4        125.46        121.39        39.16 o                         
  -7   8   4         39.54         27.41        31.33 o                         
  -6   8   4         16.96         23.49        23.49 o                         
  -5   8   4         73.09         39.16        19.58 o                         
  -4   8   4        545.05        559.95        23.49 o                         
  -3   8   4        123.79        101.81        11.75 o                         
  -2   8   4        204.59        140.97        19.58 o                         
  -1   8   4          0.57          3.92         7.83 o                         
   0   8   4        166.22        113.56        11.75 o                         
   1   8   4         69.40         66.57         7.83 o                         
   2   8   4        561.21        493.38        19.58 o                         
   3   8   4        261.51        246.69        15.66 o                         
   4   8   4         41.80         39.16        15.66 o                         
   5   8   4        145.61        129.22        27.41 o                         
   6   8   4        125.63        125.30        35.24 o                         
   7   8   4          1.73          3.92        43.07 o                         
   8   8   4         21.79          3.92        54.82 o                         
  -8   9   4        214.26        219.28        43.07 o                         
  -7   9   4         51.50         54.82        31.33 o                         
  -6   9   4          6.66         15.66        23.49 o                         
  -5   9   4        935.40        986.76        31.33 o                         
  -4   9   4         86.14        105.72        19.58 o                         
  -3   9   4        480.10        462.05        19.58 o                         
  -2   9   4         13.71         31.33        23.49 o                         
  -1   9   4        527.91        411.15        15.66 o                         
   0   9   4          3.74          7.83        11.75 o                         
   1   9   4          3.77          7.83        11.75 o                         
   2   9   4        949.14        865.37        27.41 o                         
   3   9   4        337.97        313.26        19.58 o                         
   4   9   4         11.49          3.92        19.58 o                         
   5   9   4         19.26         27.41        23.49 o                         
   6   9   4          6.03          0.00        39.16 o                         
   7   9   4         21.01         31.33        46.99 o                         
   8   9   4          0.33          0.00        74.40 o                         
  -8  10   4         66.48         62.65        43.07 o                         
  -7  10   4         22.69         50.90        35.24 o                         
  -6  10   4          1.04         15.66        23.49 o                         
  -5  10   4          2.10          7.83        23.49 o                         
  -4  10   4        100.29         82.23        19.58 o                         
  -3  10   4        205.69        234.94        19.58 o                         
  -2  10   4        103.11         97.89        23.49 o                         
  -1  10   4         42.10         31.33        11.75 o                         
   0  10   4       1635.62       1550.62        27.41 o                         
   1  10   4         90.17         90.06        11.75 o                         
   2  10   4         57.87         50.90        23.49 o                         
   3  10   4         62.04         46.99        19.58 o                         
   4  10   4         24.10         27.41        19.58 o                         
   5  10   4        387.06        415.06        31.33 o                         
   6  10   4          7.20          0.00        74.40 o                         
  -8  11   4         17.88         11.75       113.56 o                         
  -7  11   4        531.37        493.38        43.07 o                         
  -6  11   4          6.41         11.75        31.33 o                         
  -5  11   4         23.27         19.58        23.49 o                         
  -4  11   4        347.75        321.09        23.49 o                         
  -3  11   4        219.10        207.53        19.58 o                         
  -2  11   4          0.34          7.83        31.33 o                         
  -1  11   4        113.79         90.06        15.66 o                         
   0  11   4        129.88        109.64        19.58 o                         
   1  11   4       3879.99       4048.45        50.90 o                         
   2  11   4       2006.65       2204.15        46.99 o                         
   3  11   4          0.65          3.92        23.49 o                         
   4  11   4         16.65         15.66        23.49 o                         
   5  11   4         30.46         27.41        35.24 o                         
  -7  12   4         20.84         31.33        43.07 o                         
  -6  12   4         37.29         58.74        35.24 o                         
  -5  12   4        804.39        724.41        35.24 o                         
  -4  12   4        297.22        313.26        23.49 o                         
  -3  12   4          0.00          7.83        19.58 o                         
  -2  12   4          6.08         23.49        27.41 o                         
  -1  12   4        192.09        164.46        15.66 o                         
   0  12   4         41.04         15.66        23.49 o                         
   1  12   4         50.65         54.82        19.58 o                         
   2  12   4        663.91        740.07        39.16 o                         
   3  12   4       3069.04       3496.33        58.74 o                         
   4  12   4        834.25        837.96        39.16 o                         
   5  12   4         42.49         31.33        43.07 o                         
  -7  13   4         11.94         15.66        46.99 o                         
  -6  13   4         14.48         15.66        35.24 o                         
  -5  13   4         15.26          3.92        27.41 o                         
  -4  13   4        191.88        168.38        23.49 o                         
  -3  13   4          7.70         15.66        19.58 o                         
  -2  13   4          0.65          3.92        35.24 o                         
  -1  13   4         61.72         70.48        19.58 o                         
   0  13   4        115.89        117.47        27.41 o                         
   1  13   4       1005.19       1033.75        31.33 o                         
   2  13   4          0.02          0.00        39.16 o                         
   3  13   4         41.64         19.58        27.41 o                         
   4  13   4          9.09          0.00        35.24 o                         
   5  13   4         26.77          3.92        46.99 o                         
  -6  14   4        431.55        462.05        50.90 o                         
  -5  14   4        240.03        219.28        39.16 o                         
  -4  14   4         49.40         54.82        27.41 o                         
  -3  14   4          1.39         23.49        23.49 o                         
  -2  14   4       1340.47       1460.56        43.07 o                         
  -1  14   4         18.75         11.75        19.58 o                         
   0  14   4          7.60          7.83        31.33 o                         
   1  14   4          2.48         27.41        27.41 o                         
   2  14   4         48.30         74.40        50.90 o                         
   3  14   4         61.41         82.23        31.33 o                         
   4  14   4          5.67          3.92        43.07 o                         
   5  14   4        157.24        121.39        54.82 o                         
  -6  15   4         30.10          0.00        97.89 o                         
  -5  15   4         68.31         90.06        39.16 o                         
  -4  15   4          1.03          0.00        31.33 o                         
  -3  15   4         14.06          7.83        27.41 o                         
  -2  15   4         21.91         31.33        50.90 o                         
  -1  15   4          0.14          0.00        27.41 o                         
   0  15   4        324.36        387.65        43.07 o                         
   1  15   4         13.41          3.92        31.33 o                         
   2  15   4         11.76         19.58        54.82 o                         
   3  15   4         20.03         23.49        35.24 o                         
   4  15   4          2.34          7.83        46.99 o                         
   5  15   4         84.69         66.57        54.82 o                         
  -4  16   4         93.52        101.81        39.16 o                         
  -3  16   4        293.19        360.24        39.16 o                         
  -2  16   4        234.54        289.76        54.82 o                         
  -1  16   4         93.44         74.40        35.24 o                         
   0  16   4        181.32        164.46        50.90 o                         
   1  16   4         74.74         54.82        35.24 o                         
   2  16   4       1275.06       1476.22        70.48 o                         
   3  16   4         67.71         50.90        46.99 o                         
   4  16   4         51.02         46.99        54.82 o                         
  -3  17   4         15.49          3.92        39.16 o                         
  -2  17   4          0.11          3.92        62.65 o                         
  -1  17   4         24.85         43.07        35.24 o                         
   0  17   4         11.50         39.16        54.82 o                         
   1  17   4          0.01          3.92        39.16 o                         
   2  17   4         37.87         97.89        70.48 o                         
   3  17   4        235.92        313.26        58.74 o                         
  -2  18   4        123.21         90.06        93.98 o                         
  -1  18   4         16.00         11.75        43.07 o                         
   0  18   4        358.89        450.31        62.65 o                         
   1  18   4        162.81        156.63        43.07 o                         
  -1 -18   5        853.48        830.13        58.74 o                         
   0 -18   5         76.45         93.98        58.74 o                         
   1 -18   5          5.00         11.75        43.07 o                         
   2 -18   5         20.56         23.49        54.82 o                         
  -3 -17   5          1.61          7.83        31.33 o                         
  -2 -17   5        158.55        234.94        46.99 o                         
  -1 -17   5         21.54         27.41        23.49 o                         
   0 -17   5          6.17         19.58        54.82 o                         
   1 -17   5          7.07         19.58        31.33 o                         
   2 -17   5        163.96        195.79        54.82 o                         
   3 -17   5          2.50         19.58        39.16 o                         
  -4 -16   5         13.83          3.92        46.99 o                         
  -3 -16   5        431.45        442.47        31.33 o                         
  -2 -16   5        196.03        195.79        39.16 o                         
  -1 -16   5        304.32        297.59        23.49 o                         
   0 -16   5         89.68        113.56        46.99 o                         
   1 -16   5        120.77        113.56        27.41 o                         
   2 -16   5          0.37         19.58        46.99 o                         
   3 -16   5        549.16        375.91        43.07 o                         
   4 -16   5         14.44         19.58        43.07 o                         
  -5 -15   5         16.03         62.65        39.16 o                         
  -4 -15   5        441.11        411.15        35.24 o                         
  -3 -15   5          1.37          0.00        23.49 o                         
  -2 -15   5          0.51          0.00        35.24 o                         
  -1 -15   5        165.29        160.54        19.58 o                         
   0 -15   5          0.75          3.92        35.24 o                         
   1 -15   5         71.67         82.23        23.49 o                         
   2 -15   5          8.40         19.58        39.16 o                         
   3 -15   5         29.89         23.49        31.33 o                         
   4 -15   5        267.00        262.35        39.16 o                         
   5 -15   5         52.47         31.33        43.07 o                         
  -6 -14   5         33.32         15.66        46.99 o                         
  -5 -14   5         14.12         15.66        31.33 o                         
  -4 -14   5          0.06         19.58        27.41 o                         
  -3 -14   5        262.30        234.94        23.49 o                         
  -2 -14   5        184.41        148.80        31.33 o                         
  -1 -14   5         66.80         43.07        15.66 o                         
   0 -14   5         42.79         46.99        15.66 o                         
   1 -14   5        646.90        685.25        31.33 o                         
   2 -14   5          3.36          7.83        39.16 o                         
   3 -14   5         45.08         39.16        31.33 o                         
   4 -14   5        163.13        207.53        35.24 o                         
   5 -14   5         81.34         93.98        39.16 o                         
   6 -14   5         25.48         23.49        46.99 o                         
  -6 -13   5        882.23        724.41        50.90 o                         
  -5 -13   5         45.13         27.41        27.41 o                         
  -4 -13   5         90.31         97.89        27.41 o                         
  -3 -13   5         14.22         11.75        19.58 o                         
  -2 -13   5        123.18        125.30        27.41 o                         
  -1 -13   5          0.75         11.75        11.75 o                         
   0 -13   5        165.09        164.46        15.66 o                         
   1 -13   5         33.30         39.16        19.58 o                         
   2 -13   5         62.09         15.66        35.24 o                         
   3 -13   5         99.29         93.98        23.49 o                         
   4 -13   5         24.19         35.24        31.33 o                         
   5 -13   5         49.56         46.99        35.24 o                         
   6 -13   5          0.65          7.83        39.16 o                         
  -7 -12   5         68.28         90.06        54.82 o                         
  -6 -12   5         96.01         62.65        35.24 o                         
  -5 -12   5          7.93          3.92        23.49 o                         
  -4 -12   5       1031.68       1010.25        35.24 o                         
  -3 -12   5         73.90         66.57        19.58 o                         
  -2 -12   5        113.77         97.89        23.49 o                         
  -1 -12   5         21.49         27.41        11.75 o                         
   0 -12   5        112.90        105.72        15.66 o                         
   1 -12   5          1.56          7.83        15.66 o                         
   2 -12   5        175.76         82.23        31.33 o                         
   3 -12   5        364.31        375.91        27.41 o                         
   4 -12   5       1745.70       1715.08        46.99 o                         
   5 -12   5          2.34         11.75        27.41 o                         
   6 -12   5        102.68        121.39        39.16 o                         
   7 -12   5        172.93        156.63        50.90 o                         
  -7 -11   5         66.92         97.89        46.99 o                         
  -6 -11   5        167.06        164.46        35.24 o                         
  -5 -11   5         29.35         31.33        23.49 o                         
  -4 -11   5         28.96         15.66        19.58 o                         
  -3 -11   5         89.81         97.89        19.58 o                         
  -2 -11   5         26.51         35.24        23.49 o                         
  -1 -11   5         22.10         27.41        11.75 o                         
   0 -11   5          1.79         11.75        11.75 o                         
   1 -11   5        531.10        567.78        23.49 o                         
   2 -11   5       4686.74       4882.49        66.57 o                         
   3 -11   5        140.41        137.05        19.58 o                         
   4 -11   5        162.98        203.62        27.41 o                         
   5 -11   5        622.20        657.84        39.16 o                         
   6 -11   5         60.18         50.90        35.24 o                         
   7 -11   5        141.02        187.95        46.99 o                         
  -8 -10   5        115.80        113.56        62.65 o                         
  -7 -10   5         30.29         23.49        43.07 o                         
  -6 -10   5          5.85         15.66        31.33 o                         
  -5 -10   5       1928.72       1942.19        43.07 o                         
  -4 -10   5          1.60          0.00        19.58 o                         
  -3 -10   5         10.33          7.83        15.66 o                         
  -2 -10   5        238.59        219.28        23.49 o                         
  -1 -10   5       3043.10       2971.63        35.24 o                         
   0 -10   5         91.42         82.23         7.83 o                         
   1 -10   5         49.49         46.99        15.66 o                         
   2 -10   5        128.85         93.98        27.41 o                         
   3 -10   5        138.72        137.05        19.58 o                         
   4 -10   5        657.79        665.67        35.24 o                         
   5 -10   5         63.76         43.07        27.41 o                         
   6 -10   5         36.27         31.33        31.33 o                         
   7 -10   5        298.80        317.17        46.99 o                         
  -8  -9   5        138.20        137.05        58.74 o                         
  -7  -9   5        334.31        289.76        46.99 o                         
  -6  -9   5        221.77        262.35        31.33 o                         
  -5  -9   5         12.34          3.92        19.58 o                         
  -4  -9   5          0.70         11.75        15.66 o                         
  -3  -9   5         17.86         15.66        15.66 o                         
  -2  -9   5        391.65        375.91        19.58 o                         
  -1  -9   5         31.51         27.41         7.83 o                         
   0  -9   5        633.31        512.96        11.75 o                         
   1  -9   5        610.91        520.79        19.58 o                         
   2  -9   5        349.07        328.92        23.49 o                         
   3  -9   5        308.37        289.76        19.58 o                         
   4  -9   5        556.24        603.02        31.33 o                         
   5  -9   5         83.31         58.74        23.49 o                         
   6  -9   5        338.81        364.16        19.58 o                         
   7  -9   5        539.06        575.61        23.49 o                         
   8  -9   5          0.98         15.66        46.99 o                         
  -8  -8   5         89.10         78.31        50.90 o                         
  -7  -8   5         64.89         97.89        39.16 o                         
  -6  -8   5         86.27         93.98        23.49 o                         
  -5  -8   5        866.57        834.04        31.33 o                         
  -4  -8   5          8.18         11.75        15.66 o                         
  -3  -8   5         39.55         35.24        11.75 o                         
  -2  -8   5        399.78        375.91        19.58 o                         
  -1  -8   5       1045.71        947.60        15.66 o                         
   0  -8   5        219.32        207.53        15.66 o                         
   1  -8   5          1.81          7.83        11.75 o                         
   2  -8   5         52.60         66.57        23.49 o                         
   3  -8   5        459.06        469.88        19.58 o                         
   4  -8   5         94.08         93.98        19.58 o                         
   5  -8   5        182.37        160.54        11.75 o                         
   6  -8   5         33.49         23.49        15.66 o                         
   7  -8   5        190.58        184.04        23.49 o                         
   8  -8   5          1.47          7.83        23.49 o                         
  -8  -7   5          1.89          7.83        46.99 o                         
  -7  -7   5        443.57        516.87        50.90 o                         
  -6  -7   5          1.20          7.83        23.49 o                         
  -5  -7   5         45.59         35.24        19.58 o                         
  -4  -7   5       1306.85       1241.28        27.41 o                         
  -3  -7   5          1.35          0.00        11.75 o                         
  -2  -7   5        430.64        493.38        15.66 o                         
  -1  -7   5         13.80         19.58         3.92 o                         
   0  -7   5        979.10        869.29        15.66 o                         
   1  -7   5          0.03         23.49        11.75 o                         
   2  -7   5        115.69        113.56        15.66 o                         
   3  -7   5          5.30          3.92        11.75 o                         
   4  -7   5        281.26        266.27         7.83 o                         
   5  -7   5         20.92         15.66        11.75 o                         
   6  -7   5         20.10         27.41        15.66 o                         
   7  -7   5         49.66         39.16        19.58 o                         
   8  -7   5         18.54         43.07        27.41 o                         
  -9  -6   5        203.22        254.52        66.57 o                         
  -8  -6   5         18.01         15.66        43.07 o                         
  -7  -6   5        128.67        121.39        39.16 o                         
  -6  -6   5        317.46        383.74        27.41 o                         
  -5  -6   5          8.48         15.66        15.66 o                         
  -4  -6   5         24.91         11.75        11.75 o                         
  -3  -6   5        160.42        156.63        11.75 o                         
  -2  -6   5       2564.51       2932.47        31.33 o                         
  -1  -6   5       5615.42       6045.06        43.07 o                         
   0  -6   5         58.83         58.74         7.83 o                         
   1  -6   5       7710.96       7936.35        70.48 o                         
   2  -6   5        420.88        446.39        15.66 o                         
   3  -6   5       2235.38       2043.61        27.41 o                         
   4  -6   5        298.07        325.00        11.75 o                         
   5  -6   5          9.27          3.92        11.75 o                         
   6  -6   5         50.75         70.48        15.66 o                         
   7  -6   5         15.52         11.75        19.58 o                         
   8  -6   5          8.95         15.66        27.41 o                         
  -9  -5   5          3.83          7.83        70.48 o                         
  -8  -5   5        318.10        325.00        50.90 o                         
  -7  -5   5         12.63         31.33        35.24 o                         
  -6  -5   5        592.71        665.67        27.41 o                         
  -5  -5   5         21.84         15.66        15.66 o                         
  -4  -5   5       1544.28       1409.65        27.41 o                         
  -3  -5   5         23.36         19.58         7.83 o                         
  -2  -5   5       2909.47       2885.48        27.41 o                         
  -1  -5   5       4789.78       5105.69        39.16 o                         
   0  -5   5       8060.07       8555.03        90.06 o                         
   1  -5   5       1840.53       2039.69        19.58 o                         
   2  -5   5       1487.92       1452.73        19.58 o                         
   3  -5   5         33.61         23.49         7.83 o                         
   4  -5   5         61.96         50.90         7.83 o                         
   5  -5   5          3.35          3.92        11.75 o                         
   6  -5   5         33.69         50.90        15.66 o                         
   7  -5   5         68.30         54.82        19.58 o                         
   8  -5   5         32.86         11.75        23.49 o                         
   9  -5   5          0.31         19.58        31.33 o                         
  -9  -4   5         31.35         93.98       101.81 o                         
  -8  -4   5          2.64          7.83        43.07 o                         
  -7  -4   5       1038.49       1092.48        70.48 o                         
  -6  -4   5         39.56         58.74        19.58 o                         
  -5  -4   5        119.49        105.72        15.66 o                         
  -4  -4   5         22.03         19.58        11.75 o                         
  -3  -4   5       2209.35       2020.11        27.41 o                         
  -2  -4   5         19.63         31.33         7.83 o                         
  -1  -4   5         72.20         78.31         3.92 o                         
   0  -4   5        159.91        137.05         3.92 o                         
   1  -4   5       8767.00       9432.15        74.40 o                         
   2  -4   5         54.35         58.74         7.83 o                         
   3  -4   5        309.38        313.26         7.83 o                         
   4  -4   5        394.23        422.90        11.75 o                         
   5  -4   5        108.06        101.81        11.75 o                         
   6  -4   5         69.19         62.65        15.66 o                         
   7  -4   5         26.43         27.41        19.58 o                         
   8  -4   5         14.53         11.75        23.49 o                         
   9  -4   5        131.84        105.72        31.33 o                         
  -9  -3   5         84.95         93.98        97.89 o                         
  -8  -3   5          7.09          0.00        39.16 o                         
  -7  -3   5          0.91          7.83        35.24 o                         
  -6  -3   5         95.61         82.23        15.66 o                         
  -5  -3   5        517.27        481.63        19.58 o                         
  -4  -3   5        500.25        465.97        15.66 o                         
  -3  -3   5        376.71        360.24        11.75 o                         
  -2  -3   5       3262.42       3210.49        31.33 o                         
  -1  -3   5        368.72        438.56         7.83 o                         
   0  -3   5       1265.08       1327.42        19.58 o                         
   1  -3   5       1668.48       1726.83        27.41 o                         
   2  -3   5        735.08        630.43        11.75 o                         
   3  -3   5        619.55        575.61         7.83 o                         
   4  -3   5         23.52         23.49         7.83 o                         
   5  -3   5        267.64        262.35        15.66 o                         
   6  -3   5          2.07          7.83        15.66 o                         
   7  -3   5         26.52         15.66        19.58 o                         
   8  -3   5         45.70         31.33        23.49 o                         
   9  -3   5          5.35          0.00        31.33 o                         
  -9  -2   5        366.89        227.11        90.06 o                         
  -8  -2   5         32.52         23.49        50.90 o                         
  -7  -2   5         97.96         78.31        35.24 o                         
  -6  -2   5        542.62        575.61        27.41 o                         
  -5  -2   5        872.07        814.47        19.58 o                         
  -4  -2   5       4248.85       4823.76        39.16 o                         
  -3  -2   5       2897.81       3006.87        31.33 o                         
  -2  -2   5         42.52         35.24         7.83 o                         
  -1  -2   5        233.04        223.20         3.92 o                         
   0  -2   5        184.98        219.28        11.75 o                         
   1  -2   5        225.32        238.86        11.75 o                         
   2  -2   5         21.78         19.58         3.92 o                         
   3  -2   5        819.90        888.86        11.75 o                         
   4  -2   5        132.32        125.30        11.75 o                         
   5  -2   5        365.51        336.75        19.58 o                         
   6  -2   5         97.24         62.65        15.66 o                         
   7  -2   5        142.24         97.89        19.58 o                         
   8  -2   5         21.54         23.49        23.49 o                         
   9  -2   5         12.37         11.75        35.24 o                         
  -9  -1   5          4.20         27.41        86.15 o                         
  -8  -1   5          0.00         50.90        70.48 o                         
  -7  -1   5        238.77        211.45        31.33 o                         
  -6  -1   5       1217.24       1249.11        39.16 o                         
  -5  -1   5         16.33         11.75        11.75 o                         
  -4  -1   5          8.83          7.83         7.83 o                         
  -3  -1   5        253.24        227.11         7.83 o                         
  -2  -1   5       6761.45       7176.70        62.65 o                         
  -1  -1   5        104.07         90.06         3.92 o                         
   0  -1   5        663.40        646.09        11.75 o                         
   1  -1   5        149.95        156.63         3.92 o                         
   2  -1   5        361.20        418.98         7.83 o                         
   3  -1   5        474.02        501.21        11.75 o                         
   4  -1   5       2059.13       2141.50        31.33 o                         
   5  -1   5         55.27         50.90        11.75 o                         
   6  -1   5       2231.10       2360.78        39.16 o                         
   7  -1   5        273.97        305.42        23.49 o                         
   8  -1   5        342.73        289.76        27.41 o                         
   9  -1   5         34.01         19.58        43.07 o                         
  -9   0   5         20.84         23.49        86.15 o                         
  -8   0   5          1.51          0.00        43.07 o                         
  -7   0   5         38.89         66.57        27.41 o                         
  -6   0   5        314.82        289.76        27.41 o                         
  -5   0   5        537.05        634.34        15.66 o                         
  -4   0   5         95.30         97.89         7.83 o                         
  -3   0   5        326.14        336.75         7.83 o                         
  -2   0   5        178.64        203.62         7.83 o                         
  -1   0   5       1609.48       1742.49        15.66 o                         
   0   0   5         43.53         43.07         3.92 o                         
   1   0   5       1080.98       1033.75         7.83 o                         
   2   0   5         10.39          3.92         3.92 o                         
   3   0   5        523.19        505.13        11.75 o                         
   4   0   5          1.36         19.58        11.75 o                         
   5   0   5         43.63         50.90        11.75 o                         
   6   0   5       1278.54       1260.86        31.33 o                         
   7   0   5         23.01         39.16        23.49 o                         
   8   0   5        326.60        336.75        27.41 o                         
   9   0   5          4.05         46.99        46.99 o                         
  -9   1   5          0.02          0.00        54.82 o                         
  -8   1   5        239.89        270.18        46.99 o                         
  -7   1   5        493.41        536.45        39.16 o                         
  -6   1   5         92.49        101.81        23.49 o                         
  -5   1   5        288.16        289.76        11.75 o                         
  -4   1   5       2765.03       2756.26        27.41 o                         
  -3   1   5        242.07        246.69         7.83 o                         
  -2   1   5       6088.78       6593.26        46.99 o                         
  -1   1   5         18.33         19.58         3.92 o                         
   0   1   5       1645.64       1785.56        23.49 o                         
   1   1   5          0.12          0.00         3.92 o                         
   2   1   5        440.43        426.81        11.75 o                         
   3   1   5       1586.27       1601.52        19.58 o                         
   4   1   5       8647.46       9322.51        93.98 o                         
   5   1   5          2.99          7.83        11.75 o                         
   6   1   5       1136.48       1178.63        31.33 o                         
   7   1   5        122.07        137.05        23.49 o                         
   8   1   5       1670.60       1707.25        46.99 o                         
   9   1   5          1.05         23.49        46.99 o                         
  -9   2   5        118.22        113.56        54.82 o                         
  -8   2   5         71.57        101.81        43.07 o                         
  -7   2   5         31.51         27.41        35.24 o                         
  -6   2   5        581.93        563.86        27.41 o                         
  -5   2   5          3.06          7.83        11.75 o                         
  -4   2   5         93.09        105.72         7.83 o                         
  -3   2   5        725.50        704.83        11.75 o                         
  -2   2   5         96.47         90.06         7.83 o                         
  -1   2   5        335.04        297.59         7.83 o                         
   0   2   5          4.04         11.75         7.83 o                         
   1   2   5        155.62        148.80         7.83 o                         
   2   2   5        992.38       1014.17        15.66 o                         
   3   2   5       4375.30       4577.07        39.16 o                         
   4   2   5       1136.29       1084.65        19.58 o                         
   5   2   5          4.99          3.92        11.75 o                         
   6   2   5        310.49        285.85        23.49 o                         
   7   2   5        270.78        328.92        27.41 o                         
   8   2   5        222.52        231.03        43.07 o                         
   9   2   5         26.49         46.99        50.90 o                         
  -9   3   5          0.27         27.41        58.74 o                         
  -8   3   5        490.46        556.03        54.82 o                         
  -7   3   5         14.68         39.16        39.16 o                         
  -6   3   5        121.98        101.81        19.58 o                         
  -5   3   5          0.33          7.83        11.75 o                         
  -4   3   5       3089.14       3214.40        31.33 o                         
  -3   3   5       1471.55       1448.81        19.58 o                         
  -2   3   5         12.57         23.49         7.83 o                         
  -1   3   5         82.37        117.47         7.83 o                         
   0   3   5       6211.51       6209.52        66.57 o                         
   1   3   5        899.66        896.70        11.75 o                         
   2   3   5         47.63         35.24         7.83 o                         
   3   3   5        492.29        469.88        11.75 o                         
   4   3   5        943.29        943.68        19.58 o                         
   5   3   5         25.86          0.00        15.66 o                         
   6   3   5        312.95        305.42        23.49 o                         
   7   3   5         16.91         19.58        23.49 o                         
   8   3   5        323.74        364.16        46.99 o                         
   9   3   5         41.96         66.57        50.90 o                         
  -9   4   5          2.90          7.83        54.82 o                         
  -8   4   5        176.54        137.05        46.99 o                         
  -7   4   5        207.66        262.35        39.16 o                         
  -6   4   5         31.76         31.33        23.49 o                         
  -5   4   5        334.12        317.17        15.66 o                         
  -4   4   5          6.67         11.75         7.83 o                         
  -3   4   5        201.98        195.79        11.75 o                         
  -2   4   5         53.34         58.74         7.83 o                         
  -1   4   5       1284.31       1390.07        15.66 o                         
   0   4   5          8.18          7.83         3.92 o                         
   1   4   5        984.20       1108.14        15.66 o                         
   2   4   5        134.95        148.80        11.75 o                         
   3   4   5         11.69         11.75         7.83 o                         
   4   4   5          7.80         11.75        11.75 o                         
   5   4   5        677.42        681.33        23.49 o                         
   6   4   5         11.60         31.33        19.58 o                         
   7   4   5        116.02        117.47        27.41 o                         
   8   4   5         98.39         62.65        43.07 o                         
   9   4   5         15.32          7.83        54.82 o                         
  -9   5   5        139.71        219.28        58.74 o                         
  -8   5   5        259.94        281.93        46.99 o                         
  -7   5   5         60.40         50.90        31.33 o                         
  -6   5   5         17.04         23.49        23.49 o                         
  -5   5   5        395.22        364.16        19.58 o                         
  -4   5   5        457.43        509.04        15.66 o                         
  -3   5   5         34.10         27.41         7.83 o                         
  -2   5   5       1684.03       1762.07        19.58 o                         
  -1   5   5       4628.60       5090.02        39.16 o                         
   0   5   5      10536.95      11346.53        90.06 o                         
   1   5   5         32.10         50.90         7.83 o                         
   2   5   5       2356.24       2294.21        23.49 o                         
   3   5   5         74.13         74.40         7.83 o                         
   4   5   5        925.06        865.37        19.58 o                         
   5   5   5        113.72        121.39        19.58 o                         
   6   5   5        103.32        113.56        23.49 o                         
   7   5   5        119.99        125.30        35.24 o                         
   8   5   5          1.36         11.75        43.07 o                         
   9   5   5          8.78         50.90       105.72 o                         
  -9   6   5         22.89         23.49        54.82 o                         
  -8   6   5        211.01        203.62        46.99 o                         
  -7   6   5        212.64        215.36        35.24 o                         
  -6   6   5        567.82        614.77        35.24 o                         
  -5   6   5        506.26        524.70        23.49 o                         
  -4   6   5        789.37        755.73        19.58 o                         
  -3   6   5        522.11        450.31        15.66 o                         
  -2   6   5        310.15        321.09        11.75 o                         
  -1   6   5       1823.02       1992.70        23.49 o                         
   0   6   5          4.95          3.92         7.83 o                         
   1   6   5       2102.74       2098.43        23.49 o                         
   2   6   5         82.53         54.82        15.66 o                         
   3   6   5         46.83         27.41        11.75 o                         
   4   6   5         91.40         62.65        11.75 o                         
   5   6   5        255.56        223.20        19.58 o                         
   6   6   5        233.68        293.68        31.33 o                         
   7   6   5        241.18        258.44        43.07 o                         
   8   6   5         55.20         78.31        46.99 o                         
  -9   7   5         13.59          3.92        58.74 o                         
  -8   7   5        115.28         54.82        43.07 o                         
  -7   7   5        290.71        305.42        35.24 o                         
  -6   7   5        249.75        227.11        31.33 o                         
  -5   7   5        144.10        129.22        19.58 o                         
  -4   7   5         53.70         50.90        11.75 o                         
  -3   7   5         11.08          7.83        11.75 o                         
  -2   7   5       6813.05       7920.69        62.65 o                         
  -1   7   5        277.39        293.68        11.75 o                         
   0   7   5         58.94         62.65         7.83 o                         
   1   7   5         39.62         39.16         7.83 o                         
   2   7   5       8825.91      10140.50        78.31 o                         
   3   7   5        247.66        274.10        15.66 o                         
   4   7   5         39.61         35.24        15.66 o                         
   5   7   5         92.72         93.98        23.49 o                         
   6   7   5         67.00         97.89        27.41 o                         
   7   7   5         51.89         70.48        43.07 o                         
   8   7   5          4.58         27.41        50.90 o                         
  -9   8   5          1.30          0.00       133.13 o                         
  -8   8   5         61.32         97.89        46.99 o                         
  -7   8   5         85.62         46.99        31.33 o                         
  -6   8   5          0.87         70.48        27.41 o                         
  -5   8   5       1035.72        990.67        31.33 o                         
  -4   8   5          6.53         11.75        15.66 o                         
  -3   8   5        196.97        180.12        15.66 o                         
  -2   8   5        294.77        246.69        19.58 o                         
  -1   8   5        754.61        653.92        15.66 o                         
   0   8   5        157.10        148.80        11.75 o                         
   1   8   5        206.89        180.12        11.75 o                         
   2   8   5         68.13         31.33        19.58 o                         
   3   8   5        600.36        556.03        19.58 o                         
   4   8   5         26.96         31.33        15.66 o                         
   5   8   5         32.87         46.99        27.41 o                         
   6   8   5         77.75         70.48        31.33 o                         
   7   8   5         13.31         11.75        43.07 o                         
   8   8   5         11.94         39.16        62.65 o                         
  -8   9   5         78.21         90.06        46.99 o                         
  -7   9   5        427.40        415.06        39.16 o                         
  -6   9   5         67.18         82.23        31.33 o                         
  -5   9   5        261.87        285.85        23.49 o                         
  -4   9   5         53.29         43.07        15.66 o                         
  -3   9   5          4.14          0.00        15.66 o                         
  -2   9   5       1333.17       1292.18        27.41 o                         
  -1   9   5          5.93          7.83        11.75 o                         
   0   9   5        133.35        125.30        15.66 o                         
   1   9   5        859.94        810.55        19.58 o                         
   2   9   5         30.56         46.99        19.58 o                         
   3   9   5         37.99         46.99        15.66 o                         
   4   9   5        118.36        117.47        19.58 o                         
   5   9   5        309.68        336.75        31.33 o                         
   6   9   5          1.85          0.00        39.16 o                         
   7   9   5         20.02          0.00        58.74 o                         
  -8  10   5          0.67         23.49        46.99 o                         
  -7  10   5          0.14         15.66        35.24 o                         
  -6  10   5          9.57         15.66        31.33 o                         
  -5  10   5        636.71        559.95        27.41 o                         
  -4  10   5          0.19          3.92        19.58 o                         
  -3  10   5          9.04         11.75        15.66 o                         
  -2  10   5        694.95        751.82        27.41 o                         
  -1  10   5       3569.99       3699.95        43.07 o                         
   0  10   5        151.16        137.05        19.58 o                         
   1  10   5          0.15          7.83        11.75 o                         
   2  10   5         32.50          7.83        27.41 o                         
   3  10   5       3308.31       3398.44        46.99 o                         
   4  10   5        123.82        113.56        23.49 o                         
   5  10   5         73.20         78.31        43.07 o                         
   6  10   5        653.41        759.65        70.48 o                         
   7  10   5        663.26        740.07        82.23 o                         
  -8  11   5          3.42         19.58       105.72 o                         
  -7  11   5        326.96        250.61        43.07 o                         
  -6  11   5          7.81         19.58        35.24 o                         
  -5  11   5        135.11        160.54        31.33 o                         
  -4  11   5        315.36        348.50        23.49 o                         
  -3  11   5         78.84         90.06        19.58 o                         
  -2  11   5          3.63          0.00        27.41 o                         
  -1  11   5          0.64          7.83        15.66 o                         
   0  11   5        700.71        743.98        27.41 o                         
   1  11   5        172.34        184.04        19.58 o                         
   2  11   5        119.74        144.88        31.33 o                         
   3  11   5       1905.61       2063.18        43.07 o                         
   4  11   5        902.74        943.68        43.07 o                         
   5  11   5        257.13        176.21        97.89 o                         
  -7  12   5        176.25        184.04        46.99 o                         
  -6  12   5          0.90         15.66        35.24 o                         
  -5  12   5        649.63        509.04        39.16 o                         
  -4  12   5          3.90         11.75        19.58 o                         
  -3  12   5         61.96         46.99        19.58 o                         
  -2  12   5       1251.68       1186.46        39.16 o                         
  -1  12   5          0.01          7.83        15.66 o                         
   0  12   5          7.92          7.83        23.49 o                         
   1  12   5        530.82        559.95        27.41 o                         
   2  12   5        895.37       1014.17        46.99 o                         
   3  12   5        536.33        587.36        35.24 o                         
   4  12   5         23.80         43.07        31.33 o                         
  -7  13   5         84.44         70.48        66.57 o                         
  -6  13   5         17.04         35.24        39.16 o                         
  -5  13   5        166.87        184.04        35.24 o                         
  -4  13   5         60.72         43.07        27.41 o                         
  -3  13   5         47.40         58.74        23.49 o                         
  -2  13   5          2.64         15.66        35.24 o                         
  -1  13   5          0.00          7.83        15.66 o                         
   0  13   5        716.63        751.82        43.07 o                         
   1  13   5         22.25         43.07        27.41 o                         
   2  13   5          0.03          0.00        46.99 o                         
   3  13   5          0.84          7.83        27.41 o                         
   4  13   5        549.61        681.33        43.07 o                         
   5  13   5        112.49          0.00       117.47 o                         
  -6  14   5         83.13         66.57        43.07 o                         
  -5  14   5         12.19         15.66        35.24 o                         
  -4  14   5         23.73         23.49        27.41 o                         
  -3  14   5       1311.32       1331.34        43.07 o                         
  -2  14   5        195.20        207.53        46.99 o                         
  -1  14   5         65.38         74.40        27.41 o                         
   0  14   5         15.95          7.83        35.24 o                         
   1  14   5        205.30        199.70        31.33 o                         
   2  14   5         11.13         19.58        50.90 o                         
   3  14   5          0.00         46.99        35.24 o                         
   4  14   5          1.24          3.92        43.07 o                         
   5  14   5        370.74        227.11        70.48 o                         
  -5  15   5         55.11         54.82        46.99 o                         
  -4  15   5          2.09         11.75        35.24 o                         
  -3  15   5          9.89         15.66        31.33 o                         
  -2  15   5          3.49          3.92        50.90 o                         
  -1  15   5        230.58        176.21        31.33 o                         
   0  15   5         13.96         15.66        39.16 o                         
   1  15   5         19.68         35.24        31.33 o                         
   2  15   5        249.07        270.18        58.74 o                         
   3  15   5        132.71        109.64        35.24 o                         
   4  15   5         47.80         50.90        62.65 o                         
   5  15   5         73.73        137.05       168.38 o                         
  -4  16   5        505.51        520.79        50.90 o                         
  -3  16   5        766.06        837.96        50.90 o                         
  -2  16   5        135.42        121.39        62.65 o                         
  -1  16   5         43.14         39.16        35.24 o                         
   0  16   5          4.18         11.75        50.90 o                         
   1  16   5        687.47        712.66        46.99 o                         
   2  16   5         67.00        121.39        62.65 o                         
   3  16   5        325.23        332.83        46.99 o                         
   4  16   5          8.47         19.58        62.65 o                         
  -4  17   5          0.30          0.00        90.06 o                         
  -3  17   5          1.91         35.24        43.07 o                         
  -2  17   5       1110.38       1354.83        78.31 o                         
  -1  17   5          2.88         11.75        39.16 o                         
   0  17   5         15.30         46.99        54.82 o                         
   1  17   5          1.25         11.75        39.16 o                         
   2  17   5         13.88         19.58        70.48 o                         
   3  17   5          3.12          0.00        97.89 o                         
  -1  18   5        889.04       1010.25        62.65 o                         
   0  18   5        112.95        129.22        78.31 o                         
  -1 -18   6         88.06          0.00       101.81 o                         
   0 -18   6          0.06          3.92        62.65 o                         
   1 -18   6         43.50         35.24        54.82 o                         
  -3 -17   6          2.56         11.75        27.41 o                         
  -2 -17   6         28.17          0.00        78.31 o                         
  -1 -17   6        952.68        955.43        66.57 o                         
   0 -17   6          0.41          0.00        50.90 o                         
   1 -17   6         11.58         23.49        35.24 o                         
   2 -17   6         22.47         35.24        54.82 o                         
   3 -17   6        390.27        430.73        43.07 o                         
  -4 -16   6        261.85        242.77        35.24 o                         
  -3 -16   6        353.93        301.51        31.33 o                         
  -2 -16   6        616.97        622.60        35.24 o                         
  -1 -16   6         35.03         62.65        35.24 o                         
   0 -16   6        188.81        160.54        50.90 o                         
   1 -16   6         27.72         19.58        27.41 o                         
   2 -16   6        203.23        234.94        46.99 o                         
   3 -16   6         88.67         90.06        39.16 o                         
   4 -16   6        372.99        317.17        46.99 o                         
  -5 -15   6        540.69        583.44        43.07 o                         
  -4 -15   6          0.25         15.66        27.41 o                         
  -3 -15   6         19.95         15.66        23.49 o                         
  -2 -15   6          2.33         11.75        31.33 o                         
  -1 -15   6         60.50         46.99        31.33 o                         
   0 -15   6        112.24         58.74        39.16 o                         
   1 -15   6         18.99          7.83        23.49 o                         
   2 -15   6        134.93        160.54        43.07 o                         
   3 -15   6        128.18        168.38        35.24 o                         
   4 -15   6         29.90         43.07        39.16 o                         
   5 -15   6         84.55         90.06        43.07 o                         
  -6 -14   6          1.68          0.00        70.48 o                         
  -5 -14   6         50.19         43.07        31.33 o                         
  -4 -14   6        166.18        129.22        27.41 o                         
  -3 -14   6        151.41        109.64        23.49 o                         
  -2 -14   6         44.61         27.41        27.41 o                         
  -1 -14   6          2.95          0.00        11.75 o                         
   0 -14   6       1352.71       1409.65        43.07 o                         
   1 -14   6         26.39         15.66        19.58 o                         
   2 -14   6         36.47         27.41        43.07 o                         
   3 -14   6        215.93        172.29        31.33 o                         
   4 -14   6        133.79        133.13        35.24 o                         
   5 -14   6          0.04          0.00        39.16 o                         
  -6 -13   6        258.47        195.79        43.07 o                         
  -5 -13   6        187.30        211.45        31.33 o                         
  -4 -13   6         11.71         15.66        23.49 o                         
  -3 -13   6        873.76        986.76        31.33 o                         
  -2 -13   6          8.97         15.66        27.41 o                         
  -1 -13   6         24.47         15.66        11.75 o                         
   0 -13   6          8.13         27.41        27.41 o                         
   1 -13   6        186.40        168.38        19.58 o                         
   2 -13   6          1.10         31.33        39.16 o                         
   3 -13   6          1.89         23.49        27.41 o                         
   4 -13   6         15.12         15.66        31.33 o                         
   5 -13   6        122.21         90.06        35.24 o                         
   6 -13   6         80.16         66.57        43.07 o                         
  -7 -12   6          7.66          0.00        50.90 o                         
  -6 -12   6         38.01         43.07        35.24 o                         
  -5 -12   6        129.02        152.71        27.41 o                         
  -4 -12   6        146.27        140.97        23.49 o                         
  -3 -12   6        259.81        227.11        19.58 o                         
  -2 -12   6         13.53         58.74        23.49 o                         
  -1 -12   6        742.82        669.59        19.58 o                         
   0 -12   6         13.46          3.92        23.49 o                         
   1 -12   6          2.67         11.75        15.66 o                         
   2 -12   6         33.29         11.75        35.24 o                         
   3 -12   6        159.35        125.30        27.41 o                         
   4 -12   6        130.39        125.30        27.41 o                         
   5 -12   6          0.11         11.75        31.33 o                         
   6 -12   6         36.61         27.41        39.16 o                         
   7 -12   6          8.15          0.00        70.48 o                         
  -7 -11   6          0.08          0.00        46.99 o                         
  -6 -11   6        104.67         62.65        31.33 o                         
  -5 -11   6         46.29         43.07        23.49 o                         
  -4 -11   6          8.70         23.49        19.58 o                         
  -3 -11   6        522.19        603.02        23.49 o                         
  -2 -11   6         27.56         31.33        31.33 o                         
  -1 -11   6          1.78          7.83         7.83 o                         
   0 -11   6          3.54          7.83        19.58 o                         
   1 -11   6       1349.91       1307.85        31.33 o                         
   2 -11   6          1.01          3.92        27.41 o                         
   3 -11   6        129.72        137.05        19.58 o                         
   4 -11   6        271.86        274.10        31.33 o                         
   5 -11   6       1587.39       1648.51        50.90 o                         
   6 -11   6        196.00        199.70        39.16 o                         
   7 -11   6         35.90         46.99        46.99 o                         
  -8 -10   6          0.14          0.00       129.22 o                         
  -7 -10   6        151.58        125.30        46.99 o                         
  -6 -10   6        169.38        191.87        27.41 o                         
  -5 -10   6        242.62        223.20        23.49 o                         
  -4 -10   6        572.70        505.13        23.49 o                         
  -3 -10   6         14.56         15.66        15.66 o                         
  -2 -10   6        402.10        434.64        23.49 o                         
  -1 -10   6        630.27        665.67        11.75 o                         
   0 -10   6        455.64        422.90        19.58 o                         
   1 -10   6          0.46          0.00        11.75 o                         
   2 -10   6        147.19        160.54        27.41 o                         
   3 -10   6        402.84        411.15        23.49 o                         
   4 -10   6        289.45        297.59        27.41 o                         
   5 -10   6         81.04         78.31        27.41 o                         
   6 -10   6       3672.97       3856.58        74.40 o                         
   7 -10   6        160.54        195.79        43.07 o                         
  -8  -9   6        298.85        278.01        58.74 o                         
  -7  -9   6        165.63        156.63        43.07 o                         
  -6  -9   6         14.37         15.66        23.49 o                         
  -5  -9   6        114.32         90.06        19.58 o                         
  -4  -9   6         38.78         39.16        15.66 o                         
  -3  -9   6          1.39          7.83        11.75 o                         
  -2  -9   6          7.28          7.83        19.58 o                         
  -1  -9   6        507.25        489.46        11.75 o                         
   0  -9   6          4.24          7.83        15.66 o                         
   1  -9   6       1056.29        967.18        23.49 o                         
   2  -9   6          1.44         15.66        23.49 o                         
   3  -9   6        350.42        371.99        19.58 o                         
   4  -9   6        139.06        140.97        23.49 o                         
   5  -9   6        880.75        916.27        39.16 o                         
   6  -9   6        131.60        109.64        31.33 o                         
   7  -9   6        444.62        418.98        46.99 o                         
   8  -9   6        392.26        332.83        50.90 o                         
  -8  -8   6         27.94         58.74        50.90 o                         
  -7  -8   6        122.16        105.72        39.16 o                         
  -6  -8   6        475.34        505.13        31.33 o                         
  -5  -8   6        235.75        219.28        23.49 o                         
  -4  -8   6        235.08        207.53        19.58 o                         
  -3  -8   6        373.25        375.91        19.58 o                         
  -2  -8   6       1451.94       1256.94        23.49 o                         
  -1  -8   6        138.50        117.47         7.83 o                         
   0  -8   6         40.76         27.41        11.75 o                         
   1  -8   6          1.78          3.92        11.75 o                         
   2  -8   6        330.33        281.93        23.49 o                         
   3  -8   6        415.26        415.06        19.58 o                         
   4  -8   6        333.73        340.67        23.49 o                         
   5  -8   6         94.09         93.98        23.49 o                         
   6  -8   6        169.63        148.80        31.33 o                         
   7  -8   6         10.22         15.66        35.24 o                         
   8  -8   6        168.68        140.97        46.99 o                         
  -8  -7   6        772.32        775.31        62.65 o                         
  -7  -7   6        274.49        176.21        39.16 o                         
  -6  -7   6         38.76         46.99        23.49 o                         
  -5  -7   6        914.02        908.44        31.33 o                         
  -4  -7   6         64.35         82.23        15.66 o                         
  -3  -7   6        201.98        180.12        15.66 o                         
  -2  -7   6         36.79         50.90        11.75 o                         
  -1  -7   6       9808.61      10966.71        74.40 o                         
   0  -7   6        423.96        383.74        11.75 o                         
   1  -7   6         21.91         23.49         7.83 o                         
   2  -7   6         23.04         23.49        15.66 o                         
   3  -7   6        454.05        532.54        19.58 o                         
   4  -7   6          8.37         11.75        15.66 o                         
   5  -7   6        244.40        203.62        19.58 o                         
   6  -7   6        128.12        140.97        11.75 o                         
   7  -7   6         84.14         86.15        19.58 o                         
   8  -7   6         34.02         31.33        23.49 o                         
  -9  -6   6        146.27         86.15        58.74 o                         
  -8  -6   6         48.61         66.57        46.99 o                         
  -7  -6   6         91.04         74.40        39.16 o                         
  -6  -6   6          9.76          7.83        19.58 o                         
  -5  -6   6          6.31         11.75        15.66 o                         
  -4  -6   6        216.19        203.62        15.66 o                         
  -3  -6   6       2094.16       2090.59        31.33 o                         
  -2  -6   6          9.46         11.75        11.75 o                         
  -1  -6   6        140.78        176.21         7.83 o                         
   0  -6   6      10782.48      11765.52       113.56 o                         
   1  -6   6         14.75         11.75         7.83 o                         
   2  -6   6       2182.67       2082.76        23.49 o                         
   3  -6   6        377.05        321.09        15.66 o                         
   4  -6   6        216.89        172.29        15.66 o                         
   5  -6   6         20.83         35.24        11.75 o                         
   6  -6   6        115.21        121.39        15.66 o                         
   7  -6   6         28.37         19.58        15.66 o                         
   8  -6   6          0.22          3.92        23.49 o                         
  -9  -5   6        177.64        148.80        58.74 o                         
  -8  -5   6        561.33        556.03        54.82 o                         
  -7  -5   6        110.66        140.97        39.16 o                         
  -6  -5   6        225.63        219.28        23.49 o                         
  -5  -5   6        823.65        759.65        27.41 o                         
  -4  -5   6         98.99         66.57        15.66 o                         
  -3  -5   6        977.00        896.70        19.58 o                         
  -2  -5   6         28.12         43.07         7.83 o                         
  -1  -5   6       5471.44       5806.60        50.90 o                         
   0  -5   6        130.45        129.22         7.83 o                         
   1  -5   6       1182.08       1143.39        15.66 o                         
   2  -5   6       6965.13       7760.14        66.57 o                         
   3  -5   6        321.99        281.93        11.75 o                         
   4  -5   6          0.65          3.92        15.66 o                         
   5  -5   6        147.14        140.97        15.66 o                         
   6  -5   6         35.88         46.99        15.66 o                         
   7  -5   6          3.66          3.92        15.66 o                         
   8  -5   6         13.80         23.49        23.49 o                         
   9  -5   6         79.48         66.57        93.98 o                         
  -9  -4   6          3.42         35.24        54.82 o                         
  -8  -4   6        667.54        677.42        54.82 o                         
  -7  -4   6        159.92        184.04        39.16 o                         
  -6  -4   6        191.83        195.79        23.49 o                         
  -5  -4   6          7.15          0.00        15.66 o                         
  -4  -4   6        148.93        125.30        15.66 o                         
  -3  -4   6        112.34        121.39        11.75 o                         
  -2  -4   6         13.37         15.66         7.83 o                         
  -1  -4   6        284.94        250.61         7.83 o                         
   0  -4   6      10917.27      12161.00       125.30 o                         
   1  -4   6         99.85         82.23         7.83 o                         
   2  -4   6        175.43        172.29         7.83 o                         
   3  -4   6        412.66        399.40        11.75 o                         
   4  -4   6       1510.16       1393.99        15.66 o                         
   5  -4   6         27.36         31.33        11.75 o                         
   6  -4   6          7.23          7.83        15.66 o                         
   7  -4   6        176.78        187.95        23.49 o                         
   8  -4   6        134.07        148.80        23.49 o                         
   9  -4   6          4.81         11.75        27.41 o                         
  -9  -3   6         10.49        101.81        93.98 o                         
  -8  -3   6         17.24         19.58        39.16 o                         
  -7  -3   6        362.03        399.40        43.07 o                         
  -6  -3   6        302.25        321.09        19.58 o                         
  -5  -3   6        344.10        336.75        19.58 o                         
  -4  -3   6         60.68         58.74        11.75 o                         
  -3  -3   6       1699.30       1765.98        23.49 o                         
  -2  -3   6       2590.44       2685.78        27.41 o                         
  -1  -3   6        853.75        861.45        11.75 o                         
   0  -3   6          6.87          3.92         7.83 o                         
   1  -3   6       3498.01       3425.85        46.99 o                         
   2  -3   6        152.20        148.80         7.83 o                         
   3  -3   6        353.37        317.17        11.75 o                         
   4  -3   6        703.17        747.90        15.66 o                         
   5  -3   6         49.14         43.07        11.75 o                         
   6  -3   6         72.64         62.65        15.66 o                         
   7  -3   6        189.46        187.95        19.58 o                         
   8  -3   6         66.59         62.65        27.41 o                         
   9  -3   6        129.87        101.81        31.33 o                         
  -9  -2   6          6.13         15.66        90.06 o                         
  -8  -2   6         90.42        137.05        46.99 o                         
  -7  -2   6        256.34        293.68        39.16 o                         
  -6  -2   6        522.12        559.95        23.49 o                         
  -5  -2   6        348.31        340.67        15.66 o                         
  -4  -2   6       1186.10       1135.55        19.58 o                         
  -3  -2   6        531.14        469.88        11.75 o                         
  -2  -2   6       4451.06       4870.74        43.07 o                         
  -1  -2   6        412.22        395.49         3.92 o                         
   0  -2   6         67.90         58.74         7.83 o                         
   1  -2   6         62.28         66.57         7.83 o                         
   2  -2   6         63.45         58.74         7.83 o                         
   3  -2   6       1732.25       1820.80        15.66 o                         
   4  -2   6         14.21         19.58         7.83 o                         
   5  -2   6          0.81          7.83        11.75 o                         
   6  -2   6         22.46         46.99        15.66 o                         
   7  -2   6        256.76        285.85        23.49 o                         
   8  -2   6          0.46          3.92        23.49 o                         
   9  -2   6          4.24         15.66        35.24 o                         
  -9  -1   6          0.75         66.57        86.15 o                         
  -8  -1   6        123.81        125.30        43.07 o                         
  -7  -1   6         32.83         15.66        35.24 o                         
  -6  -1   6        256.47        227.11        19.58 o                         
  -5  -1   6        121.61        113.56        11.75 o                         
  -4  -1   6         11.12          3.92         7.83 o                         
  -3  -1   6        303.79        328.92         7.83 o                         
  -2  -1   6        467.91        422.90         7.83 o                         
  -1  -1   6        727.32        830.13         7.83 o                         
   0  -1   6        833.45        700.91        11.75 o                         
   1  -1   6       3412.96       3500.25        31.33 o                         
   2  -1   6         30.84         31.33         7.83 o                         
   3  -1   6          0.17          7.83         3.92 o                         
   4  -1   6        823.44        802.72        15.66 o                         
   5  -1   6        638.37        646.09        23.49 o                         
   6  -1   6         83.79         90.06        19.58 o                         
   7  -1   6         19.00         15.66        19.58 o                         
   8  -1   6        296.58        246.69        27.41 o                         
   9  -1   6         33.60         19.58        39.16 o                         
  -9   0   6        102.63        160.54        90.06 o                         
  -8   0   6          8.54         15.66        66.57 o                         
  -7   0   6         52.28         50.90        35.24 o                         
  -6   0   6       1016.08        924.11        31.33 o                         
  -5   0   6        383.70        368.08        15.66 o                         
  -4   0   6        201.77        270.18        11.75 o                         
  -3   0   6        355.52        371.99         7.83 o                         
  -2   0   6      23429.82      26804.17       199.70 o                         
  -1   0   6          0.27          0.00         3.92 o                         
   0   0   6          9.09         15.66         3.92 o                         
   1   0   6         80.55         86.15         3.92 o                         
   2   0   6       2916.42       3046.03        23.49 o                         
   3   0   6        460.61        458.14        11.75 o                         
   4   0   6        302.15        387.65        15.66 o                         
   5   0   6         14.75         11.75        11.75 o                         
   6   0   6       7601.73       8057.74        90.06 o                         
   7   0   6          5.33         11.75        23.49 o                         
   8   0   6         35.04         11.75        27.41 o                         
   9   0   6         17.10         43.07        46.99 o                         
  -9   1   6         53.68        137.05        93.98 o                         
  -8   1   6         81.14         15.66        70.48 o                         
  -7   1   6        439.52        481.63        35.24 o                         
  -6   1   6        228.78        242.77        27.41 o                         
  -5   1   6        164.10        144.88        11.75 o                         
  -4   1   6        468.65        454.22        11.75 o                         
  -3   1   6       1145.18       1174.71        15.66 o                         
  -2   1   6         58.71         58.74         7.83 o                         
  -1   1   6       7572.73       8273.10        70.48 o                         
   0   1   6       1214.33       1088.57        15.66 o                         
   1   1   6        397.60        430.73         7.83 o                         
   2   1   6        116.51        117.47         7.83 o                         
   3   1   6       3443.33       3660.79        31.33 o                         
   4   1   6         80.77         54.82        11.75 o                         
   5   1   6         29.35         35.24        15.66 o                         
   6   1   6        325.80        371.99        23.49 o                         
   7   1   6        412.00        481.63        27.41 o                         
   8   1   6       1402.93       1370.50        46.99 o                         
   9   1   6        148.36        140.97        46.99 o                         
  -9   2   6        220.39        274.10        62.65 o                         
  -8   2   6          0.29          7.83        43.07 o                         
  -7   2   6        410.96        462.05        39.16 o                         
  -6   2   6        514.88        571.69        31.33 o                         
  -5   2   6         21.18         23.49        11.75 o                         
  -4   2   6        108.34        144.88        11.75 o                         
  -3   2   6       4447.69       4815.92        39.16 o                         
  -2   2   6       4044.38       4302.97        35.24 o                         
  -1   2   6         75.24         82.23         3.92 o                         
   0   2   6        178.47        152.71         7.83 o                         
   1   2   6        303.34        328.92         7.83 o                         
   2   2   6       2821.06       2771.93        31.33 o                         
   3   2   6         18.02          3.92         7.83 o                         
   4   2   6          0.93          3.92        11.75 o                         
   5   2   6       1430.03       1448.81        31.33 o                         
   6   2   6        655.54        751.82        27.41 o                         
   7   2   6        179.71        191.87        23.49 o                         
   8   2   6         21.46         31.33        31.33 o                         
   9   2   6         20.70         54.82        50.90 o                         
  -9   3   6         21.21         62.65        58.74 o                         
  -8   3   6          4.03         23.49        43.07 o                         
  -7   3   6         38.68         31.33        35.24 o                         
  -6   3   6        199.98        211.45        23.49 o                         
  -5   3   6       3210.33       3241.81        35.24 o                         
  -4   3   6        346.18        332.83        11.75 o                         
  -3   3   6        248.93        262.35        11.75 o                         
  -2   3   6       1132.36       1159.05        15.66 o                         
  -1   3   6       3842.39       3946.64        31.33 o                         
   0   3   6         31.94         31.33         7.83 o                         
   1   3   6          3.64          7.83         3.92 o                         
   2   3   6        172.41        168.38        11.75 o                         
   3   3   6        322.85        258.44        11.75 o                         
   4   3   6        448.20        438.56        15.66 o                         
   5   3   6         92.68        125.30        15.66 o                         
   6   3   6        316.62        293.68        23.49 o                         
   7   3   6        211.42        176.21        27.41 o                         
   8   3   6          1.77         15.66        39.16 o                         
   9   3   6         15.28         19.58        50.90 o                         
  -9   4   6        394.86        462.05        66.57 o                         
  -8   4   6        672.63        916.27        62.65 o                         
  -7   4   6        197.22        285.85        39.16 o                         
  -6   4   6        735.79        810.55        31.33 o                         
  -5   4   6         12.88         11.75        11.75 o                         
  -4   4   6       1072.01       1053.32        19.58 o                         
  -3   4   6        445.75        438.56        11.75 o                         
  -2   4   6         16.81         11.75         7.83 o                         
  -1   4   6         84.01        113.56         7.83 o                         
   0   4   6       3785.24       4326.46        39.16 o                         
   1   4   6         59.67         50.90         7.83 o                         
   2   4   6         24.72         15.66         7.83 o                         
   3   4   6         15.04          7.83        11.75 o                         
   4   4   6          1.49          3.92        11.75 o                         
   5   4   6        170.19        125.30        15.66 o                         
   6   4   6         79.40         74.40        19.58 o                         
   7   4   6         14.24         19.58        23.49 o                         
   8   4   6          0.42         11.75        43.07 o                         
   9   4   6         10.95          0.00       117.47 o                         
  -9   5   6         38.60         50.90        58.74 o                         
  -8   5   6         59.32         82.23        46.99 o                         
  -7   5   6         92.45         78.31        39.16 o                         
  -6   5   6          1.21         15.66        23.49 o                         
  -5   5   6        252.89        199.70        15.66 o                         
  -4   5   6        142.27        133.13        11.75 o                         
  -3   5   6        915.44        908.44        15.66 o                         
  -2   5   6         20.83         15.66         7.83 o                         
  -1   5   6       4063.18       4396.94        35.24 o                         
   0   5   6         11.52          3.92         7.83 o                         
   1   5   6       5676.72       5653.88        43.07 o                         
   2   5   6       6115.94       6949.59        58.74 o                         
   3   5   6       4807.65       4835.50        46.99 o                         
   4   5   6        289.27        301.51        15.66 o                         
   5   5   6         57.90         39.16        15.66 o                         
   6   5   6          1.41          7.83        23.49 o                         
   7   5   6         43.34         93.98        31.33 o                         
   8   5   6         11.44         15.66        43.07 o                         
  -9   6   6       1120.89       1166.88        78.31 o                         
  -8   6   6        176.66        187.95        50.90 o                         
  -7   6   6          1.38         23.49        39.16 o                         
  -6   6   6        129.82        129.22        27.41 o                         
  -5   6   6          7.36          7.83        15.66 o                         
  -4   6   6       3158.52       3108.68        35.24 o                         
  -3   6   6        534.84        516.87        15.66 o                         
  -2   6   6        116.79        113.56        11.75 o                         
  -1   6   6       2753.81       3132.17        31.33 o                         
   0   6   6      10861.86      11992.63        97.89 o                         
   1   6   6        166.15        164.46         7.83 o                         
   2   6   6         56.16         62.65        15.66 o                         
   3   6   6         24.54         27.41        11.75 o                         
   4   6   6        818.82        806.64        23.49 o                         
   5   6   6        112.99        101.81        19.58 o                         
   6   6   6         10.47          7.83        27.41 o                         
   7   6   6          1.80          0.00        39.16 o                         
   8   6   6         47.07         86.15        46.99 o                         
  -9   7   6          0.95         19.58        58.74 o                         
  -8   7   6        194.85        148.80        46.99 o                         
  -7   7   6       1178.80       1241.28        50.90 o                         
  -6   7   6        858.78        908.44        39.16 o                         
  -5   7   6        193.98        219.28        19.58 o                         
  -4   7   6         57.59         50.90        15.66 o                         
  -3   7   6         39.92         35.24        11.75 o                         
  -2   7   6          9.11         15.66        27.41 o                         
  -1   7   6        413.31        462.05        11.75 o                         
   0   7   6          7.49         15.66        11.75 o                         
   1   7   6       2031.57       1875.62        23.49 o                         
   2   7   6        101.71        125.30        15.66 o                         
   3   7   6         75.21         58.74        11.75 o                         
   4   7   6        527.41        599.10        23.49 o                         
   5   7   6        145.53        137.05        23.49 o                         
   6   7   6         18.41         35.24        27.41 o                         
   7   7   6          2.51         19.58        43.07 o                         
   8   7   6          9.94          0.00        54.82 o                         
  -8   8   6          2.67         19.58        46.99 o                         
  -7   8   6         25.60         23.49        35.24 o                         
  -6   8   6        577.83        544.28        39.16 o                         
  -5   8   6          5.03         11.75        19.58 o                         
  -4   8   6        673.14        634.34        23.49 o                         
  -3   8   6         51.94         46.99        11.75 o                         
  -2   8   6        738.40        732.24        23.49 o                         
  -1   8   6        571.32        520.79        15.66 o                         
   0   8   6        420.11        368.08        15.66 o                         
   1   8   6        121.41        109.64        11.75 o                         
   2   8   6          3.71          0.00        19.58 o                         
   3   8   6          3.06          7.83        11.75 o                         
   4   8   6        106.91        101.81        19.58 o                         
   5   8   6        215.26        199.70        27.41 o                         
   6   8   6         68.13         54.82        31.33 o                         
   7   8   6         45.75          7.83        50.90 o                         
   8   8   6         23.90         11.75        62.65 o                         
  -8   9   6         55.14         62.65        54.82 o                         
  -7   9   6        322.46        325.00        39.16 o                         
  -6   9   6        473.55        493.38        39.16 o                         
  -5   9   6         50.71         23.49        23.49 o                         
  -4   9   6          0.04          3.92        19.58 o                         
  -3   9   6       1238.67       1229.53        27.41 o                         
  -2   9   6         50.82         31.33        19.58 o                         
  -1   9   6        234.45        203.62        15.66 o                         
   0   9   6          2.30          3.92        15.66 o                         
   1   9   6         17.59          7.83        11.75 o                         
   2   9   6          3.71          3.92        23.49 o                         
   3   9   6         15.61         11.75        15.66 o                         
   4   9   6        869.67       1049.41        35.24 o                         
   5   9   6         12.62          0.00        31.33 o                         
   6   9   6         14.36         23.49        50.90 o                         
   7   9   6          1.89          0.00        58.74 o                         
  -8  10   6         78.87         90.06        58.74 o                         
  -7  10   6         35.51         19.58        39.16 o                         
  -6  10   6         84.96         66.57        35.24 o                         
  -5  10   6         36.01         19.58        23.49 o                         
  -4  10   6          1.34         11.75        19.58 o                         
  -3  10   6          1.62         23.49        15.66 o                         
  -2  10   6         27.29         62.65        27.41 o                         
  -1  10   6        185.90        211.45        15.66 o                         
   0  10   6         23.03         27.41        15.66 o                         
   1  10   6          2.83          3.92        15.66 o                         
   2  10   6       1636.94       1691.58        35.24 o                         
   3  10   6          3.73          3.92        19.58 o                         
   4  10   6         17.37         11.75        27.41 o                         
   5  10   6          0.20          0.00        54.82 o                         
   6  10   6         32.77         31.33        54.82 o                         
   7  10   6        256.05        234.94        70.48 o                         
  -8  11   6         34.07         50.90       117.47 o                         
  -7  11   6         33.96          3.92        43.07 o                         
  -6  11   6         57.35         46.99        35.24 o                         
  -5  11   6       1505.27       1378.33        43.07 o                         
  -4  11   6          0.21          7.83        23.49 o                         
  -3  11   6        188.47        176.21        19.58 o                         
  -2  11   6        118.36         82.23        27.41 o                         
  -1  11   6         50.14         58.74        15.66 o                         
   0  11   6         20.36         23.49        23.49 o                         
   1  11   6        100.19        113.56        19.58 o                         
   2  11   6         18.50         11.75        35.24 o                         
   3  11   6        595.08        677.42        31.33 o                         
   4  11   6        950.10       1100.31        46.99 o                         
   5  11   6         32.45         39.16        35.24 o                         
   6  11   6         46.97         46.99        62.65 o                         
   7  11   6         35.11         43.07        78.31 o                         
  -7  12   6          5.38         15.66        43.07 o                         
  -6  12   6        186.80        156.63        39.16 o                         
  -5  12   6          7.55          3.92        31.33 o                         
  -4  12   6         76.62         90.06        27.41 o                         
  -3  12   6       2130.28       1809.06        43.07 o                         
  -2  12   6        102.86         97.89        43.07 o                         
  -1  12   6          0.02          7.83        19.58 o                         
   0  12   6         80.72         66.57        31.33 o                         
   1  12   6         83.38         90.06        27.41 o                         
   2  12   6        132.58        140.97        43.07 o                         
   3  12   6         21.91         15.66        31.33 o                         
   4  12   6        592.41        469.88        46.99 o                         
  -7  13   6          9.82         58.74       113.56 o                         
  -6  13   6        203.44        160.54        43.07 o                         
  -5  13   6        104.07         93.98        39.16 o                         
  -4  13   6          8.38          7.83        27.41 o                         
  -3  13   6         42.07         39.16        31.33 o                         
  -2  13   6        108.76         62.65        39.16 o                         
  -1  13   6        138.02        137.05        27.41 o                         
   0  13   6          4.55         11.75        35.24 o                         
   1  13   6          0.81          3.92        27.41 o                         
   2  13   6         17.96         58.74        50.90 o                         
   3  13   6        593.97        540.37        39.16 o                         
   4  13   6         29.56         11.75        39.16 o                         
  -6  14   6          0.01         11.75        50.90 o                         
  -5  14   6         52.89         70.48        43.07 o                         
  -4  14   6        781.93        877.12        50.90 o                         
  -3  14   6        247.67        223.20        35.24 o                         
  -2  14   6         96.07         93.98        46.99 o                         
  -1  14   6          0.58         11.75        27.41 o                         
   0  14   6       1057.59       1166.88        50.90 o                         
   1  14   6          1.94         11.75        27.41 o                         
   2  14   6          1.55          7.83        54.82 o                         
   3  14   6          0.01         19.58        31.33 o                         
   4  14   6          0.30          7.83        39.16 o                         
  -5  15   6         18.22         31.33        50.90 o                         
  -4  15   6          3.83         15.66        39.16 o                         
  -3  15   6          6.89          7.83        35.24 o                         
  -2  15   6         31.54         35.24        54.82 o                         
  -1  15   6         83.82         82.23        31.33 o                         
   0  15   6          6.48          3.92        43.07 o                         
   1  15   6         87.64         78.31        31.33 o                         
   2  15   6         54.42         74.40        58.74 o                         
   3  15   6         49.55         27.41        35.24 o                         
   4  15   6          1.11         11.75        50.90 o                         
  -4  16   6        234.56        172.29        43.07 o                         
  -3  16   6         23.67         39.16        39.16 o                         
  -2  16   6        155.35        121.39        62.65 o                         
  -1  16   6        276.85        238.86        39.16 o                         
   0  16   6        470.32        575.61        54.82 o                         
   1  16   6          4.73         19.58        39.16 o                         
   2  16   6         66.58         23.49        66.57 o                         
   3  16   6         33.68         46.99        43.07 o                         
   4  16   6        456.29        438.56       109.64 o                         
  -3  17   6        356.53        371.99        46.99 o                         
  -2  17   6          0.06          3.92        70.48 o                         
  -1  17   6         13.26         27.41        43.07 o                         
   0  17   6          8.49         15.66        62.65 o                         
   1  17   6        355.84        328.92        46.99 o                         
   2  17   6          3.23         27.41        74.40 o                         
   3  17   6          0.80         31.33        93.98 o                         
  -2  18   6         67.39         70.48       129.22 o                         
  -1  18   6        135.46        242.77       137.05 o                         
  -3 -17   7          8.76         23.49        62.65 o                         
  -2 -17   7         31.45         31.33        74.40 o                         
  -1 -17   7         15.92         11.75        39.16 o                         
   0 -17   7        278.50        309.34        54.82 o                         
   1 -17   7         43.13         46.99        35.24 o                         
   2 -17   7         20.64         50.90        62.65 o                         
  -4 -16   7          9.10          3.92        31.33 o                         
  -3 -16   7        298.75        246.69        27.41 o                         
  -2 -16   7          1.52          0.00        62.65 o                         
  -1 -16   7        327.42        317.17        39.16 o                         
   0 -16   7        175.94        156.63        46.99 o                         
   1 -16   7        208.67        176.21        31.33 o                         
   2 -16   7        245.80        297.59        50.90 o                         
   3 -16   7          1.96         15.66        35.24 o                         
   4 -16   7          5.71         19.58        43.07 o                         
  -5 -15   7          1.62         23.49        31.33 o                         
  -4 -15   7         12.77         15.66        27.41 o                         
  -3 -15   7         15.08          7.83        23.49 o                         
  -2 -15   7        389.29        438.56        58.74 o                         
  -1 -15   7         17.33         11.75        31.33 o                         
   0 -15   7          1.25          3.92        39.16 o                         
   1 -15   7        368.42        348.50        31.33 o                         
   2 -15   7         75.70         82.23        39.16 o                         
   3 -15   7        109.64        125.30        35.24 o                         
   4 -15   7         41.37         39.16        39.16 o                         
   5 -15   7          0.02         11.75        62.65 o                         
  -6 -14   7         44.83         39.16        93.98 o                         
  -5 -14   7          4.53          3.92        31.33 o                         
  -4 -14   7         36.00         46.99        23.49 o                         
  -3 -14   7         46.84         54.82        19.58 o                         
  -2 -14   7          0.13          7.83        46.99 o                         
  -1 -14   7        932.22        884.95        39.16 o                         
   0 -14   7        132.56        133.13        35.24 o                         
   1 -14   7        112.49         86.15        19.58 o                         
   2 -14   7         97.52        129.22        39.16 o                         
   3 -14   7        265.48        199.70        31.33 o                         
   4 -14   7         13.90         27.41        35.24 o                         
   5 -14   7         74.92         31.33        39.16 o                         
  -6 -13   7        203.29        223.20        39.16 o                         
  -5 -13   7         14.47         39.16        27.41 o                         
  -4 -13   7       1194.07       1221.70        39.16 o                         
  -3 -13   7        236.17        203.62        19.58 o                         
  -2 -13   7        306.03        340.67        27.41 o                         
  -1 -13   7         42.21         27.41        23.49 o                         
   0 -13   7          5.15         15.66        23.49 o                         
   1 -13   7          1.54          7.83        19.58 o                         
   2 -13   7         42.75         50.90        35.24 o                         
   3 -13   7          6.51          3.92        23.49 o                         
   4 -13   7         11.91         23.49        31.33 o                         
   5 -13   7         48.22         35.24        35.24 o                         
   6 -13   7          0.91         19.58        43.07 o                         
  -7 -12   7          4.49         46.99        58.74 o                         
  -6 -12   7          9.51          7.83        31.33 o                         
  -5 -12   7         89.66        113.56        27.41 o                         
  -4 -12   7         88.25         78.31        19.58 o                         
  -3 -12   7         18.48          7.83        15.66 o                         
  -2 -12   7       2207.22       2133.67        39.16 o                         
  -1 -12   7         19.12         19.58        19.58 o                         
   0 -12   7        111.82        133.13        23.49 o                         
   1 -12   7         18.41         19.58        15.66 o                         
   2 -12   7         20.26         27.41        31.33 o                         
   3 -12   7         12.08         23.49        23.49 o                         
   4 -12   7        121.66        137.05        27.41 o                         
   5 -12   7        389.66        356.33        39.16 o                         
   6 -12   7        537.98        497.29        46.99 o                         
  -7 -11   7          1.23          0.00        46.99 o                         
  -6 -11   7         22.27         43.07        27.41 o                         
  -5 -11   7         84.96         66.57        23.49 o                         
  -4 -11   7        824.25        830.13        31.33 o                         
  -3 -11   7         13.56          0.00        15.66 o                         
  -2 -11   7          0.70         19.58        19.58 o                         
  -1 -11   7         49.82         23.49        15.66 o                         
   0 -11   7         28.51         43.07        19.58 o                         
   1 -11   7        105.15         90.06        15.66 o                         
   2 -11   7         49.85         39.16        31.33 o                         
   3 -11   7        443.86        434.64        27.41 o                         
   4 -11   7       2030.76       2067.10        50.90 o                         
   5 -11   7         25.72         39.16        31.33 o                         
   6 -11   7        278.19        293.68        39.16 o                         
   7 -11   7        150.41        137.05        46.99 o                         
  -7 -10   7         33.41         46.99        43.07 o                         
  -6 -10   7        214.63        227.11        31.33 o                         
  -5 -10   7         99.30         66.57        23.49 o                         
  -4 -10   7          5.11          7.83        15.66 o                         
  -3 -10   7       3001.47       2877.65        43.07 o                         
  -2 -10   7         67.26         66.57        19.58 o                         
  -1 -10   7          0.20          7.83        11.75 o                         
   0 -10   7        171.39        187.95        19.58 o                         
   1 -10   7       1001.67        892.78        23.49 o                         
   2 -10   7         24.53         39.16        27.41 o                         
   3 -10   7          0.22          7.83        19.58 o                         
   4 -10   7        124.34        105.72        23.49 o                         
   5 -10   7         59.60         58.74        27.41 o                         
   6 -10   7        359.11        215.36        35.24 o                         
   7 -10   7          9.34          7.83        43.07 o                         
  -8  -9   7         34.07         74.40        54.82 o                         
  -7  -9   7         96.62        101.81        43.07 o                         
  -6  -9   7        199.88        191.87        27.41 o                         
  -5  -9   7        632.87        591.27        27.41 o                         
  -4  -9   7        211.30        184.04        19.58 o                         
  -3  -9   7         14.36          7.83        11.75 o                         
  -2  -9   7        199.46        180.12        19.58 o                         
  -1  -9   7         93.34         70.48        11.75 o                         
   0  -9   7        916.62        787.06        23.49 o                         
   1  -9   7          5.35          3.92        11.75 o                         
   2  -9   7        675.21        638.26        27.41 o                         
   3  -9   7        494.00        512.96        23.49 o                         
   4  -9   7        498.34        524.70        27.41 o                         
   5  -9   7        316.80        332.83        31.33 o                         
   6  -9   7         16.56         27.41        31.33 o                         
   7  -9   7         14.51         27.41        39.16 o                         
  -8  -8   7         80.02         74.40        50.90 o                         
  -7  -8   7         14.35          0.00        39.16 o                         
  -6  -8   7        133.46        148.80        27.41 o                         
  -5  -8   7         99.60         90.06        19.58 o                         
  -4  -8   7         55.20         58.74        15.66 o                         
  -3  -8   7       3655.72       3472.84        46.99 o                         
  -2  -8   7        106.75         82.23        11.75 o                         
  -1  -8   7         45.53         43.07        11.75 o                         
   0  -8   7        391.13        321.09        15.66 o                         
   1  -8   7        954.43        822.30        19.58 o                         
   2  -8   7        500.42        532.54        23.49 o                         
   3  -8   7         41.65         43.07        15.66 o                         
   4  -8   7         30.58         31.33        19.58 o                         
   5  -8   7          2.35          7.83        23.49 o                         
   6  -8   7         29.07         46.99        31.33 o                         
   7  -8   7        230.31        234.94        39.16 o                         
   8  -8   7         30.13         62.65        46.99 o                         
  -8  -7   7         80.69         54.82        46.99 o                         
  -7  -7   7        131.99        140.97        39.16 o                         
  -6  -7   7          0.25          7.83        23.49 o                         
  -5  -7   7       1163.25       1174.71        31.33 o                         
  -4  -7   7          7.92          3.92        15.66 o                         
  -3  -7   7          0.04          3.92        11.75 o                         
  -2  -7   7        410.31        395.49        11.75 o                         
  -1  -7   7         71.69         54.82         7.83 o                         
   0  -7   7        512.86        532.54        15.66 o                         
   1  -7   7         58.61         50.90         7.83 o                         
   2  -7   7          8.73          3.92        11.75 o                         
   3  -7   7         60.91         46.99        11.75 o                         
   4  -7   7         11.17         11.75        15.66 o                         
   5  -7   7        116.42        109.64        19.58 o                         
   6  -7   7         55.93         39.16        23.49 o                         
   7  -7   7          0.05          0.00        27.41 o                         
   8  -7   7          0.88         15.66        43.07 o                         
  -8  -6   7        477.20        383.74        50.90 o                         
  -7  -6   7        351.92        434.64        43.07 o                         
  -6  -6   7          7.22          7.83        19.58 o                         
  -5  -6   7          6.22          7.83        15.66 o                         
  -4  -6   7        621.60        599.10        23.49 o                         
  -3  -6   7        452.38        360.24        15.66 o                         
  -2  -6   7          5.96         31.33        11.75 o                         
  -1  -6   7        260.74        207.53        11.75 o                         
   0  -6   7       2207.13       2356.86        27.41 o                         
   1  -6   7       5746.95       6103.80        50.90 o                         
   2  -6   7         52.67         39.16         7.83 o                         
   3  -6   7       4967.57       5117.43        54.82 o                         
   4  -6   7        291.93        328.92        19.58 o                         
   5  -6   7        696.38        747.90        27.41 o                         
   6  -6   7        142.33        144.88        23.49 o                         
   7  -6   7         21.55          7.83        11.75 o                         
   8  -6   7         21.84         15.66        35.24 o                         
  -9  -5   7          0.74         43.07        58.74 o                         
  -8  -5   7        154.45        109.64        43.07 o                         
  -7  -5   7         95.12         82.23        35.24 o                         
  -6  -5   7       1931.05       1996.62        43.07 o                         
  -5  -5   7          0.01          7.83        15.66 o                         
  -4  -5   7        984.36        920.19        23.49 o                         
  -3  -5   7        693.32        685.25        19.58 o                         
  -2  -5   7       2197.86       2462.59        31.33 o                         
  -1  -5   7         85.89         86.15         7.83 o                         
   0  -5   7        310.78        262.35         7.83 o                         
   1  -5   7       3398.90       3743.02        43.07 o                         
   2  -5   7       1224.14       1186.46        15.66 o                         
   3  -5   7       1123.45       1112.06        19.58 o                         
   4  -5   7        239.06        274.10        19.58 o                         
   5  -5   7         21.05         19.58        19.58 o                         
   6  -5   7          5.49          3.92        15.66 o                         
   7  -5   7          0.18          7.83        15.66 o                         
   8  -5   7         18.67         31.33        23.49 o                         
  -9  -4   7        664.02        693.08        70.48 o                         
  -8  -4   7         16.36         23.49        39.16 o                         
  -7  -4   7         32.66         46.99        31.33 o                         
  -6  -4   7         76.48         74.40        19.58 o                         
  -5  -4   7       1715.13       1762.07        35.24 o                         
  -4  -4   7         29.12          7.83        11.75 o                         
  -3  -4   7        102.12         90.06         7.83 o                         
  -2  -4   7        200.89        187.95         7.83 o                         
  -1  -4   7       1047.22        884.95        11.75 o                         
   0  -4   7         79.74         97.89         7.83 o                         
   1  -4   7         93.66        121.39        11.75 o                         
   2  -4   7          0.51          0.00         7.83 o                         
   3  -4   7       6379.10       6691.15        62.65 o                         
   4  -4   7         17.12         19.58        15.66 o                         
   5  -4   7        245.02        266.27        15.66 o                         
   6  -4   7         29.44         39.16        15.66 o                         
   7  -4   7         82.55         66.57        19.58 o                         
   8  -4   7         15.63         27.41        23.49 o                         
   9  -4   7         25.41          0.00        93.98 o                         
  -9  -3   7         73.19         46.99        58.74 o                         
  -8  -3   7          0.21         19.58        43.07 o                         
  -7  -3   7        196.63        187.95        35.24 o                         
  -6  -3   7        124.59        133.13        19.58 o                         
  -5  -3   7         13.07         23.49        11.75 o                         
  -4  -3   7       1820.58       1660.26        27.41 o                         
  -3  -3   7        413.26        411.15        11.75 o                         
  -2  -3   7       1305.60       1464.47        19.58 o                         
  -1  -3   7        388.45        422.90         7.83 o                         
   0  -3   7       2440.23       2333.37        35.24 o                         
   1  -3   7        307.44        325.00        15.66 o                         
   2  -3   7       1339.21       1229.53        15.66 o                         
   3  -3   7       1011.48       1033.75        15.66 o                         
   4  -3   7          5.86          3.92         3.92 o                         
   5  -3   7          1.61          7.83        11.75 o                         
   6  -3   7         21.31         27.41        15.66 o                         
   7  -3   7         66.64         43.07        19.58 o                         
   8  -3   7         11.47         15.66        23.49 o                         
   9  -3   7         17.62         31.33        46.99 o                         
  -9  -2   7        161.69         46.99        90.06 o                         
  -8  -2   7         37.85         82.23        46.99 o                         
  -7  -2   7        573.70        532.54        46.99 o                         
  -6  -2   7        359.78        352.41        23.49 o                         
  -5  -2   7        295.33        270.18        15.66 o                         
  -4  -2   7        572.55        520.79        15.66 o                         
  -3  -2   7        823.92        677.42        15.66 o                         
  -2  -2   7       7052.66       8257.44        70.48 o                         
  -1  -2   7       3695.68       3833.08        35.24 o                         
   0  -2   7         12.74         23.49         7.83 o                         
   1  -2   7         73.94         90.06         7.83 o                         
   2  -2   7        271.43        262.35         7.83 o                         
   3  -2   7         73.15         58.74         7.83 o                         
   4  -2   7         92.65         90.06         7.83 o                         
   5  -2   7         24.72         23.49        11.75 o                         
   6  -2   7        139.78        144.88        19.58 o                         
   7  -2   7         42.93         31.33        19.58 o                         
   8  -2   7          1.68          0.00        23.49 o                         
   9  -2   7         59.90         58.74        35.24 o                         
  -9  -1   7         55.76         90.06        93.98 o                         
  -8  -1   7        527.84        595.19        54.82 o                         
  -7  -1   7          0.09          3.92        35.24 o                         
  -6  -1   7          2.85          0.00        15.66 o                         
  -5  -1   7        618.32        673.50        19.58 o                         
  -4  -1   7       1029.83        986.76        19.58 o                         
  -3  -1   7        282.13        321.09         7.83 o                         
  -2  -1   7         48.08         54.82         3.92 o                         
  -1  -1   7        590.31        591.27         7.83 o                         
   0  -1   7      14518.02      15441.97       133.13 o                         
   1  -1   7        347.19        289.76         7.83 o                         
   2  -1   7        375.07        356.33        11.75 o                         
   3  -1   7        111.25        129.22         7.83 o                         
   4  -1   7         29.26         23.49         7.83 o                         
   5  -1   7        371.44        387.65        19.58 o                         
   6  -1   7        654.56        618.68        23.49 o                         
   7  -1   7         11.43         19.58        19.58 o                         
   8  -1   7        585.75        540.37        31.33 o                         
   9  -1   7         84.74         97.89        35.24 o                         
  -9   0   7        171.34        133.13        93.98 o                         
  -8   0   7         20.65         19.58        43.07 o                         
  -7   0   7        211.80        207.53        39.16 o                         
  -6   0   7          3.47          7.83        19.58 o                         
  -5   0   7         45.61         43.07        15.66 o                         
  -4   0   7        104.02        117.47         7.83 o                         
  -3   0   7        945.13       1217.78        15.66 o                         
  -2   0   7         55.67         62.65         7.83 o                         
  -1   0   7       1968.17       2149.33        19.58 o                         
   0   0   7          7.03          7.83         3.92 o                         
   1   0   7        486.36        520.79         7.83 o                         
   2   0   7        485.50        477.72         7.83 o                         
   3   0   7        804.35        783.14        11.75 o                         
   4   0   7         69.97         70.48        11.75 o                         
   5   0   7         23.36         23.49        11.75 o                         
   6   0   7          2.26         15.66        19.58 o                         
   7   0   7         34.98         39.16        23.49 o                         
   8   0   7        911.13        931.94        39.16 o                         
   9   0   7          4.72          0.00        43.07 o                         
  -9   1   7          4.24          0.00        90.06 o                         
  -8   1   7        234.04        266.27        78.31 o                         
  -7   1   7         20.77         19.58        35.24 o                         
  -6   1   7        812.02        841.88        31.33 o                         
  -5   1   7       1416.61       1444.89        27.41 o                         
  -4   1   7         67.27         50.90         7.83 o                         
  -3   1   7        174.92        168.38         7.83 o                         
  -2   1   7       1931.19       1934.36        19.58 o                         
  -1   1   7        854.63        759.65        11.75 o                         
   0   1   7       2056.13       1992.70        23.49 o                         
   1   1   7         44.54         43.07         3.92 o                         
   2   1   7          2.79          7.83         7.83 o                         
   3   1   7          0.56          7.83         7.83 o                         
   4   1   7         69.51         54.82        11.75 o                         
   5   1   7        728.95        790.97        23.49 o                         
   6   1   7       3482.55       3731.27        50.90 o                         
   7   1   7          0.02         19.58        19.58 o                         
   8   1   7        457.61        415.06        31.33 o                         
   9   1   7         64.45        133.13        46.99 o                         
  -9   2   7         26.77         62.65        93.98 o                         
  -8   2   7        477.70        375.91        82.23 o                         
  -7   2   7        299.01        309.34        31.33 o                         
  -6   2   7         58.02         43.07        23.49 o                         
  -5   2   7          1.81         11.75        11.75 o                         
  -4   2   7       1307.95       1303.93        19.58 o                         
  -3   2   7        343.02        356.33        11.75 o                         
  -2   2   7        326.34        371.99        11.75 o                         
  -1   2   7       1651.45       1726.83        19.58 o                         
   0   2   7        686.38        583.44        15.66 o                         
   1   2   7       2198.68       2027.94        19.58 o                         
   2   2   7         11.03         11.75         7.83 o                         
   3   2   7          1.65          3.92         7.83 o                         
   4   2   7        167.96        148.80        11.75 o                         
   5   2   7       1466.61       1581.94        31.33 o                         
   6   2   7        279.58        317.17        23.49 o                         
   7   2   7         11.07         19.58        23.49 o                         
   8   2   7          3.38         11.75        31.33 o                         
   9   2   7         28.25         54.82       101.81 o                         
  -9   3   7         47.25         86.15        97.89 o                         
  -8   3   7         21.08          0.00        43.07 o                         
  -7   3   7          3.56          3.92        39.16 o                         
  -6   3   7       2735.81       2944.22        58.74 o                         
  -5   3   7         16.44         15.66        11.75 o                         
  -4   3   7         37.47         31.33        11.75 o                         
  -3   3   7         19.38          7.83         7.83 o                         
  -2   3   7       5386.70       5548.16        43.07 o                         
  -1   3   7       1705.86       1769.90        19.58 o                         
   0   3   7         16.85         31.33         7.83 o                         
   1   3   7        309.96        325.00         7.83 o                         
   2   3   7       1343.96       1260.86        19.58 o                         
   3   3   7        477.97        473.80        15.66 o                         
   4   3   7          1.76         11.75        11.75 o                         
   5   3   7         35.03         27.41        15.66 o                         
   6   3   7        727.86        736.15        31.33 o                         
   7   3   7         23.53         39.16        23.49 o                         
   8   3   7        135.76        117.47        35.24 o                         
   9   3   7          5.46         27.41       105.72 o                         
  -9   4   7         79.03         70.48        58.74 o                         
  -8   4   7       1249.80       1425.32        70.48 o                         
  -7   4   7          7.95          3.92        39.16 o                         
  -6   4   7        165.05        168.38        23.49 o                         
  -5   4   7        145.75        140.97        15.66 o                         
  -4   4   7         37.51         31.33        11.75 o                         
  -3   4   7        322.80        336.75        11.75 o                         
  -2   4   7         20.77         19.58         7.83 o                         
  -1   4   7       1237.16       1123.81        15.66 o                         
   0   4   7        717.26        618.68        15.66 o                         
   1   4   7        294.62        301.51        11.75 o                         
   2   4   7        212.29        195.79        11.75 o                         
   3   4   7          1.76         11.75        11.75 o                         
   4   4   7          2.73          3.92        11.75 o                         
   5   4   7        141.15        133.13        19.58 o                         
   6   4   7         17.25         31.33        19.58 o                         
   7   4   7         55.78         58.74        23.49 o                         
   8   4   7          5.31         27.41        46.99 o                         
  -9   5   7        111.62         70.48        62.65 o                         
  -8   5   7          7.27          3.92        50.90 o                         
  -7   5   7        624.11        697.00        50.90 o                         
  -6   5   7          0.52          3.92        23.49 o                         
  -5   5   7        163.70        152.71        19.58 o                         
  -4   5   7        348.57        395.49        15.66 o                         
  -3   5   7       1249.43       1194.29        19.58 o                         
  -2   5   7       1702.59       1785.56        27.41 o                         
  -1   5   7         23.37         15.66         7.83 o                         
   0   5   7       3632.77       3688.20        39.16 o                         
   1   5   7       3317.42       3410.19        31.33 o                         
   2   5   7       6267.86       6992.66        54.82 o                         
   3   5   7        148.25        137.05        11.75 o                         
   4   5   7        366.34        375.91        19.58 o                         
   5   5   7         28.84         35.24        15.66 o                         
   6   5   7        139.35        148.80        23.49 o                         
   7   5   7         38.64         11.75        27.41 o                         
   8   5   7          0.12          7.83        46.99 o                         
  -9   6   7        104.48         90.06        62.65 o                         
  -8   6   7         53.09         78.31        50.90 o                         
  -7   6   7          7.22         31.33        39.16 o                         
  -6   6   7        308.46        317.17        31.33 o                         
  -5   6   7        850.41        767.48        27.41 o                         
  -4   6   7        977.67        959.35        23.49 o                         
  -3   6   7        244.60        242.77        11.75 o                         
  -2   6   7       1163.20       1292.18        19.58 o                         
  -1   6   7         95.61         74.40         7.83 o                         
   0   6   7        719.51        740.07        15.66 o                         
   1   6   7        538.16        544.28        11.75 o                         
   2   6   7        434.16        352.41        23.49 o                         
   3   6   7        138.45        125.30        15.66 o                         
   4   6   7        103.41        109.64        15.66 o                         
   5   6   7          0.77          7.83        19.58 o                         
   6   6   7        128.18        164.46        27.41 o                         
   7   6   7        141.91        144.88        35.24 o                         
   8   6   7         54.95         97.89        54.82 o                         
  -9   7   7         71.09         23.49       101.81 o                         
  -8   7   7         69.37         31.33        50.90 o                         
  -7   7   7         18.27         19.58        43.07 o                         
  -6   7   7        368.89        301.51        31.33 o                         
  -5   7   7        549.54        509.04        27.41 o                         
  -4   7   7         28.99         15.66        15.66 o                         
  -3   7   7         92.94         93.98        11.75 o                         
  -2   7   7          0.54          3.92        15.66 o                         
  -1   7   7          2.69          3.92         7.83 o                         
   0   7   7      10993.71      12376.37       109.64 o                         
   1   7   7         84.69         74.40        11.75 o                         
   2   7   7         90.21         62.65        19.58 o                         
   3   7   7         38.57         35.24        15.66 o                         
   4   7   7       3946.75       4181.58        54.82 o                         
   5   7   7        150.41         82.23        23.49 o                         
   6   7   7         10.46          3.92        31.33 o                         
   7   7   7         74.13        117.47        50.90 o                         
   8   7   7          0.09          0.00        58.74 o                         
  -8   8   7         51.10         66.57        54.82 o                         
  -7   8   7        164.00        137.05        35.24 o                         
  -6   8   7         25.40         11.75        27.41 o                         
  -5   8   7        761.86        720.49        31.33 o                         
  -4   8   7         22.49         31.33        15.66 o                         
  -3   8   7       2483.84       2255.05        31.33 o                         
  -2   8   7        148.34        140.97        19.58 o                         
  -1   8   7        636.33        556.03        15.66 o                         
   0   8   7          0.33          3.92        11.75 o                         
   1   8   7         91.00         62.65        11.75 o                         
   2   8   7         46.53         15.66        23.49 o                         
   3   8   7        100.58        121.39        15.66 o                         
   4   8   7         37.50         58.74        19.58 o                         
   5   8   7         47.21         43.07        27.41 o                         
   6   8   7         72.32         58.74        35.24 o                         
   7   8   7          0.03          0.00        50.90 o                         
  -8   9   7         41.36         39.16        58.74 o                         
  -7   9   7        468.99        477.72        43.07 o                         
  -6   9   7         62.55         50.90        31.33 o                         
  -5   9   7        663.83        606.93        31.33 o                         
  -4   9   7         83.50        109.64        23.49 o                         
  -3   9   7        109.61        113.56        15.66 o                         
  -2   9   7         98.40         58.74        23.49 o                         
  -1   9   7         73.61         46.99        11.75 o                         
   0   9   7        348.46        270.18        15.66 o                         
   1   9   7         42.64         35.24        11.75 o                         
   2   9   7          6.01         27.41        27.41 o                         
   3   9   7        738.07        712.66        31.33 o                         
   4   9   7        117.24        129.22        27.41 o                         
   5   9   7          1.84         15.66        35.24 o                         
   6   9   7         18.51          0.00        35.24 o                         
   7   9   7        169.22        227.11        62.65 o                         
  -8  10   7         19.69         31.33        58.74 o                         
  -7  10   7        166.98        180.12        43.07 o                         
  -6  10   7         34.65         39.16        35.24 o                         
  -5  10   7          3.75         11.75        27.41 o                         
  -4  10   7          2.71          0.00        23.49 o                         
  -3  10   7       2462.79       2149.33        43.07 o                         
  -2  10   7         48.05         54.82        31.33 o                         
  -1  10   7          0.10          7.83        11.75 o                         
   0  10   7        407.18        395.49        27.41 o                         
   1  10   7       3330.62       3324.04        50.90 o                         
   2  10   7         65.71         62.65        31.33 o                         
   3  10   7          1.89         23.49        23.49 o                         
   4  10   7          0.01          7.83        27.41 o                         
   5  10   7       1086.82       1315.68        86.15 o                         
   6  10   7        136.09        191.87        58.74 o                         
   7  10   7         22.82         66.57        62.65 o                         
  -7  11   7         22.54         35.24        43.07 o                         
  -6  11   7         24.81         43.07        35.24 o                         
  -5  11   7        616.42        579.52        35.24 o                         
  -4  11   7        211.31        227.11        27.41 o                         
  -3  11   7         89.18        129.22        23.49 o                         
  -2  11   7        822.93       1049.41        46.99 o                         
  -1  11   7          4.82          0.00        19.58 o                         
   0  11   7         89.36         86.15        27.41 o                         
   1  11   7         30.56         27.41        19.58 o                         
   2  11   7        321.72        356.33        35.24 o                         
   3  11   7        212.22        207.53        31.33 o                         
   4  11   7         24.96         23.49        31.33 o                         
   6  11   7         95.51         93.98        62.65 o                         
  -7  12   7        276.24        266.27        50.90 o                         
  -6  12   7        109.00        113.56        43.07 o                         
  -5  12   7        229.86        219.28        31.33 o                         
  -4  12   7          5.04         11.75        27.41 o                         
  -3  12   7        213.63        223.20        31.33 o                         
  -2  12   7          7.39         23.49        39.16 o                         
  -1  12   7         13.04         15.66        23.49 o                         
   0  12   7        857.70        896.70        43.07 o                         
   1  12   7         36.00         39.16        27.41 o                         
   2  12   7         74.72        125.30        46.99 o                         
   3  12   7        589.61        599.10        39.16 o                         
   4  12   7        328.92        274.10        46.99 o                         
   5  12   7        356.78        368.08        70.48 o                         
  -6  13   7         32.63         43.07        50.90 o                         
  -5  13   7         67.92          3.92        43.07 o                         
  -4  13   7         45.48         39.16        31.33 o                         
  -3  13   7        213.54        223.20        31.33 o                         
  -2  13   7        692.09        802.72        50.90 o                         
  -1  13   7          4.47         11.75        27.41 o                         
   0  13   7          0.38         19.58        39.16 o                         
   1  13   7          1.18         15.66        27.41 o                         
   2  13   7        872.32        904.53        54.82 o                         
   3  13   7         45.96         19.58        35.24 o                         
   4  13   7          8.66          0.00        43.07 o                         
  -6  14   7        117.07        125.30        54.82 o                         
  -5  14   7        616.24        712.66        58.74 o                         
  -4  14   7        131.51        172.29        39.16 o                         
  -3  14   7         51.99         86.15        31.33 o                         
  -2  14   7          2.20          3.92        50.90 o                         
  -1  14   7        795.51        904.53        46.99 o                         
   0  14   7        108.63         97.89        39.16 o                         
   1  14   7         29.42         46.99        31.33 o                         
   2  14   7          0.13         35.24        54.82 o                         
   3  14   7          6.61          3.92        35.24 o                         
   4  14   7         21.64          3.92        50.90 o                         
  -5  15   7          4.92         15.66        54.82 o                         
  -4  15   7         51.35         50.90        43.07 o                         
  -3  15   7          6.22         15.66        35.24 o                         
  -2  15   7         64.22         78.31        54.82 o                         
  -1  15   7          9.67         15.66        35.24 o                         
   0  15   7         69.44        105.72        46.99 o                         
   1  15   7        399.78        422.90        39.16 o                         
   2  15   7        150.89        172.29        62.65 o                         
   3  15   7          0.06          0.00        39.16 o                         
   4  15   7        183.84        152.71        66.57 o                         
  -4  16   7          0.95          3.92        43.07 o                         
  -3  16   7        143.22         86.15        39.16 o                         
  -2  16   7        558.15        728.32        70.48 o                         
  -1  16   7        935.72        967.18        50.90 o                         
   0  16   7         35.65         19.58        50.90 o                         
   1  16   7          3.92          7.83        39.16 o                         
   2  16   7         19.90         58.74        70.48 o                         
   3  16   7        239.56        219.28        50.90 o                         
  -3  17   7         13.35          3.92        46.99 o                         
  -2  17   7          1.20          7.83        74.40 o                         
  -1  17   7         40.95          0.00        43.07 o                         
   0  17   7        574.98        771.39        66.57 o                         
   1  17   7         16.16          3.92        43.07 o                         
   2  17   7         10.68         15.66        78.31 o                         
  -2 -17   8         22.28          0.00        78.31 o                         
  -1 -17   8          7.18         23.49        43.07 o                         
   0 -17   8         19.33         19.58        58.74 o                         
   1 -17   8       1203.25       1288.27        58.74 o                         
   2 -17   8          0.44          0.00       164.46 o                         
  -4 -16   8         13.19         31.33        62.65 o                         
  -3 -16   8          1.29         23.49        43.07 o                         
  -2 -16   8        388.87        332.83        66.57 o                         
  -1 -16   8        440.67        407.23        43.07 o                         
   0 -16   8        622.72        626.51        54.82 o                         
   1 -16   8         74.68         78.31        31.33 o                         
   2 -16   8         51.78         70.48        54.82 o                         
   3 -16   8         71.41         74.40        39.16 o                         
  -5 -15   8         16.52          7.83        54.82 o                         
  -4 -15   8          7.57          3.92        23.49 o                         
  -3 -15   8        416.18        430.73        46.99 o                         
  -2 -15   8          1.70          0.00        58.74 o                         
  -1 -15   8          0.94          0.00        31.33 o                         
   0 -15   8         13.04         23.49        39.16 o                         
   1 -15   8         55.16         46.99        27.41 o                         
   2 -15   8         50.85         62.65        43.07 o                         
   3 -15   8         48.43         27.41        31.33 o                         
   4 -15   8         27.77         31.33        39.16 o                         
  -5 -14   8         18.00         11.75        31.33 o                         
  -4 -14   8         21.35         35.24        23.49 o                         
  -3 -14   8         15.93         19.58        15.66 o                         
  -2 -14   8        579.68        509.04        54.82 o                         
  -1 -14   8         76.48         70.48        27.41 o                         
   0 -14   8        120.03         97.89        39.16 o                         
   1 -14   8         11.72         27.41        19.58 o                         
   2 -14   8        900.66       1014.17        43.07 o                         
   3 -14   8         54.38         27.41        31.33 o                         
   4 -14   8         33.27         11.75        35.24 o                         
   5 -14   8         85.50         74.40        43.07 o                         
  -6 -13   8         22.78          7.83        35.24 o                         
  -5 -13   8        504.46        465.97        31.33 o                         
  -4 -13   8        434.28        281.93        23.49 o                         
  -3 -13   8        344.13        348.50        23.49 o                         
  -2 -13   8         48.21         46.99        43.07 o                         
  -1 -13   8        739.38        849.71        39.16 o                         
   0 -13   8          5.69          3.92        31.33 o                         
   1 -13   8          2.78          7.83        19.58 o                         
   2 -13   8         32.08         86.15        39.16 o                         
   3 -13   8          3.17         23.49        27.41 o                         
   4 -13   8          5.84          7.83        31.33 o                         
   5 -13   8          1.63         11.75        35.24 o                         
   6 -13   8         34.03         35.24        43.07 o                         
  -6 -12   8          5.77         19.58        31.33 o                         
  -5 -12   8          0.59          0.00        23.49 o                         
  -4 -12   8          0.26          7.83        19.58 o                         
  -3 -12   8         58.17         31.33        15.66 o                         
  -2 -12   8          2.04         15.66        39.16 o                         
  -1 -12   8        495.25        434.64        27.41 o                         
   0 -12   8         13.14          7.83        23.49 o                         
   1 -12   8        133.18         93.98        15.66 o                         
   2 -12   8        130.44        199.70        35.24 o                         
   3 -12   8         23.51         31.33        23.49 o                         
   4 -12   8         57.78         31.33        27.41 o                         
   5 -12   8          1.34          7.83        35.24 o                         
   6 -12   8         85.39         74.40        43.07 o                         
  -7 -11   8        139.36        156.63        46.99 o                         
  -6 -11   8          0.18          7.83        27.41 o                         
  -5 -11   8        103.33        129.22        23.49 o                         
  -4 -11   8        170.21        125.30        19.58 o                         
  -3 -11   8         47.01         31.33        15.66 o                         
  -2 -11   8         12.72          0.00        35.24 o                         
  -1 -11   8       1611.44       1777.73        39.16 o                         
   0 -11   8          5.61         15.66        19.58 o                         
   1 -11   8         19.68         31.33        15.66 o                         
   2 -11   8          0.26          0.00        31.33 o                         
   3 -11   8        739.41        716.57        31.33 o                         
   4 -11   8          1.77         11.75        23.49 o                         
   5 -11   8         17.51         15.66        31.33 o                         
   6 -11   8          6.46          0.00        35.24 o                         
   7 -11   8        303.16        254.52        50.90 o                         
  -7 -10   8         11.92         11.75        43.07 o                         
  -6 -10   8         20.59         46.99        27.41 o                         
  -5 -10   8        194.41        219.28        23.49 o                         
  -4 -10   8        219.94        195.79        19.58 o                         
  -3 -10   8        372.38        336.75        19.58 o                         
  -2 -10   8       1088.59       1014.17        43.07 o                         
  -1 -10   8          0.25          3.92        15.66 o                         
   0 -10   8         15.42         23.49        19.58 o                         
   1 -10   8        149.65        164.46        15.66 o                         
   2 -10   8        253.54        234.94        27.41 o                         
   3 -10   8         48.87         43.07        19.58 o                         
   4 -10   8          3.50          0.00        23.49 o                         
   5 -10   8        174.39        187.95        27.41 o                         
   6 -10   8         23.29         27.41        35.24 o                         
   7 -10   8         96.01         66.57        43.07 o                         
  -8  -9   8         30.27         15.66        50.90 o                         
  -7  -9   8        105.77         86.15        43.07 o                         
  -6  -9   8        771.35        732.24        35.24 o                         
  -5  -9   8        250.37        258.44        23.49 o                         
  -4  -9   8         11.87         15.66        15.66 o                         
  -3  -9   8         97.67         82.23        15.66 o                         
  -2  -9   8         17.12          0.00         7.83 o                         
  -1  -9   8        511.07        544.28        19.58 o                         
   0  -9   8         26.09         15.66        15.66 o                         
   1  -9   8       1009.61        896.70        23.49 o                         
   2  -9   8          6.59         35.24        23.49 o                         
   3  -9   8        864.75        924.11        31.33 o                         
   4  -9   8          2.67          7.83        19.58 o                         
   5  -9   8         79.37         70.48        27.41 o                         
   6  -9   8         77.45         70.48        31.33 o                         
   7  -9   8        227.20        223.20        43.07 o                         
  -8  -8   8        273.61        238.86        50.90 o                         
  -7  -8   8          1.87          3.92        39.16 o                         
  -6  -8   8         61.88         54.82        23.49 o                         
  -5  -8   8        114.86        125.30        19.58 o                         
  -4  -8   8       2001.42       1895.20        35.24 o                         
  -3  -8   8        145.63        137.05        11.75 o                         
  -2  -8   8        163.36        137.05         7.83 o                         
  -1  -8   8         72.73         58.74        11.75 o                         
   0  -8   8       1188.10        998.50        23.49 o                         
   1  -8   8         15.38         15.66        11.75 o                         
   2  -8   8         10.26         15.66        19.58 o                         
   3  -8   8          0.68         15.66        15.66 o                         
   4  -8   8         78.04         66.57        19.58 o                         
   5  -8   8        343.68        399.40        27.41 o                         
   6  -8   8        241.92        246.69        31.33 o                         
   7  -8   8         29.71         15.66        39.16 o                         
   8  -8   8        202.84        152.71        50.90 o                         
  -8  -7   8         46.02         23.49        43.07 o                         
  -7  -7   8       1666.89       1797.31        62.65 o                         
  -6  -7   8       1048.13       1108.14        39.16 o                         
  -5  -7   8        269.44        262.35        23.49 o                         
  -4  -7   8          0.05          7.83        15.66 o                         
  -3  -7   8        939.13        916.27        23.49 o                         
  -2  -7   8         70.88         70.48         7.83 o                         
  -1  -7   8          0.08          3.92         7.83 o                         
   0  -7   8        141.71        105.72        11.75 o                         
   1  -7   8       3006.56       3077.35        35.24 o                         
   2  -7   8        286.74        246.69        15.66 o                         
   3  -7   8         43.29         27.41        11.75 o                         
   4  -7   8         10.84          3.92        15.66 o                         
   5  -7   8          0.15          7.83        19.58 o                         
   6  -7   8          2.65          7.83        23.49 o                         
   7  -7   8        151.99        137.05        31.33 o                         
   8  -7   8         39.76         39.16        46.99 o                         
  -8  -6   8       1099.39       1002.42        66.57 o                         
  -7  -6   8        372.62        407.23        43.07 o                         
  -6  -6   8        229.07        246.69        23.49 o                         
  -5  -6   8          3.20          3.92        15.66 o                         
  -4  -6   8        196.68        305.42        35.24 o                         
  -3  -6   8          5.99          3.92        11.75 o                         
  -2  -6   8        925.95        928.02        15.66 o                         
  -1  -6   8       1299.86       1315.68        19.58 o                         
   0  -6   8        123.00         90.06         7.83 o                         
   1  -6   8        405.75        340.67         7.83 o                         
   2  -6   8       4707.49       5011.71        50.90 o                         
   3  -6   8         57.30         50.90        15.66 o                         
   4  -6   8        939.61       1041.58        35.24 o                         
   5  -6   8        219.40        250.61        27.41 o                         
   6  -6   8         10.98          7.83        23.49 o                         
   7  -6   8          0.43         11.75        27.41 o                         
   8  -6   8         34.60         15.66        35.24 o                         
  -9  -5   8        331.82        348.50        66.57 o                         
  -8  -5   8        707.54        661.75        58.74 o                         
  -7  -5   8          6.05         19.58        31.33 o                         
  -6  -5   8       1216.88       1237.36        35.24 o                         
  -5  -5   8        265.43        223.20        19.58 o                         
  -4  -5   8        425.43        489.46        19.58 o                         
  -3  -5   8       3039.08       2979.46        39.16 o                         
  -2  -5   8        128.76        129.22         7.83 o                         
  -1  -5   8        476.97        434.64        11.75 o                         
   0  -5   8        133.93        129.22         7.83 o                         
   1  -5   8       3268.58       3371.03        43.07 o                         
   2  -5   8          0.16          7.83         7.83 o                         
   3  -5   8          0.41          3.92        11.75 o                         
   4  -5   8       2452.76       2576.14        39.16 o                         
   5  -5   8         65.97         54.82        19.58 o                         
   6  -5   8          0.66         23.49        23.49 o                         
   7  -5   8          0.44          0.00        35.24 o                         
   8  -5   8          4.44         31.33        35.24 o                         
  -9  -4   8        264.10        156.63        62.65 o                         
  -8  -4   8         37.68         15.66        46.99 o                         
  -7  -4   8         24.05         15.66        35.24 o                         
  -6  -4   8        966.21       1025.91        31.33 o                         
  -5  -4   8        361.05        387.65        19.58 o                         
  -4  -4   8        138.18        109.64        15.66 o                         
  -3  -4   8         19.27         11.75         7.83 o                         
  -2  -4   8        101.69         90.06         7.83 o                         
  -1  -4   8        297.96        293.68        11.75 o                         
   0  -4   8          3.28          0.00         7.83 o                         
   1  -4   8        579.01        552.11        19.58 o                         
   2  -4   8       6887.22       7051.40        62.65 o                         
   3  -4   8          4.84          3.92         7.83 o                         
   4  -4   8         32.26         31.33        15.66 o                         
   5  -4   8        621.36        650.01        27.41 o                         
   6  -4   8        225.88        234.94        15.66 o                         
   7  -4   8         26.26         39.16        15.66 o                         
   8  -4   8          0.93          3.92        23.49 o                         
  -9  -3   8         62.17         62.65        58.74 o                         
  -8  -3   8        316.14        242.77        46.99 o                         
  -7  -3   8          0.82          7.83        35.24 o                         
  -6  -3   8         39.60         23.49        19.58 o                         
  -5  -3   8       2128.43       2231.56        35.24 o                         
  -4  -3   8        104.16         97.89        15.66 o                         
  -3  -3   8       1676.75       1722.91        23.49 o                         
  -2  -3   8         19.13         19.58         3.92 o                         
  -1  -3   8       4156.24       4162.00        39.16 o                         
   0  -3   8       3074.85       3206.57        43.07 o                         
   1  -3   8       1406.02       1327.42        27.41 o                         
   2  -3   8         68.10         58.74         7.83 o                         
   3  -3   8        758.74        720.49        15.66 o                         
   4  -3   8         34.31         27.41        15.66 o                         
   5  -3   8         92.29        109.64         7.83 o                         
   6  -3   8        147.53        156.63        15.66 o                         
   7  -3   8         24.99         15.66        15.66 o                         
   8  -3   8         38.94         39.16        23.49 o                         
  -9  -2   8          5.54          3.92        58.74 o                         
  -8  -2   8        544.85        716.57        54.82 o                         
  -7  -2   8          3.29          3.92        35.24 o                         
  -6  -2   8        357.62        387.65        23.49 o                         
  -5  -2   8        343.57        356.33        19.58 o                         
  -4  -2   8        619.51        556.03        19.58 o                         
  -3  -2   8       1154.81       1162.96        19.58 o                         
  -2  -2   8       1079.31       1166.88        11.75 o                         
  -1  -2   8         39.72        101.81         7.83 o                         
   0  -2   8        947.71        959.35        15.66 o                         
   1  -2   8         76.82         70.48         7.83 o                         
   2  -2   8         42.31         54.82         7.83 o                         
   3  -2   8         85.38         74.40         7.83 o                         
   4  -2   8         23.22         15.66         3.92 o                         
   5  -2   8        686.18        708.74        19.58 o                         
   6  -2   8          1.67          3.92        15.66 o                         
   7  -2   8         85.48         70.48        19.58 o                         
   8  -2   8         19.06         11.75        23.49 o                         
   9  -2   8         58.69         86.15        70.48 o                         
  -9  -1   8        176.11         70.48        58.74 o                         
  -8  -1   8        116.19        109.64        46.99 o                         
  -7  -1   8         64.28         97.89        35.24 o                         
  -6  -1   8        184.34        195.79        23.49 o                         
  -5  -1   8        314.94        375.91        19.58 o                         
  -4  -1   8       1096.90       1131.64        23.49 o                         
  -3  -1   8         77.70         86.15         7.83 o                         
  -2  -1   8       1814.89       2196.32        19.58 o                         
  -1  -1   8       1854.00       1801.22        15.66 o                         
   0  -1   8         39.96         27.41         3.92 o                         
   1  -1   8        130.87        125.30         7.83 o                         
   2  -1   8        731.83        693.08        15.66 o                         
   3  -1   8       1423.86       1307.85        19.58 o                         
   4  -1   8         23.53         27.41         7.83 o                         
   5  -1   8          4.93         11.75        11.75 o                         
   6  -1   8        193.22        168.38        19.58 o                         
   7  -1   8        159.72        215.36        23.49 o                         
   8  -1   8          9.69         35.24        23.49 o                         
   9  -1   8          2.41          7.83        54.82 o                         
  -9   0   8         77.47        101.81        97.89 o                         
  -8   0   8        214.62        219.28        46.99 o                         
  -7   0   8        183.38        187.95        39.16 o                         
  -6   0   8         18.24         19.58        19.58 o                         
  -5   0   8         70.90         70.48        15.66 o                         
  -4   0   8       4914.93       4878.58        43.07 o                         
  -3   0   8        136.23        133.13         7.83 o                         
  -2   0   8        191.11        219.28         7.83 o                         
  -1   0   8          6.65          3.92         3.92 o                         
   0   0   8      19524.96      21745.47       199.70 o                         
   1   0   8         61.41         70.48         7.83 o                         
   2   0   8          0.39          3.92         3.92 o                         
   3   0   8        180.32        180.12         7.83 o                         
   4   0   8        185.43        184.04        11.75 o                         
   5   0   8        369.49        360.24        19.58 o                         
   6   0   8        308.81        313.26        19.58 o                         
   7   0   8          0.70          7.83        19.58 o                         
   8   0   8        807.47        693.08        39.16 o                         
   9   0   8         19.34         27.41        50.90 o                         
  -9   1   8        175.29        109.64       109.64 o                         
  -8   1   8        137.19        160.54        46.99 o                         
  -7   1   8        157.03        180.12        39.16 o                         
  -6   1   8         92.03         86.15        27.41 o                         
  -5   1   8       1014.79        947.60        23.49 o                         
  -4   1   8        145.20        133.13        11.75 o                         
  -3   1   8         17.05          7.83         7.83 o                         
  -2   1   8       2726.50       3089.10        31.33 o                         
  -1   1   8        511.94        516.87         7.83 o                         
   0   1   8        147.30        137.05         3.92 o                         
   1   1   8       3684.55       3985.79        31.33 o                         
   2   1   8       1380.39       1331.34        15.66 o                         
   3   1   8         28.60         19.58         7.83 o                         
   4   1   8        177.24        168.38        11.75 o                         
   5   1   8       1196.05       1198.21        27.41 o                         
   6   1   8         13.16         19.58        19.58 o                         
   7   1   8         11.79         19.58        19.58 o                         
   8   1   8         84.45        101.81        31.33 o                         
   9   1   8         81.95          0.00        97.89 o                         
  -9   2   8        141.72         70.48        97.89 o                         
  -8   2   8         33.38         43.07        74.40 o                         
  -7   2   8        289.41        368.08        46.99 o                         
  -6   2   8          0.36          3.92        23.49 o                         
  -5   2   8        715.61        665.67        23.49 o                         
  -4   2   8        146.78        176.21        11.75 o                         
  -3   2   8         88.01         90.06         7.83 o                         
  -2   2   8         20.86         11.75         7.83 o                         
  -1   2   8       5484.78       6099.88        54.82 o                         
   0   2   8       6152.90       6240.85        66.57 o                         
   1   2   8        213.43        246.69         7.83 o                         
   2   2   8        180.99        180.12         7.83 o                         
   3   2   8        405.85        407.23        15.66 o                         
   4   2   8        974.36        978.93        23.49 o                         
   5   2   8         11.21          3.92        11.75 o                         
   6   2   8        123.69        152.71        19.58 o                         
   7   2   8        540.35        493.38        31.33 o                         
   8   2   8         83.59         97.89        31.33 o                         
   9   2   8         41.81         74.40       121.39 o                         
  -9   3   8          0.31          3.92        97.89 o                         
  -8   3   8         25.28         11.75        74.40 o                         
  -7   3   8        365.40        364.16        43.07 o                         
  -6   3   8        218.24        195.79        23.49 o                         
  -5   3   8          9.60         15.66        15.66 o                         
  -4   3   8        126.81        113.56        11.75 o                         
  -3   3   8       7109.86       7517.37        58.74 o                         
  -2   3   8        201.16        180.12        11.75 o                         
  -1   3   8         47.69         93.98         7.83 o                         
   0   3   8       1677.80       1715.08        27.41 o                         
   1   3   8       2015.66       1992.70        23.49 o                         
   2   3   8        218.36        203.62        11.75 o                         
   3   3   8          2.30          0.00         7.83 o                         
   4   3   8         14.91         15.66        11.75 o                         
   5   3   8         32.68         39.16        15.66 o                         
   6   3   8         85.35        129.22        23.49 o                         
   7   3   8          4.50          3.92        23.49 o                         
   8   3   8        125.19        195.79        35.24 o                         
  -9   4   8          5.93         58.74        97.89 o                         
  -8   4   8         97.19         74.40        78.31 o                         
  -7   4   8        494.95        520.79        46.99 o                         
  -6   4   8       1354.43       1452.73        39.16 o                         
  -5   4   8        441.59        458.14        19.58 o                         
  -4   4   8        468.08        454.22        15.66 o                         
  -3   4   8         42.08         35.24         7.83 o                         
  -2   4   8        383.34        387.65        11.75 o                         
  -1   4   8        672.45        677.42        11.75 o                         
   0   4   8        756.06        693.08        15.66 o                         
   1   4   8         81.37         90.06         7.83 o                         
   2   4   8          1.33         31.33        11.75 o                         
   3   4   8         34.91         31.33        11.75 o                         
   4   4   8        120.74        113.56        15.66 o                         
   5   4   8        157.54        140.97        19.58 o                         
   6   4   8         12.51          7.83        19.58 o                         
   7   4   8         22.03         31.33        23.49 o                         
   8   4   8         26.66         15.66        43.07 o                         
  -9   5   8        451.88        438.56        86.15 o                         
  -8   5   8        961.90        967.18        66.57 o                         
  -7   5   8        141.43        144.88        43.07 o                         
  -6   5   8         13.23          7.83        23.49 o                         
  -5   5   8        535.09        540.37        23.49 o                         
  -4   5   8        229.81        215.36        15.66 o                         
  -3   5   8       1631.50       1683.75        23.49 o                         
  -2   5   8         22.82         35.24        11.75 o                         
  -1   5   8       1022.60       1025.91        15.66 o                         
   0   5   8         71.15         62.65         7.83 o                         
   1   5   8       2895.38       2858.07        27.41 o                         
   2   5   8        265.82        254.52        19.58 o                         
   3   5   8       2071.12       2059.27        31.33 o                         
   4   5   8       1207.74       1241.28        27.41 o                         
   5   5   8       1385.02       1456.64        39.16 o                         
   6   5   8        156.22        168.38        27.41 o                         
   7   5   8          0.63         15.66        35.24 o                         
   8   5   8          5.88          0.00        54.82 o                         
  -9   6   8        223.89        156.63        66.57 o                         
  -8   6   8         21.48         19.58        50.90 o                         
  -7   6   8       2653.24       2967.71        82.23 o                         
  -6   6   8       1208.43       1276.52        46.99 o                         
  -5   6   8          4.83         11.75        15.66 o                         
  -4   6   8         31.76         23.49        15.66 o                         
  -3   6   8        110.21        101.81        11.75 o                         
  -2   6   8       2983.03       3057.77        31.33 o                         
  -1   6   8        377.42        411.15        11.75 o                         
   0   6   8         71.28         62.65        11.75 o                         
   1   6   8       1333.37       1229.53        19.58 o                         
   2   6   8       1471.46       1558.45        27.41 o                         
   3   6   8         86.12         82.23        15.66 o                         
   4   6   8         13.76          7.83        15.66 o                         
   5   6   8          0.79         11.75        19.58 o                         
   6   6   8        807.71        798.80        39.16 o                         
   7   6   8         82.78         46.99        35.24 o                         
   8   6   8          0.73          0.00        54.82 o                         
  -9   7   8        201.74        317.17       125.30 o                         
  -8   7   8        252.51        246.69        54.82 o                         
  -7   7   8          2.79          0.00        43.07 o                         
  -6   7   8        447.69        418.98        35.24 o                         
  -5   7   8       1818.70       1891.28        35.24 o                         
  -4   7   8       1142.77       1061.16        27.41 o                         
  -3   7   8         31.79         46.99        11.75 o                         
  -2   7   8         46.62         54.82        19.58 o                         
  -1   7   8        352.00        360.24        11.75 o                         
   0   7   8        252.40        215.36        11.75 o                         
   1   7   8        562.50        481.63        15.66 o                         
   2   7   8         42.35         58.74        23.49 o                         
   3   7   8        804.12        755.73        27.41 o                         
   4   7   8         67.73         66.57        23.49 o                         
   5   7   8         59.77         43.07        23.49 o                         
   6   7   8        229.35        223.20        35.24 o                         
   7   7   8         35.14         54.82        39.16 o                         
   8   7   8         41.51         27.41        62.65 o                         
  -8   8   8         34.08         54.82        50.90 o                         
  -7   8   8        523.25        446.39        50.90 o                         
  -6   8   8        292.82        215.36        35.24 o                         
  -5   8   8         51.63         43.07        23.49 o                         
  -4   8   8       1559.47       1429.23        31.33 o                         
  -3   8   8         30.01         23.49        15.66 o                         
  -2   8   8       2284.27       2251.14        35.24 o                         
  -1   8   8          7.38          3.92        11.75 o                         
   0   8   8        555.07        497.29        19.58 o                         
   1   8   8        689.66        603.02        19.58 o                         
   2   8   8        254.25        211.45        27.41 o                         
   3   8   8        142.86        137.05        19.58 o                         
   4   8   8        165.60        140.97        23.49 o                         
   5   8   8         45.66         66.57        31.33 o                         
   6   8   8          3.60         39.16        35.24 o                         
   7   8   8         98.20         35.24        50.90 o                         
  -8   9   8        150.77        152.71        58.74 o                         
  -7   9   8        153.15        113.56        39.16 o                         
  -6   9   8        343.29        289.76        35.24 o                         
  -5   9   8        342.20        395.49        31.33 o                         
  -4   9   8        415.36        399.40        27.41 o                         
  -3   9   8          0.50          7.83        15.66 o                         
  -2   9   8          1.96          7.83        27.41 o                         
  -1   9   8        454.82        446.39        19.58 o                         
   0   9   8          0.03          0.00        19.58 o                         
   1   9   8         44.19         54.82        15.66 o                         
   2   9   8         69.40         70.48        31.33 o                         
   3   9   8         80.83        109.64        23.49 o                         
   4   9   8         36.54         50.90        27.41 o                         
   5   9   8          4.88          3.92        35.24 o                         
   6   9   8        416.17        395.49        43.07 o                         
   7   9   8          0.21         19.58        58.74 o                         
  -8  10   8         30.22          0.00        62.65 o                         
  -7  10   8          4.54          7.83        43.07 o                         
  -6  10   8        104.35        109.64        35.24 o                         
  -5  10   8          0.01          0.00        27.41 o                         
  -4  10   8          4.82         15.66        23.49 o                         
  -3  10   8        329.66        281.93        31.33 o                         
  -2  10   8         25.75         39.16        31.33 o                         
  -1  10   8          9.00         11.75        19.58 o                         
   0  10   8        379.50        403.32        27.41 o                         
   1  10   8        108.61        101.81        19.58 o                         
   2  10   8          0.01         23.49        39.16 o                         
   3  10   8         20.78         35.24        23.49 o                         
   4  10   8        714.58        802.72        39.16 o                         
   5  10   8          2.01         19.58        35.24 o                         
   6  10   8          0.75         27.41        39.16 o                         
   7  10   8         22.85          3.92        66.57 o                         
  -7  11   8        171.32        180.12        54.82 o                         
  -6  11   8         58.83         31.33        46.99 o                         
  -5  11   8          6.07          3.92        31.33 o                         
  -4  11   8         51.36         62.65        31.33 o                         
  -3  11   8       1874.81       1938.27        50.90 o                         
  -2  11   8          6.87          3.92        39.16 o                         
  -1  11   8        295.97        407.23        27.41 o                         
   0  11   8          5.06         15.66        27.41 o                         
   1  11   8         34.80         35.24        19.58 o                         
   2  11   8          4.80          0.00        43.07 o                         
   3  11   8         58.47         93.98        31.33 o                         
   4  11   8          0.03         15.66        27.41 o                         
   5  11   8          6.87          3.92        54.82 o                         
   6  11   8        285.87        336.75        70.48 o                         
  -7  12   8         11.41          0.00        58.74 o                         
  -6  12   8         71.54         66.57        50.90 o                         
  -5  12   8         44.33         39.16        35.24 o                         
  -4  12   8        201.04        180.12        35.24 o                         
  -3  12   8          0.35          0.00        27.41 o                         
  -2  12   8         58.72         43.07        46.99 o                         
  -1  12   8       3177.41       2905.06        58.74 o                         
   0  12   8         45.75         82.23        35.24 o                         
   1  12   8         15.75         19.58        23.49 o                         
   2  12   8        154.85        172.29        50.90 o                         
   3  12   8         48.28         31.33        31.33 o                         
   4  12   8        161.30        113.56        35.24 o                         
   5  12   8         14.10         62.65        46.99 o                         
   6  12   8        263.24        203.62        74.40 o                         
  -6  13   8          8.92         43.07        54.82 o                         
  -5  13   8         31.41         43.07        39.16 o                         
  -4  13   8        444.89        281.93        39.16 o                         
  -3  13   8        660.47        732.24        43.07 o                         
  -2  13   8          8.66         46.99        46.99 o                         
  -1  13   8         49.17         62.65        31.33 o                         
   0  13   8          3.54          7.83        39.16 o                         
   1  13   8        108.04        121.39        31.33 o                         
   2  13   8          1.55          0.00        66.57 o                         
   3  13   8         32.75         19.58        46.99 o                         
   4  13   8          0.01          3.92        46.99 o                         
   5  13   8        175.60        187.95        82.23 o                         
  -6  14   8        366.01        352.41        62.65 o                         
  -5  14   8        116.75         78.31        50.90 o                         
  -4  14   8         45.44         58.74        39.16 o                         
  -3  14   8          7.88          7.83        35.24 o                         
  -2  14   8        706.98        677.42        58.74 o                         
  -1  14   8         90.30         50.90        31.33 o                         
   0  14   8         62.44         62.65        39.16 o                         
   1  14   8          2.84          0.00        31.33 o                         
   2  14   8        286.48        234.94        58.74 o                         
   3  14   8          1.35          0.00        50.90 o                         
   4  14   8         23.55         66.57        54.82 o                         
  -5  15   8          8.96         54.82        58.74 o                         
  -4  15   8          6.43          3.92        46.99 o                         
  -3  15   8         16.00         23.49        39.16 o                         
  -2  15   8          3.36         11.75        58.74 o                         
  -1  15   8        194.81        211.45        39.16 o                         
   0  15   8         90.51        140.97        50.90 o                         
   1  15   8        284.77        348.50        43.07 o                         
   2  15   8         15.79         54.82        62.65 o                         
   3  15   8         93.93         74.40        62.65 o                         
   4  15   8          0.24         35.24        58.74 o                         
  -4  16   8         65.09         82.23        50.90 o                         
  -3  16   8         74.20         90.06        43.07 o                         
  -2  16   8        570.00        700.91        70.48 o                         
  -1  16   8          0.39         15.66        39.16 o                         
   0  16   8        147.30        191.87        54.82 o                         
   1  16   8         73.37         93.98        43.07 o                         
   2  16   8        323.67        352.41        74.40 o                         
   3  16   8         84.51         62.65        66.57 o                         
  -3  17   8          2.04         43.07        93.98 o                         
  -2  17   8          1.33          0.00        93.98 o                         
  -1  17   8         73.00         58.74        43.07 o                         
   0  17   8          0.16          7.83        62.65 o                         
   1  17   8          4.13         15.66        46.99 o                         
  -1 -17   9          3.26          3.92        39.16 o                         
   0 -17   9        155.46        105.72        54.82 o                         
   1 -17   9         38.41         11.75        35.24 o                         
  -3 -16   9        173.12        129.22        46.99 o                         
  -2 -16   9         81.40         74.40        62.65 o                         
  -1 -16   9        580.67        477.72        43.07 o                         
   0 -16   9          9.33         19.58        46.99 o                         
   1 -16   9         71.19         54.82        35.24 o                         
   2 -16   9        128.58        144.88        54.82 o                         
   3 -16   9         63.10         54.82        35.24 o                         
  -4 -15   9        375.59        223.20        54.82 o                         
  -3 -15   9          0.71         39.16        39.16 o                         
  -2 -15   9          3.00          0.00        54.82 o                         
  -1 -15   9          0.17          3.92        31.33 o                         
   0 -15   9         78.79         62.65        43.07 o                         
   1 -15   9         21.71          7.83        27.41 o                         
   2 -15   9          1.45         15.66        46.99 o                         
   3 -15   9        390.71        387.65        39.16 o                         
   4 -15   9        139.45        191.87        43.07 o                         
  -5 -14   9         14.55          7.83        27.41 o                         
  -4 -14   9         12.33          7.83        23.49 o                         
  -3 -14   9        268.67        234.94        39.16 o                         
  -2 -14   9         23.99         35.24        50.90 o                         
  -1 -14   9         62.46         39.16        27.41 o                         
   0 -14   9          5.31         19.58        35.24 o                         
   1 -14   9       1132.49       1245.19        39.16 o                         
   2 -14   9         46.76         46.99        39.16 o                         
   3 -14   9         94.81         93.98        31.33 o                         
   4 -14   9         84.81         93.98        35.24 o                         
   5 -14   9         13.92         19.58        39.16 o                         
  -6 -13   9        301.50        305.42        35.24 o                         
  -5 -13   9        158.24        117.47        27.41 o                         
  -4 -13   9        600.66        634.34        27.41 o                         
  -3 -13   9          2.18          0.00        27.41 o                         
  -2 -13   9        764.73        732.24        46.99 o                         
  -1 -13   9        254.55        227.11        27.41 o                         
   0 -13   9        332.54        344.58        35.24 o                         
   1 -13   9        154.52        137.05        19.58 o                         
   2 -13   9         53.39         58.74        39.16 o                         
   3 -13   9          0.01          7.83        27.41 o                         
   4 -13   9          1.48          3.92        31.33 o                         
   5 -13   9          4.69         23.49        39.16 o                         
  -6 -12   9         45.14         31.33        31.33 o                         
  -5 -12   9          2.70         11.75        23.49 o                         
  -4 -12   9         60.95         39.16        19.58 o                         
  -3 -12   9          3.99         23.49        11.75 o                         
  -2 -12   9         62.55         46.99        39.16 o                         
  -1 -12   9         91.85        117.47        23.49 o                         
   0 -12   9       2721.88       2497.83        50.90 o                         
   1 -12   9        268.74        270.18        19.58 o                         
   2 -12   9         91.21         93.98        35.24 o                         
   3 -12   9         76.76         86.15        27.41 o                         
   4 -12   9          0.18          0.00        27.41 o                         
   5 -12   9          3.37          3.92        35.24 o                         
   6 -12   9         57.59         50.90        43.07 o                         
  -7 -11   9         23.35         23.49        39.16 o                         
  -6 -11   9        152.61        152.71        27.41 o                         
  -5 -11   9         19.91         23.49        23.49 o                         
  -4 -11   9         13.19         15.66        15.66 o                         
  -3 -11   9         34.75         27.41        15.66 o                         
  -2 -11   9       1475.79       1550.62        50.90 o                         
  -1 -11   9          7.29          7.83        19.58 o                         
   0 -11   9         65.66         78.31        23.49 o                         
   1 -11   9        377.54        352.41        19.58 o                         
   2 -11   9          3.04          3.92        31.33 o                         
   3 -11   9        181.08        160.54        23.49 o                         
   4 -11   9         80.43         93.98        27.41 o                         
   5 -11   9        145.30        168.38        31.33 o                         
   6 -11   9        536.84        544.28        46.99 o                         
  -7 -10   9        158.64        164.46        39.16 o                         
  -6 -10   9         43.82         43.07        27.41 o                         
  -5 -10   9        130.85        180.12        23.49 o                         
  -4 -10   9        337.99        254.52        19.58 o                         
  -3 -10   9        110.87        117.47        15.66 o                         
  -2 -10   9          7.80         15.66        31.33 o                         
  -1 -10   9       1952.95       1668.09        35.24 o                         
   0 -10   9        172.07        140.97        19.58 o                         
   1 -10   9         13.19         11.75        15.66 o                         
   2 -10   9         42.73         78.31        27.41 o                         
   3 -10   9         10.17          7.83        19.58 o                         
   4 -10   9          2.88          3.92        23.49 o                         
   5 -10   9          1.36          0.00        27.41 o                         
   6 -10   9         63.86         58.74        35.24 o                         
   7 -10   9        129.59         97.89        43.07 o                         
  -8  -9   9         15.58          7.83        58.74 o                         
  -7  -9   9        479.84        489.46        43.07 o                         
  -6  -9   9         30.90         11.75        23.49 o                         
  -5  -9   9        130.44        101.81        19.58 o                         
  -4  -9   9        133.36        101.81        15.66 o                         
  -3  -9   9        660.35        603.02        19.58 o                         
  -2  -9   9         74.35         31.33        27.41 o                         
  -1  -9   9          9.03         11.75        11.75 o                         
   0  -9   9        238.88        215.36        15.66 o                         
   1  -9   9        416.36        375.91        19.58 o                         
   2  -9   9        865.38        834.04        27.41 o                         
   3  -9   9         29.91         46.99        19.58 o                         
   4  -9   9        232.07        203.62        23.49 o                         
   5  -9   9        168.72        148.80        27.41 o                         
   6  -9   9        308.57        317.17        35.24 o                         
   7  -9   9        161.20        125.30        43.07 o                         
  -8  -8   9         16.31         39.16        50.90 o                         
  -7  -8   9         23.45         11.75        35.24 o                         
  -6  -8   9        234.91        274.10        27.41 o                         
  -5  -8   9        906.04        924.11        31.33 o                         
  -4  -8   9        162.96        156.63        15.66 o                         
  -3  -8   9         79.39         70.48        11.75 o                         
  -2  -8   9         30.39         23.49        27.41 o                         
  -1  -8   9       5543.77       5395.45        54.82 o                         
   0  -8   9        172.27        160.54        15.66 o                         
   1  -8   9         15.10         15.66        11.75 o                         
   2  -8   9         80.61         19.58        27.41 o                         
   3  -8   9        211.38        207.53        19.58 o                         
   4  -8   9        409.29        458.14        23.49 o                         
   5  -8   9         86.72         86.15        23.49 o                         
   6  -8   9         37.90         54.82        27.41 o                         
   7  -8   9        102.41         74.40        39.16 o                         
   8  -8   9         11.81         54.82       121.39 o                         
  -8  -7   9        113.14        133.13        50.90 o                         
  -7  -7   9        614.57        610.85        50.90 o                         
  -6  -7   9        290.57        270.18        27.41 o                         
  -5  -7   9         14.98         15.66        19.58 o                         
  -4  -7   9        152.46        164.46        15.66 o                         
  -3  -7   9       1466.52       1390.07        27.41 o                         
  -2  -7   9         50.84         23.49        23.49 o                         
  -1  -7   9         42.97         27.41        11.75 o                         
   0  -7   9          0.79          3.92        11.75 o                         
   1  -7   9        190.99        168.38         7.83 o                         
   2  -7   9        203.78        172.29        15.66 o                         
   3  -7   9        323.17        348.50        19.58 o                         
   4  -7   9        126.90        144.88        19.58 o                         
   5  -7   9         25.62         15.66        19.58 o                         
   6  -7   9          5.33          7.83        23.49 o                         
   7  -7   9        126.46        101.81        31.33 o                         
   8  -7   9          0.05          0.00        39.16 o                         
  -8  -6   9         16.64         86.15        50.90 o                         
  -7  -6   9        319.00        309.34        43.07 o                         
  -6  -6   9       2250.26       2384.27        46.99 o                         
  -5  -6   9        116.22        113.56        19.58 o                         
  -4  -6   9         57.81         43.07        15.66 o                         
  -3  -6   9        278.26        285.85        15.66 o                         
  -2  -6   9        844.53        767.48        39.16 o                         
  -1  -6   9       1451.18       1307.85        19.58 o                         
   0  -6   9          0.39          7.83         7.83 o                         
   1  -6   9       1253.25       1151.22        23.49 o                         
   2  -6   9        651.58        610.85        15.66 o                         
   3  -6   9       2484.68       2685.78        39.16 o                         
   4  -6   9         15.84         27.41        15.66 o                         
   5  -6   9       1491.96       1644.60        39.16 o                         
   6  -6   9        184.36        152.71        23.49 o                         
   7  -6   9         73.07         66.57        31.33 o                         
   8  -6   9         30.51         15.66        35.24 o                         
  -9  -5   9        154.74        180.12       137.05 o                         
  -8  -5   9         96.38         90.06        46.99 o                         
  -7  -5   9        144.47        152.71        39.16 o                         
  -6  -5   9        271.90        305.42        23.49 o                         
  -5  -5   9        549.39        603.02        27.41 o                         
  -4  -5   9       4603.89       4808.09        58.74 o                         
  -3  -5   9        151.20        164.46        11.75 o                         
  -2  -5   9        785.34        693.08        23.49 o                         
  -1  -5   9       1520.90       1515.38        19.58 o                         
   0  -5   9       1687.87       1785.56        27.41 o                         
   1  -5   9        425.59        411.15        15.66 o                         
   2  -5   9        154.81        137.05         7.83 o                         
   3  -5   9        846.41        798.80        19.58 o                         
   4  -5   9         20.16         31.33        15.66 o                         
   5  -5   9        341.10        328.92        23.49 o                         
   6  -5   9         29.02         27.41        23.49 o                         
   7  -5   9         62.95        101.81        39.16 o                         
   8  -5   9         12.83         31.33        39.16 o                         
  -9  -4   9         11.42          3.92        58.74 o                         
  -8  -4   9         65.56         70.48        46.99 o                         
  -7  -4   9       2002.03       1992.70        66.57 o                         
  -6  -4   9         36.83         35.24        19.58 o                         
  -5  -4   9         25.40         11.75        15.66 o                         
  -4  -4   9        218.88        258.44        15.66 o                         
  -3  -4   9        772.90        759.65        15.66 o                         
  -2  -4   9        373.65        242.77        19.58 o                         
  -1  -4   9         11.31          3.92         3.92 o                         
   0  -4   9        303.06        317.17        15.66 o                         
   1  -4   9          8.69         15.66        11.75 o                         
   2  -4   9         12.83          7.83         7.83 o                         
   3  -4   9         20.24          7.83        11.75 o                         
   4  -4   9         17.21         15.66        15.66 o                         
   5  -4   9       2663.43       2936.39        54.82 o                         
   6  -4   9          8.29         11.75        19.58 o                         
   7  -4   9        102.97         74.40        27.41 o                         
   8  -4   9          1.87          0.00        43.07 o                         
  -9  -3   9        617.82        794.89        70.48 o                         
  -8  -3   9         66.09         82.23        43.07 o                         
  -7  -3   9        164.02        129.22        35.24 o                         
  -6  -3   9        397.15        438.56        23.49 o                         
  -5  -3   9        247.94        297.59        19.58 o                         
  -4  -3   9       1099.73       1104.23        23.49 o                         
  -3  -3   9          7.05          7.83         7.83 o                         
  -2  -3   9       5779.33       6131.21        43.07 o                         
  -1  -3   9         24.80         11.75         7.83 o                         
   0  -3   9        976.56        978.93        19.58 o                         
   1  -3   9         39.15         35.24        11.75 o                         
   2  -3   9        533.93        411.15        11.75 o                         
   3  -3   9        150.46        140.97        15.66 o                         
   4  -3   9        657.81        673.50        27.41 o                         
   5  -3   9        279.74        313.26        23.49 o                         
   6  -3   9         74.78         62.65        27.41 o                         
   7  -3   9         97.59         97.89        15.66 o                         
   8  -3   9          3.39         23.49        19.58 o                         
  -9  -2   9        166.30        199.70        62.65 o                         
  -8  -2   9         51.87         70.48        43.07 o                         
  -7  -2   9       1157.02       1229.53        54.82 o                         
  -6  -2   9         31.02         27.41        19.58 o                         
  -5  -2   9        416.01        434.64        19.58 o                         
  -4  -2   9        932.33        955.43        23.49 o                         
  -3  -2   9        157.58        121.39         7.83 o                         
  -2  -2   9        126.15        129.22         7.83 o                         
  -1  -2   9        171.22        184.04         7.83 o                         
   0  -2   9       3696.59       4287.30        50.90 o                         
   1  -2   9        878.54        837.96        19.58 o                         
   2  -2   9          0.26          3.92         7.83 o                         
   3  -2   9          0.11         11.75        11.75 o                         
   4  -2   9        191.53        184.04        19.58 o                         
   5  -2   9        237.50        242.77        11.75 o                         
   6  -2   9         59.30         58.74        15.66 o
[truncated: 401,842 more chars]
